# Supplementary material for: The serine-arginine-rich protein PfSR-X2 modulates human malaria parasite gene expression during the intraerythrocytic developmental cycle
Source: Front Cell Infect Microbiol. 2026 May 26;16:1842355. doi: 10.3389/fcimb.2026.1842355 (PMC13247540; doi:10.3389/fcimb.2026.1842355)
Supplement: Supplementary Table 1 — Protein IDs of other SR-X2 proteins in eukaryotes and the sequences of the PCR primers used in the experiments. [file Table1.xlsx]

## Sheet: Table name
Table S2. FPKM and DEGs of PfSR-X2-Ty1-glmS strain with or without GlcN.

## Sheet: FPKM
ID	Length	R-GlcN-off			R-GlcN-on			T-GlcN-off			T-GlcN-on			S-GlcN-off			S-GlcN-on
PF3D7_0100100	57.5347	4.26554	9.46636	5.04079	8.05019	9.5761	4.57907	7.5088	5.42166	6.14919	7.44549	3.9259	7.3588	38.4579	39.2457	39.8582	8.30901	32.6923	28.5827
PF3D7_0100200	57.5347	0.681449	1.23131	0.94892	0.699623	1.08688	0.56557	1.08062	0.54931	1.25431	0.561584	0.91903	1.60151	4.36682	3.62984	9.09901	3.06034	2.9661	8.79891
PF3D7_0100300	57.5347	0.851811	4.23263	4.43619	3.25762	4.06026	3.18776	0.0900514	0.1831	0.05701	0.0233993	0.1436	0.02669	0.0200313	0.08313	0.05818	0	0.02602	0
PF3D7_0100400	57.5347	1.81963	0.73064	0.59123	1.01192	0.71864	1.05257	5.04964	1.14083	2.84184	4.58201	3.06755	2.61336	8.98604	12.4301	11.413	2.88904	11.5329	11.7353
PF3D7_0100500	57.5347	1.81801	0	0	0.777706	0	0	1.60163	0	0	0	0	0	0	0	0	0	0	0
PF3D7_0100600	57.5347	0.628447	0.31543	0.21878	0.161302	0.05728	0.2845	0	0.05629	0	0	0	0.14769	0	0	0	0	0	0
PF3D7_0100700	57.5347	0	0	0	0	0	0	0	0	0	0	0	0	0	0	0	0	0	0
PF3D7_0100800	57.5347	0.131154	0	0	0	0	0	0	0	0	0	0	0	0	0	0.04479	0	0	0.10684
PF3D7_0100900	57.5347	0	0.25881	0.08976	0.248157	0.11749	0.1459	1.1073	2.85765	2.48068	0.929574	2.30903	1.43908	0.303151	0.20967	0.17609	0.263153	0.39376	0.26254
PF3D7_0101000	57.5347	0.252079	0.18978	0	0.404378	0.11487	0.14265	0.333115	0.11289	0.42181	0.173116	0.21248	0.14811	0	0.1025	0.12913	0.0857629	0.09625	0.61606
PF3D7_0101100	57.5347	4.08693	113.041	0.58435	3.84003	159.17	0.24779	0.144663	7.35363	0	0.15036	24.1142	0.2001	0.171623	2.64108	0	4.1714	3.78962	0
PF3D7_0101200	57.5347	0	87.6482	0	0.25138	109.212	0	0	3.77196	0	0	10.6082	0	0	0.8363	0	1.06628	1.04704	0
PF3D7_0101300	57.5347	0.110182	0.19356	0.07671	0.0707005	0	0	0.145603	2.19574	0.34569	0.681012	3.57561	0.86315	0	0.31361	0.01881	0.0749729	0.25241	0.04488
PF3D7_0101400	57.5347	0.0819714	23.6983	0.11415	0.525985	23.6453	0.1237	0	1.06456	0.03429	0	1.6928	0	0	0.16665	0	0	0.18778	0
PF3D7_0101500	57.5347	0	1.73744	0.02869	0.158658	0.95774	0.03109	0	0.11073	0	0	0.17368	0	0.0484545	0.28486	0	0	0.14161	0
PF3D7_0101600	57.5347	4.15794	3.52939	2.78853	3.5312	3.00934	2.60663	0.242409	0.54766	0.15348	0	0.7731	0.07185	0.35948	0.32322	0.4385	0	0.16342	0.29887
PF3D7_0101700	57.5347	0	1.15309	0.17386	0.320467	1.00139	0.15073	0	0.31312	0	0.0685968	0.37887	0.07825	0.058723	0.12184	0	0	0.11441	0
PF3D7_0101800	57.5347	1.0922	0.93976	0.38022	0.700829	1.20873	0.52976	0.103093	1.25772	0.39163	0	0.72334	0	0	0.38066	0.21313	0	0.05957	0
PF3D7_0101900	57.5347	11.2463	8.51657	6.20465	8.01821	8.42166	7.29443	0.0869101	0.05891	0.38518	0.0903324	0.11087	0.05152	0	0.21394	0.80854	0.0895026	0	0.42862
PF3D7_0102000	57.5347	6.25963	4.44343	1.96122	5.04945	5.09377	1.3494	0.23634	0.16018	0.29927	0	0.3015	0	0.105144	0.21816	0.06108	0	0	0
PF3D7_0102100	57.5347	0	0.2416	0.22343	0.411835	0.3656	0.1816	0.212036	0.28742	0.06712	0.330578	0.20287	0.15712	0	0.19573	0	0	0.06126	0
PF3D7_0102200	57.5347	2085.78	2067.5	2413.2	2371.54	2230.36	2498.49	78.6031	26.0081	35.5547	79.9684	22.8839	24.5249	1025.84	355.789	320.375	341.233	131.998	540.39
PF3D7_0102300	57.5347	7.37463	4.99266	1.32842	6.32776	5.334	3.23499	169.892	139.782	151.184	164.451	140.585	145.588	27.4249	61.2104	11.9917	14.7332	78.4469	18.285
PF3D7_0102400	57.5347	0.942671	0.414	0.04102	0.453662	0.64436	0.13336	9.5764	4.14237	2.93296	6.95936	2.70654	2.49235	2.52853	5.98911	1.52911	0.400897	6.95098	1.89585
PF3D7_0102500	57.5347	19.1914	39.8358	15.5524	33.0556	41.4172	12.7429	1.09286	0.47643	0.55979	1.08452	0.3573	0.31254	293.618	53.6309	136.321	49.6558	34.8127	120.306
PF3D7_0102600	57.5347	8.30723	13.0386	5.63827	12.783	7.78	5.19314	5.38358	5.96838	5.00024	7.9624	16.2713	6.04738	2.45949	2.68931	1.03407	0.609994	3.59773	0.73841
PF3D7_0102700	57.5347	52.7896	57.1212	26.4499	64.3051	74.1166	47.1174	2.1317	1.0836	1.55208	2.13255	2.14154	1.20051	26.3407	7.44469	4.64112	6.42121	3.97261	8.2461
PF3D7_0102800	57.5347	0.13366	0.59036	0.22334	0.514591	0.51163	0.27229	18.2102	18.4716	19.95	17.2016	15.0178	19.0357	4.24325	9.88044	6.0524	1.14594	12.9827	5.3789
PF3D7_0102900	57.5347	107.536	70.4371	50.3658	102.315	73.9363	44.0069	131.563	139.984	101.268	158.145	175.509	113.881	24.3476	40.2877	21.2142	8.02718	52.9829	19.2484
PF3D7_0103000	57.5347	2.53656	2.04475	0.81614	2.61408	1.57624	2.4503	25.597	12.8396	15.9811	20.8247	10.9009	14.0151	29.5087	29.0512	35.712	12.9972	27.6018	28.4911
PF3D7_0103100	57.5347	0.283847	0.61919	0.38006	0.581434	0.72137	0.30477	10.0122	6.84462	5.48496	7.23502	4.99676	4.01534	9.07541	13.1575	4.94355	1.01771	11.8338	3.86872
PF3D7_0103200	57.5347	56.8795	25.4277	20.9195	39.1642	28.0553	24.3597	126.183	119.877	111.784	135.139	107.129	98.7675	27.9125	34.8838	21.3665	8.72329	44.6721	20.4672
PF3D7_0103300	57.5347	21.0212	52.2013	36.0144	48.2591	55.4408	16.6421	34.2966	35.2892	24.823	31.3006	32.1054	23.019	30.9072	36.5627	22.9119	5.43181	36.7706	14.81
PF3D7_0103400	57.5347	9.654	21.4975	8.68069	22.8598	20.7036	7.43498	70.3994	65.6037	44.3847	77.5376	64.0769	43.7397	134.927	61.2131	49.6689	24.1691	61.0706	51.6327
PF3D7_0103500	57.5347	0.307363	1.20662	0.52736	1.00021	1.18055	0.25261	8.44255	6.37592	5.40491	8.94084	4.22388	5.23273	5.62749	4.2314	2.96895	0.858981	4.76542	2.09702
PF3D7_0103600	57.5347	0.425282	1.7877	1.31858	1.73967	2.06519	0.48633	14.4451	12.1354	8.60074	11.7556	7.64551	7.43881	4.50043	9.30015	2.76394	0.976659	10.6154	2.23029
PF3D7_0103700	57.5347	7.31383	7.69848	3.63732	7.85751	10.97	2.39652	18.474	11.3046	6.90593	17.2784	8.10236	5.92598	3.7347	8.05503	1.34159	0.511884	10.2285	1.94065
PF3D7_0103800	57.5347	7.52743	4.61773	2.63504	4.07876	3.06816	4.796	18.7893	6.31122	13.1206	12.5504	4.82916	13.1697	56.1287	45.6733	101.195	71.7648	48.7311	98.4551
PF3D7_0103900	57.5347	2.36215	2.19995	0.71268	2.62724	2.3801	0.7129	31.1457	22.8256	18.9287	30.3353	17.0567	21.4243	8.48657	15.1543	5.12677	2.0895	18.4988	3.88067
PF3D7_0104000	57.5347	1.10361	0.83088	0.67234	1.59335	1.13156	1.04085	11.2114	2.71825	3.6934	7.38963	4.53492	6.8624	7.70471	9.36756	7.91445	5.35051	12.6411	10.0019
PF3D7_0104100	57.5347	0.661247	1.61204	0.46039	1.49516	1.32011	0.40388	7.13618	2.61576	2.08123	4.51951	1.26735	2.18304	25.0003	29.512	18.8553	6.59915	28.6134	11.5559
PF3D7_0104200	57.5347	30.8487	37.8428	17.9017	43.0354	40.5061	25.1449	56.177	62.1029	34.4385	58.3356	56.7833	32.9772	265.344	78.2994	150.852	86.5408	61.1899	148.311
PF3D7_0104300	57.5347	57.7485	171.919	94.476	154.795	176.846	54.455	42.0452	27.9327	20.0894	38.4452	20.9726	22.1645	120.637	40.6393	34.116	19.3225	34.7218	30.8274
PF3D7_0104400	57.5347	4.07656	12.5588	3.62943	6.87023	7.96455	3.33209	73.6074	85.1207	55.1983	78.2919	79.8211	50.5822	57.0918	65.5889	35.9792	17.1852	69.6118	30.2796
PF3D7_0104500	57.5347	115.083	42.8223	36.3815	66.0094	48.8162	30.1295	95.7787	111.155	79.5004	117.072	139.716	84.7945	10.7368	17.3346	7.18612	6.93677	22.5423	7.97176
PF3D7_0104600	57.5347	0.973516	2.44312	0.9214	1.58121	2.80735	0.48777	2.82421	3.28337	1.84535	2.49667	2.40404	2.133	0.482905	1.50916	0.58179	0.0621022	2.0908	0.21685
PF3D7_0104700	57.5347	0	0.0319	0.03319	0.0407786	0.08688	0	0.293932	0.22768	0.42536	0.741943	0.08035	0.14935	0.130766	0.14212	0.0217	0	0.21838	0.05177
PF3D7_0104800	57.5347	1.31684	2.63002	0.74494	3.01023	2.33783	1.85258	15.6978	9.10376	5.88747	12.8304	6.70607	4.04041	39.9991	13.4197	12.4509	5.35756	11.365	12.1132
PF3D7_0104900	57.5347	15.4255	17.0331	20.2526	4.94904	11.95	23.4435	5.6785	13.7172	30.7898	8.92883	18.5746	31.9366	3.75703	8.60192	18.5123	10.1963	10.8537	33.3006
PF3D7_0105000	57.5347	48.539	31.3823	36.3728	21.6438	31.0231	66.4177	41.72	28.5529	68.0572	37.5717	37.273	67.8321	15.1145	16.1406	35.1885	21.6922	20.4173	62.4125
PF3D7_0105100	57.5347	0.903458	1.02029	0.17692	0.942046	1.18365	0.40474	36.4137	27.9169	16.4642	30.4022	27.0342	17.0746	7.768	16.4623	4.47363	3.61167	20.6754	3.67997
PF3D7_0105200	57.5347	1.82603	1.86124	0.80194	2.10908	1.75386	0.67828	59.8807	63.8345	39.3107	63.2419	53.0895	38.117	13.5265	16.6547	7.27192	2.06449	21.0661	5.04627
PF3D7_0105300	57.5347	35.0966	23.0423	11.9027	32.1097	22.1329	18.6218	97.3961	41.4224	64.0559	82.3768	44.7562	55.0548	392.8	198.893	618.635	339.461	182.892	475.213
PF3D7_0105400	57.5347	24.5628	12.2151	5.87752	18.2612	11.9137	11.1409	3.73091	3.66662	1.15745	3.29615	2.49876	0.79622	299.632	116.43	262.633	119.646	99.5826	258.357
PF3D7_0105500	57.5347	0.131154	0.13166	0.1598	0.210394	0.3586	0.09896	13.172	13.2152	7.8458	13.0152	10.9445	8.42502	2.42883	4.213	0.85098	1.2494	5.63355	1.81634
PF3D7_0105600	57.5347	6.23368	7.99302	6.56238	9.10923	7.37063	3.78775	11.4558	11.762	6.62017	10.4799	8.88341	5.39124	11.2289	6.93495	9.42903	3.00876	7.08312	6.64907
PF3D7_0105700	57.5347	0.477134	1.19741	0.39777	1.15214	0.97271	0.28184	19.2059	10.023	5.81202	15.9654	6.36075	5.48619	12.4789	11.3445	4.18067	2.14449	12.5317	2.85127
PF3D7_0105800	57.5347	2.76615	6.36929	1.70287	5.04407	5.49792	2.29932	59.5601	50.1101	35.7348	59.6194	31.1143	33.5389	102.829	78.8029	68.6428	14.9301	81.6931	41.6374
PF3D7_0105900	57.5347	0.17708	0.57137	0.14971	0.34088	0.38042	0.14315	5.14813	4.42954	5.65109	4.39534	3.90212	5.9254	4.65502	4.87565	11.5069	1.11887	5.79523	5.89392
PF3D7_0106000	57.5347	2.78292	5.02458	1.59449	6.4112	5.28406	2.49342	38.2822	23.3415	16.7674	32.9413	16.6726	12.5734	112.878	72.8137	49.8077	20.9087	67.6414	43.3658
PF3D7_0106100	57.5347	38.2851	17.2121	10.6351	28.615	19.7532	13.1252	66.7031	61.0614	40.7255	67.665	58.9675	30.0478	38.1628	35.1206	14.5837	12.2493	36.8435	15.4636
PF3D7_0106200	57.5347	1.82616	2.3933	0.37084	1.56239	2.03422	0.66979	22.0206	6.58786	11.6925	18.3589	6.11434	15.8358	28.7786	27.3297	21.2205	10.4931	31.7441	18.8025
PF3D7_0106300	57.5347	152.66	180.242	123.731	201.759	200.263	143.803	182.425	190.534	109.829	183.702	170.484	108.989	188.385	229.765	118.458	50.3212	233.584	117.114
PF3D7_0106400	57.5347	367.434	100.654	78.7686	156.569	110.424	152.219	95.8417	96.9292	80.9783	113.156	103.731	84.9228	10.5142	12.6664	6.20751	8.22921	14.3004	11.0464
PF3D7_0106500	57.5347	0.233338	0.73198	0.15231	0.589546	0.67122	0.18156	12.6809	6.04765	4.62439	8.50304	3.34359	3.6216	6.38745	15.1213	4.35273	1.32973	15.2791	2.28699
PF3D7_0106600	57.5347	1.13121	1.13554	0.36755	1.25816	0.48112	0.3983	0.199314	0.10132	0	0	0	0.05908	2.57148	1.22657	2.57534	0.923666	0.54708	1.84305
PF3D7_0106700	57.5347	36.0503	108.043	57.5466	92.7026	112.473	29.348	62.5342	80.6927	41.6621	63.3726	63.3034	40.8919	48.7879	40.9447	30.0336	8.32542	37.7797	21.3324
PF3D7_0106800	57.5347	14.0171	8.856	3.50996	9.23103	8.15258	7.816	175.523	136.667	112.055	163.774	127.867	114.022	133.333	155.113	111.67	54.7172	159.782	92.6785
PF3D7_0106900	57.5347	0.57441	0.7496	0.32794	0.796135	0.65963	0.19936	27.6603	10.0322	17.2819	20.7811	5.58734	16.8564	8.87468	10.4356	14.1234	2.15751	12.8256	6.71023
PF3D7_0107000	57.5347	15.8454	17.1297	7.5038	17.1654	15.2893	8.66406	361.393	240.603	335.349	336.678	277.072	358.446	236.397	303.341	306.485	187.745	348.864	267.809
PF3D7_0107100	57.5347	0.304531	0.64961	0.11927	0.952613	0.34694	0.14361	25.6045	22.059	11.561	23.8939	13.9094	12.3308	3.71496	4.34941	2.04092	1.08789	7.25252	1.4885
PF3D7_0107200	57.5347	1.04179	0.81048	0.14507	0.869025	0.73585	0.47162	38.6161	50.1296	36.2158	41.353	49.2847	29.8903	7.1965	11.9245	4.14465	8.43563	15.5327	4.24341
PF3D7_0107300	57.5347	0.34344	0.56023	0.17934	0.743764	0.44995	0.55064	4.53845	3.28751	2.89138	3.62632	1.91785	2.94268	4.7701	5.30661	2.46294	0.525806	5.63854	1.73114
PF3D7_0107400	57.5347	1.41401	0.70971	0.45123	1.15936	0.96654	1.0076	31.7656	22.3389	21.229	32.2882	30.5417	22.3388	9.67538	16.7376	8.94661	4.83749	22.1351	13.3589
PF3D7_0107500	57.5347	132.363	172.867	95.1316	164.298	144.884	95.0986	71.7451	101.8	44.0377	75.6178	84.2967	43.5173	91.5974	38.3351	30.0715	33.4741	33.997	32.2402
PF3D7_0107600	57.5347	0.107129	0.11949	0.06216	0.0916553	0.09221	0.0494	0.456163	0.22922	0.10955	0.237063	0.0602	0.10257	0.279918	0.30008	0.13008	0.0080995	0.27269	0.06788
PF3D7_0107700	57.5347	0.101226	0.12702	0.03524	0	0.04613	0.09547	3.07665	3.9892	6.20369	2.39835	3.09299	5.72936	0.238045	1.11132	2.71361	0.378834	2.14503	1.46372
PF3D7_0107800	57.5347	0.460255	1.05495	0.25102	0.689106	0.95081	0.21993	27.0047	24.5826	15.6791	22.4418	13.63	11.646	4.93367	16.9305	2.8763	0.563721	19.8282	2.47462
PF3D7_0107900	57.5347	4.35997	3.23352	2.46928	6.76447	3.43989	1.9885	57.4006	49.2207	22.2135	51.7508	35.7081	20.9265	7.72796	15.6379	4.80005	3.67518	20.0507	3.23374
PF3D7_0108000	57.5347	206.123	123.056	98.8922	138.728	102.222	131.277	506.185	378.052	474.083	485.565	450.622	499.873	326.527	395.807	450.465	118.153	394.629	413.666
PF3D7_0108100	57.5347	0.697526	1.09597	0.46454	1.14814	1.49257	0.51484	22.4028	17.2754	10.5427	21.5563	10.4297	8.03016	9.18216	16.9681	2.96198	1.8366	18.9668	3.23646
PF3D7_0108300	57.5347	97.0283	269.023	191.929	244.513	306.623	96.8382	140.553	183.632	85.3977	140.473	146.547	100.098	118.673	117.078	67.009	23.7061	119.977	58.2702
PF3D7_0108400	57.5347	43.0989	32.1169	14.8725	38.785	32.2181	28.393	37.8198	39.8006	23.1876	43.2451	32.2599	20.7068	14.3205	18.6745	5.15067	5.542	24.1291	10.3979
PF3D7_0108500	57.5347	736.199	909.876	1299.19	680.874	873.673	1080.83	48.7728	38.0692	46.0457	47.411	44.616	32.0893	281.958	126.088	178.233	183.33	52.2186	208.346
PF3D7_0108600	57.5347	366.795	336.915	768.346	315.5	296.403	628.175	96.2769	58.3244	75.3308	94.6789	55.5561	63.5934	125.269	70.3777	103.583	84.185	55.743	158.992
PF3D7_0108700	57.5347	29.5364	40.43	27.8383	66.6497	46.7873	13.1872	82.652	57.207	37.7241	70.9604	40.7044	34.7857	48.6474	74.9474	26.1928	13.6153	80.2097	24.6947
PF3D7_0108800	57.5347	13.2646	10.4321	5.83117	13.7716	11.3834	7.19568	61.1162	44.0821	37.6413	61.2399	45.4305	41.7422	23.9072	35.1436	17.1383	8.63055	42.7469	16.0511
PF3D7_0108900	57.5347	2.82801	5.90482	3.07164	3.55671	7.68079	8.44963	0.0747426	0.10132	0.18929	0.0776858	0	0.17723	8.51249	4.27767	38.012	4.00255	5.26925	28.1987
PF3D7_0109000	57.5347	94.6974	106.294	47.9523	82.3364	92.0214	104.084	2.47511	2.85753	3.00132	2.52897	3.57226	2.88481	514.997	131.638	533.919	209.186	102.591	642.525
PF3D7_0109100	57.5347	1.19524	2.62246	0.67763	1.66537	2.15533	0.82451	0.541532	0.47409	0.21429	0.410416	0.14392	0.25415	14.5857	4.21431	7.5919	2.66062	2.76419	5.06318
PF3D7_0109200	57.5347	10.1583	4.29683	3.55062	7.54332	5.74909	3.56955	44.4126	36.7051	30.295	39.2133	40.033	29.8099	13.654	23.0509	10.5609	3.7348	26.2428	10.1941
PF3D7_0109300	57.5347	0.0803698	0.28237	0.09793	0	0.1465	0.06064	0.716892	0.8818	2.45434	0.85551	0.72825	2.10917	0.330747	0.17974	0.67242	0.164062	0.44495	0.16368
PF3D7_0109400	57.5347	7.55039	7.33485	3.43398	7.03284	5.25355	3.21593	97.2548	89.4762	92.566	117.477	114.402	105.052	26.5856	22.9267	26.5882	14.7223	33.5553	22.4209
PF3D7_0109500	57.5347	99.8737	51.1782	48.9854	80.1576	52.9231	54.9185	85.2688	71.6086	62.4952	85.7537	87.0487	62.7964	37.2893	41.2479	37.4813	17.47	47.9156	34.0567
PF3D7_0109600	57.5347	20.5403	20.6191	7.68355	19.9748	20.7552	11.7436	76.3724	74.502	71.5696	81.3949	101.891	79.2054	13.0507	10.2195	12.5911	10.8513	16.7079	14.2386
PF3D7_0109700	57.5347	66.1346	52.1512	34.9794	65.7864	65.4454	61.9493	30.6287	21.6976	20.0119	29.7991	17.9427	29.2876	4.71736	9.26855	3.45576	3.09512	13.7182	4.20516
PF3D7_0109800	57.5347	33.2765	50.6653	29.6805	49.5528	55.9534	22.6629	47.887	43.7347	37.0274	50.135	34.7954	31.4427	13.8408	32.1876	15.8892	4.68816	37.3323	11.4763
PF3D7_0109850	57.5347	1.12949	1.71792	0.5481	1.69111	1.49734	0.80056	20.7154	10.9747	7.80342	16.3834	5.69789	7.09203	25.4546	40.7496	20.9105	8.59387	40.0934	16.9527
PF3D7_0109950	57.5347	7.6017	6.4953	3.21341	5.80687	6.35083	4.95029	79.4664	65.1264	46.2617	71.7817	55.1121	37.4672	49.3724	94.1638	20.2421	13.6087	93.257	20.1261
PF3D7_0110000	57.5347	4.01875	3.61083	2.03809	3.91582	2.91659	2.71397	42.6164	36.2607	31.8176	39.831	30.0477	24.9332	13.9425	22.978	15.8587	4.59132	24.6262	12.6104
PF3D7_0110100	57.5347	14.669	18.897	7.31975	16.647	16.8663	5.72017	33.0735	24.1391	17.7037	30.6881	21.9977	16.0848	5.47916	11.9209	3.98362	1.07794	14.8856	3.00006
PF3D7_0110200	57.5347	48.8388	14.5398	8.73764	26.5067	12.1287	12.6447	106.137	59.666	59.3891	103.781	83.5888	73.3034	24.4701	33.785	8.76765	12.0262	44.5016	15.399
PF3D7_0110300	57.5347	3.20851	10.1579	6.52993	1.90043	6.18587	7.26249	2.28305	2.87371	5.36886	3.89842	4.16071	8.31387	0.725496	3.4121	2.27566	0.335879	4.14629	2.91537
PF3D7_0110400	57.5347	267.006	107.967	113.224	197.652	121.205	176.591	182.753	128.758	125.494	180.359	122.716	118.613	57.6871	66.6372	44.6842	42.6416	83.7444	67.4247
PF3D7_0110500	57.5347	1.67267	4.21691	2.77507	3.83935	4.60391	1.11059	24.1122	17.1087	13.1429	20.8344	11.0093	11.3888	6.90606	12.0947	3.68512	1.58042	13.3495	3.07175
PF3D7_0110600	57.5347	56.9889	74.609	41.7496	91.7564	73.2014	31.8594	55.3623	48.7388	27.9543	56.5038	32.2287	24.7086	67.4426	39.7339	28.5871	11.2736	39.805	25.69
PF3D7_0110700	57.5347	3.95893	9.45804	2.51567	5.77951	6.69637	2.94789	104.518	134.107	87.392	123.605	115.651	80.6964	18.5892	32.7856	12.0495	4.88183	43.657	12.5061
PF3D7_0110800	57.5347	64.795	88.8841	51.7396	86.518	93.6581	44.2658	89.9736	99.9769	67.0251	112.498	92.3954	71.9872	91.9662	44.1195	46.8134	27.3377	53.0036	48.1538
PF3D7_0110900	57.5347	19.5356	6.3314	5.57668	12.6428	8.4954	6.33807	19.5462	25.6208	10.8342	21.9641	28.7695	9.07302	2.92048	3.26817	1.48675	0.493736	5.02943	1.18222
PF3D7_0111000	57.5347	0.298488	3.61009	1.03576	1.65581	2.14562	0.70832	14.4608	14.2252	8.14048	12.3389	7.96992	7.81447	34.3944	35.252	21.6787	5.14968	26.9805	12.5385
PF3D7_0111200	57.5347	1.75721	0.11025	0.2294	1.40943	0.60057	0.41432	38.8952	16.5254	12.5885	35.4489	17.9128	18.1535	7.48975	7.18973	1.5377	3.58705	11.6572	4.16029
PF3D7_0111300	57.5347	1.44955	1.84142	0.54928	1.56394	2.18628	0.47909	58.6612	35.5824	33.6359	49.0606	20.1115	31.896	20.9956	42.0409	12.038	3.11613	51.187	10.1732
PF3D7_0111400	57.5347	0.191489	0.90772	0.16295	0.505143	1.01805	0.27291	25.5297	16.0265	18.4065	19.5651	11.424	14.876	6.1417	14.4391	9.81615	2.02685	18.6031	5.93648
PF3D7_0111500	57.5347	11.5856	13.6582	6.33011	16.347	12.4149	9.14633	120.165	119.799	93.2347	122.686	130.106	93.2084	236.203	138.207	286.675	68.5876	126.582	194.524
PF3D7_0111600	57.5347	8.06526	2.77139	6.11219	5.73256	4.83448	3.53414	19.4713	15.8643	15.4942	19.1729	13.8318	11.3242	5.61696	9.0311	6.61019	1.64639	9.19082	6.03962
PF3D7_0111700	57.5347	0	0.22579	0.15661	0.14433	0.48687	0.08485	0.371546	0.62956	0.37638	0.231706	0.63988	0.35241	0	0.13719	0.40326	0.153052	0.70851	0.09162
PF3D7_0111800	57.5347	2.12299	3.14898	2.55915	3.98511	3.40772	1.39859	32.2105	33.3182	20.2608	34.0991	23.1229	18.7659	6.90187	15.1324	4.00909	1.47692	21.0146	4.14945
PF3D7_0111900	57.5347	69.5533	44.1912	22.8965	65.7992	44.8141	24.178	619.647	351.095	375.262	554.432	327.672	356.223	278.451	225.824	122.061	149.131	245.103	167.244
PF3D7_0112000	57.5347	8.97959	14.0964	9.32817	11.7997	13.3643	4.61285	42.8574	35.7639	30.2712	40.8384	27.4575	28.512	9.4631	16.9743	7.51941	2.56755	19.6227	5.68091
PF3D7_0112100	57.5347	8.13916	10.0399	0.96049	4.51449	8.92677	5.10017	1.64069	1.48268	1.15419	2.27373	1.62792	0.21614	1.78425	0.22437	0	0.844817	0.84274	0.95524
PF3D7_0112200	57.5347	1.21081	1.79384	1.18315	1.83787	2.35547	0.64894	44.7132	61.6389	27.9424	42.2703	47.4261	24.7305	9.37174	25.418	5.46657	1.67051	29.6287	5.11216
PF3D7_0112300	57.5347	0.0631664	36.3807	0.04398	0.0405319	29.0584	0.07149	0	102.783	0.07927	0	185.499	0.02474	0	38.732	0.03236	151.358	28.9773	0.05146
PF3D7_0112500	57.5347	0	0	0.66558	0	0	0.36063	3.47395	0	1.99951	1.9695	1.61154	0.74887	0.562004	0	0.6529	4.87852	1.09497	0
PF3D7_0112700	57.5347	2.06726	63.1272	0.77148	0.403255	43.3041	1.35387	1.4424	192.324	2.93339	1.40834	276.981	3.945	0.544476	55.7336	3.89689	221.61	57.5495	4.27082
PF3D7_0112800	57.5347	8.83477	18.1941	4.80481	12.6275	18.4021	6.86613	4.25908	1.13769	2.10965	3.15083	1.19853	2.53969	5.48378	8.68021	3.19831	2.19306	8.281	3.25881
PF3D7_0112900	57.5347	0.642636	0.45488	0.32697	0.941026	0.43552	0.29217	0.598812	0.08117	0.4067	0.577127	0.125	0.2259	1.7631	0.79732	1.87383	0.571826	0.5159	1.03361
PF3D7_0113000	57.5347	217.55	340.297	839.134	330.14	354.365	312.634	286.172	246.421	476.301	269.682	170.576	531.115	52.8136	66.4141	89.8762	11.9174	81.0039	71.0422
PF3D7_0113100	57.5347	0.103582	0.20146	0.05409	0.315711	0.22421	0.07815	1.58268	0.74219	1.05621	0.978112	0.46929	0.64916	0.959116	0.54227	0.53501	0.140964	0.42515	0.31116
PF3D7_0113200	57.5347	2.83514	4.64931	3.26725	3.81095	6.34848	1.46604	58.8306	71.188	37.0326	63.0774	48.825	38.4559	38.178	41.5508	15.8499	6.08682	39.5574	13.1509
PF3D7_0113300	57.5347	189.368	178.503	73.4648	169.034	218.242	81.5978	8.23975	10.373	6.16357	9.24617	10.9884	6.01533	2.59317	3.4556	0.85961	0.879982	3.07727	0.69608
PF3D7_0113400	57.5347	1.06211	1.28974	0.71564	1.84671	1.51446	0.72381	0.996066	0.62907	0.7023	0.847054	0.98189	0.91256	0.281995	0.47366	0.0585	0.0466263	0.44477	0.23724
PF3D7_0113600	57.5347	1.8515	10.8278	3.12296	7.02098	12.2912	1.84759	0.292025	0.16583	0.01999	0.229694	0.11075	0.09358	0.372197	0.37885	0.11014	0.146304	0.22348	0.22381
PF3D7_0113700	57.5347	193.449	164.468	161.542	208.787	195.166	134.774	19.3141	16.9761	14.1709	21.3167	22.579	16.0066	8.04655	7.26468	4.0981	1.81274	7.1388	4.22104
PF3D7_0113800	57.5347	0.772333	3.72572	1.02817	2.45038	2.39523	0.58273	0.472506	0.47717	0.25728	0.633535	0.26824	0.43977	0.681084	0.68915	0.54215	0.321157	0.54608	1.04571
PF3D7_0113900	57.5347	115.023	74.3499	33.9814	87.2496	94.0107	40.6147	3.50769	1.48268	2.14918	2.82256	2.81478	1.34155	3.18816	5.2921	1.26709	0.932212	5.10004	1.41833
PF3D7_0114000	57.5347	1.18186	12.6023	2.05297	3.49774	10.9308	0.90991	1.56179	1.05853	0.90305	0.993849	1.15883	0.98253	2.8218	5.87459	2.36805	1.31296	5.04197	1.83716
PF3D7_0114100	57.5347	0	0.15357	0.08876	0.0654418	0	0.11542	0.606477	2.58049	9.94075	0.770438	3.05176	8.36899	0.0599584	0.33175	0.52242	0.0346982	0.29205	0.22848
PF3D7_0114200	57.5347	0	0	0	0	0	0.14715	0	0.05823	1.4686	0	0	0.30558	0.0764412	0	0.13321	0	0	0.02648
PF3D7_0114300	57.5347	0.141401	0.07097	0	0.0907323	0	0	0.280285	0.12665	2.721	0.194215	0.11919	2.40927	0	0.0575	0.14486	0	0.05399	0
PF3D7_0114400	57.5347	0	0	0	0	0	0	0.0649936	0	0	0	0	0.01926	0	0	0	0	0	0
PF3D7_0114500	57.5347	0	0.09533	0.04408	0.243759	0.02885	0.09554	0	0.22683	0.23837	1.30443	1.28081	0.1488	0.111667	0.15447	0.12973	0.172326	0.0967	0.15473
PF3D7_0114600	57.5347	0	0.07256	0	0	0.06588	0	0	0	0.12095	0.198558	0.06093	0	0	0	0	0	0.08279	0.17665
PF3D7_0114700	57.5347	0	0	0	0	0	0	0	0	0	0	0	0	0	0	0	0	0	0
PF3D7_0114750	57.5347	0	0	0	0	0	0	0	0	0	0	0	0	0	0	0	0	0	0
PF3D7_0114800	57.5347	0	0	0	0	0	0	0	0	0	0	0	0.084	0	0	0	0	0	0
PF3D7_0114900	57.5347	0	0	0	0	0	0	0	0	0	0	0	0	0	0	0	0	0	0.08694
PF3D7_0115000	57.5347	0	0.63086	0	0.0301499	0.83506	0.00886	0.0620915	0.56287	0.02457	0.0403353	0.56932	0.0138	0	1.34694	0.02407	0.247782	0.92391	0
PF3D7_0115050	57.5347	1.85952	0.46666	0	0.596596	0.63554	0	2.15013	4.58007	2.91709	4.15034	3.3307	3.64179	0.546607	3.40247	2.54006	3.79589	4.08239	2.27226
PF3D7_0115100	57.5347	0.153905	0.77248	0	0.0987563	0.42081	0	0.508453	1.27507	0.25753	0.158543	0.68107	0.06028	0.63337	3.53578	0.28907	0.942517	3.90772	0
PF3D7_0115150	57.5347	0	0.11243	0	0.143734	0	0	0	0	0.09371	0	0.09441	0.17548	0	0	0	0	0	0
PF3D7_0115200	57.5347	0	0.24619	0	0	0.05588	0.04626	0	0	0	0	0.5168	0	0	0.09972	0.04188	0	0.04682	0.04995
PF3D7_0115300	57.5347	0	0	0.04674	0	0	0	0	0	0.28084	0	0.05659	0.05259	0	0	0	0	0	0
PF3D7_0115400	57.5347	0.749142	0.2256	0.10432	0	0.06828	0.11305	2.27693	4.96519	6.01706	2.57238	6.94599	6.83699	0.528507	0.60922	0.76748	0.2039	0.28603	0.70182
PF3D7_0115500	57.5347	0	0	0	0	0.04762	0	0	0.0468	0	0	0	0	0.0614354	0	0	0	0	0
PF3D7_0115600	57.5347	0.833519	0.35859	3.44057	0.382031	0.10852	6.35632	2.75368	7.2788	201.341	4.29316	13.4744	228.865	0.770044	1.4041	52.8622	0.850745	1.0002	56.7709
PF3D7_0115700	57.5347	0.390071	1.57142	0.65753	0.895797	1.14605	0.61573	0.854589	1.14464	0.94472	0.634458	0.58404	1.0092	2.51049	5.4219	2.47134	0.824203	3.83698	1.82298
PF3D7_0200100	57.5347	5.86747	6.91142	3.65278	7.10595	5.93174	2.55252	3.08226	4.38526	3.30035	3.11288	3.29156	3.2869	10.6359	19.1078	8.29012	3.22816	16.2066	6.0233
PF3D7_0200200	57.5347	0	0.27117	0.18808	0.260009	0.1231	0.05096	0	0.54439	0.16951	0.0927592	0.51233	0.15872	0.158815	0.16476	0.1845	0	0	0.11003
PF3D7_0200300	57.5347	0	15.1663	0.21431	0	15.5231	0.03871	0	0.85005	0	0	1.38376	0.04019	0	1.043	0	0	0.66598	0
PF3D7_0200400	57.5347	0	0.07446	0.05165	0.0951946	0	0.11193	0.196046	0.73081	0.37237	0.203766	0.18757	0.46488	0.0436091	0	0.15199	0	0.05664	0
PF3D7_0200500	57.5347	0	0.18365	0	0.156519	0.11116	0.13803	0	0.19116	0	0	0.33411	0	0.0358511	0	0	0.0414945	0.06985	0
PF3D7_0200600	57.5347	0	0	0	0.154438	0.10968	0	0	0	0	0	0	0	0.0707487	0.09786	0.08219	0	0	0.19607
PF3D7_0200700	57.5347	0	0	0.04759	0	0.06229	0	0.0903234	0.06122	0.4289	0.18776	0.17284	0.10709	0.0803671	0.05558	0.14005	0	0	0
PF3D7_0200800	57.5347	0	0.56215	0	0.0718672	0.45935	0	0	0.25078	0	0	0.42482	0	0.0658454	0.2277	0	0	0.08553	0
PF3D7_0200900	57.5347	0	0.38105	0.05286	0.194861	0.20758	0.05728	0	0.068	0.3176	0	0	0	0.0892669	0.06174	0.20741	0	0	0
PF3D7_0201000	57.5347	0	0.21768	0	0	0	0	0	0	0	0	0	0	0	0	0.1481	0.098367	0	0
PF3D7_0201100	57.5347	0	0	0	0	0	0	0	0	0	0	0	0	0	0	0	0	0.24333	0
PF3D7_0201200	57.5347	0	0.19085	0.13237	0.0813287	0.05776	0.19126	0.0837453	0	0.10604	0.174086	0	0.09929	0.0745141	0.05154	0.08657	0.0862434	0	0.05163
PF3D7_0201300	57.5347	0	0.11133	0	0	0.13477	0.05578	0	0.06622	0.18558	0	0.24928	0.05792	0	0	0.0505	0	0	0.12046
PF3D7_0201400	57.5347	0.288205	0.14466	0	0.184932	0.26267	0	0.190427	0.12907	0.36169	0.395851	0.48586	0.79021	0	0.35156	0.19684	0	0.22008	0.11739
PF3D7_0201500	57.5347	3.68179	2.73684	1.97937	4.10694	2.72552	1.61752	35.1559	14.387	25.2736	30.6831	17.0817	25.4533	10.0555	10.5869	7.0558	3.3192	11.2993	5.69494
PF3D7_0201600	57.5347	127.105	99.9529	124.768	150.339	91.2676	71.4967	48.7935	55.3689	46.7879	58.2999	82.9585	50.1408	6.56928	7.61465	6.33333	1.23202	9.4611	5.67877
PF3D7_0201700	57.5347	290.091	338.905	221.892	336.776	319.714	128.81	2.35969	1.90988	1.27642	2.73835	3.05411	1.55504	11.7312	5.2235	1.44456	1.38019	1.44299	1.85011
PF3D7_0201800	57.5347	758.644	377.724	448.044	529.392	442.593	548.039	52.3894	75.6792	57.218	88.8101	146.845	78.6877	9.51179	15.3036	7.78806	4.89941	18.4226	10.3993
PF3D7_0201900	57.5347	20.9571	135.48	70.0753	62.1674	196.42	23.427	53.2007	116.746	30.9477	56.9054	136.077	37.8124	16.046	121.116	9.57478	16.2953	147.166	10.9699
PF3D7_0202000	57.5347	5328.9	2650.51	10559.1	3921.36	2328.62	10461.2	957.611	924.704	898.163	1203.69	731.412	952.199	293.98	300.897	277.801	216.39	354.351	284.937
PF3D7_0202100	57.5347	347.667	215.719	120.89	286.677	250.867	219.27	13.7604	15.0061	9.9384	15.4067	23.5771	9.76805	247.193	52.3316	59.8013	70.6879	32.731	98.9162
PF3D7_0202200	57.5347	366.019	224.913	213.476	259.864	214.433	238.785	3.02077	3.90124	3.43494	3.70205	5.74206	2.92222	20.6599	5.68789	3.55749	5.49433	2.47506	4.77131
PF3D7_0202300	57.5347	1.95356	5.2108	0.69951	2.54289	3.8153	1.13706	11.027	28.2953	7.28505	13.4161	30.5103	9.53214	1.11569	1.42982	0.4384	0.151919	1.57702	0.09094
PF3D7_0202400	57.5347	22.6856	16.0693	15.7911	47.7285	12.6269	8.82012	160.451	93.3714	86.5633	165.927	86.3816	112.944	51.8742	63.4142	46.8118	9.5231	74.9179	31.6009
PF3D7_0202500	57.5347	2003.33	1037.68	3165.43	1254.18	923.734	3453.64	46.0101	86.6588	88.0078	68.7439	180.906	78.9943	817.437	257.551	1165.73	1407.77	143.964	1858.96
PF3D7_0202600	57.5347	3.22528	12.056	5.74203	7.61562	8.26416	2.55089	28.2552	33.6575	20.1023	24.6367	26.4884	17.3263	15.2108	29.6398	10.2654	2.37751	29.2198	8.38939
PF3D7_0202700	57.5347	0.11962	0.72047	0.13326	0.307025	0.78495	0.08123	11.3655	11.2923	7.73627	10.8273	9.35683	6.30657	4.89461	7.63634	3.0147	0.813947	9.22576	2.29976
PF3D7_0202800	57.5347	0.224495	0.46949	0.11072	0.396141	0.47741	0.19761	8.70212	4.31462	4.04608	6.68081	3.50071	3.56861	4.56435	8.8164	3.57765	0.903808	8.4143	2.28604
PF3D7_0202900	57.5347	0.436478	0.73938	0.15195	0.805213	0.99451	0.08233	15.8257	7.52545	6.75589	13.5638	4.8288	6.58215	5.42081	17.2597	4.93744	1.59637	16.4568	3.93353
PF3D7_0203000	57.5347	2.05106	4.46571	1.34654	7.4579	3.81549	1.20835	24.3504	5.99763	6.33132	18.1185	2.8972	5.04408	77.2443	20.9259	25.5032	13.6441	16.7029	18.0363
PF3D7_0203100	57.5347	1.40068	4.87648	1.69959	5.2108	3.92198	1.08736	2.82993	1.70412	1.7409	3.01365	1.68906	1.36683	44.1481	9.78089	16.8713	10.2581	6.80085	16.2518
PF3D7_0203200	57.5347	14.859	5.27984	4.97941	7.06181	6.88198	4.76737	8.76267	5.83024	3.57273	7.24803	3.08728	2.86928	3.95961	5.01137	5.05056	0.614203	4.55986	3.81809
PF3D7_0203300	57.5347	20.7851	5.79578	5.40452	10.0029	5.81753	6.09872	59.1301	31.458	38.1615	54.3213	28.9293	24.801	34.4714	33.5974	22.1922	16.1074	38.4306	22.5243
PF3D7_0203400	57.5347	8.38114	4.84515	3.51685	7.34662	5.69482	6.3236	153.375	90.8164	162.673	142.198	116.312	161.884	69.4441	88.1031	79.2321	53.1592	105.086	100.997
PF3D7_0203500	57.5347	2.82801	0	0	2.41953	0	0.35562	3.11428	0.84431	0.78869	11.6529	1.19187	0.73847	3.32519	0	0.32192	13.4701	0	1.53588
PF3D7_0203600	57.5347	0.205052	0.34735	0.08031	0.542749	0.30369	0.01934	8.77266	3.56981	3.91369	6.07287	1.91203	2.78099	3.722	7.87914	2.3108	0.959246	9.15026	2.05673
PF3D7_0203700	57.5347	261.208	305.634	190.601	367.907	368.983	86.6802	114.55	147.311	64.268	143.649	157.877	73.1639	29.3874	34.3864	12.0688	14.3521	43.2957	12.308
PF3D7_0203800	57.5347	0.709897	1.62663	0.50501	0.752596	1.37839	0.59384	44.2338	27.368	24.1838	45.1065	19.8374	27.9874	9.07283	20.871	5.87093	3.29731	28.0709	7.97064
PF3D7_0203900	57.5347	0.859869	1.69756	0.73838	1.06672	1.54124	0.37845	67.6661	65.3467	52.6613	70.1928	60.4834	52.474	9.43635	26.0245	8.75049	2.47689	37.1752	9.91186
PF3D7_0204000	57.5347	0.0966498	0.14553	0.01682	0.155043	0.16516	0.03646	6.37002	4.98829	4.13412	5.19381	1.96538	2.47017	1.33528	3.63517	0.9159	0.460354	3.82857	0.99403
PF3D7_0204100	57.5347	2.52152	5.88376	2.53458	5.67364	5.38762	2.05999	22.6517	10.6115	9.05335	17.632	8.46287	9.20289	111.745	97.5549	107.276	23.5376	83.8287	61.5594
PF3D7_0204200	57.5347	323.383	218.089	147.782	304.399	197.285	240.355	298.939	272.137	175.236	280.361	223.409	161.512	588.464	177.001	218.385	193.108	171.892	347.112
PF3D7_0204300	57.5347	23.6375	34.9061	16.2935	31.8622	38.0066	9.54851	35.3938	35.8197	21.9454	33.3725	21.1259	16.9018	5.38958	17.1432	4.67585	1.34701	19.8317	3.27334
PF3D7_0204400	57.5347	28.8892	40.9669	8.90595	39.7547	37.3532	8.20671	53.1248	54.1655	16.5262	57.0095	38.2132	16.9735	10.0267	34.1081	3.98187	1.65786	27.7084	3.82788
PF3D7_0204500	57.5347	64.9658	73.0764	30.3173	75.1877	66.1511	22.4982	91.5049	81.8809	42.4206	93.6296	71.5916	40.8368	20.5998	36.4834	8.60216	3.03982	42.0055	8.046
PF3D7_0204600	57.5347	0.668912	1.52202	0.71412	1.43073	1.25316	0.52152	11.344	14.2323	7.49933	13.128	12.4042	6.55601	4.53554	5.76617	2.8173	0.647335	5.66415	1.77403
PF3D7_0204700	57.5347	323.588	174.703	128.738	244.825	171.516	219.687	183.083	172.154	130.262	215.503	171.12	135.733	111.521	93.4378	86.6325	60.6047	104.069	109.882
PF3D7_0204800	57.5347	0.288665	0.70632	0.22611	0.787215	0.69061	0.19057	28.9196	32.7542	17.9324	28.5715	24.5597	14.8684	7.36103	11.8255	6.62934	1.39949	14.5897	4.46801
PF3D7_0204900	57.5347	3.3084	2.76757	0.64567	2.28372	3.2437	1.28592	86.6772	74.0345	46.1334	86.579	63.1885	39.3671	32.7411	51.3842	12.1539	15.6901	60.4987	15.5992
PF3D7_0205000	57.5347	0	0.08337	0.18505	0	0.09084	0.01253	1.22925	1.08607	2.32092	0.958239	0.40604	1.10608	0.0781249	0.72946	0.4538	0.0226056	0.69764	0.16238
PF3D7_0205100	57.5347	0.103899	0.54756	0.30744	0.283343	0.72204	0.29397	11.0698	7.86338	13.4196	7.43857	4.19275	9.71631	1.2522	4.66829	0.95799	0.265117	4.83972	1.18497
PF3D7_0205200	57.5347	0.689059	0.34585	0.15992	1.76859	0.73268	0.43325	15.7832	2.52006	5.14053	13.6443	1.88763	6.02774	6.34656	7.19132	3.17669	3.20392	6.66494	1.68401
PF3D7_0205300	57.5347	0.110004	0.20245	0.02553	0.235286	0.10026	0.06917	2.20473	2.13471	1.3652	2.82036	2.33351	1.33572	0.819172	0.65603	0.30053	0.149703	1.12001	0.37339
PF3D7_0205400	57.5347	36.1891	21.2221	14.6208	30.2588	26.0349	15.2774	31.7383	28.0599	24.5401	33.7082	34.5767	21.5677	5.23145	7.81267	5.3324	2.54539	12.1402	5.84082
PF3D7_0205500	57.5347	339.434	123.535	89.9721	169.906	137.573	146.399	140.583	116.159	113.09	143.842	165.04	111.081	33.6755	53.7308	14.4678	21.7189	64.5107	28.0273
PF3D7_0205600	57.5347	2.76001	6.60125	1.84646	3.98863	3.31386	2.37217	25.2296	18.7658	16.6462	24.9869	18.8137	15.0692	11.4007	19.4785	13.9085	3.51111	20.068	10.9
PF3D7_0205700	57.5347	193.155	111.863	69.1844	164.01	138.947	65.4781	45.7961	36.2153	24.4519	42.6599	30.4307	23.299	31.9065	35.3711	14.5597	12.7249	33.7648	12.4924
PF3D7_0205800	57.5347	7.15246	6.45426	3.33759	8.30018	4.54232	3.47332	141.927	66.4124	86.3249	113.55	61.09	95.7896	93.2246	108.349	74.1853	40.5398	101.246	61.7381
PF3D7_0205900	57.5347	59.2541	68.1839	35.9549	65.5185	58.2419	30.032	229.405	238.088	155.901	226.683	200.421	145.334	209.905	235.354	176.578	61.2958	235.999	123.105
PF3D7_0206000	57.5347	9.11346	25.6043	14.6382	20.5432	27.6999	7.01685	13.5629	12.4776	7.34921	10.8182	8.78739	6.92506	25.5758	11.6428	9.97348	3.48553	10.0211	8.99919
PF3D7_0206100	57.5347	41.817	41.0001	23.4334	36.8666	34.7802	29.5508	33.5966	37.5091	28.7049	36.9251	36.1554	34.3001	23.5128	14.5274	12.5474	11.9087	15.1437	16.8473
PF3D7_0206200	57.5347	27.6165	33.0476	13.4238	39.9085	32.9547	28.0569	11.2199	10.5497	6.03969	8.85654	6.87513	4.12561	239.837	53.8795	82.7724	55.6752	35.1737	97.2416
PF3D7_0206300	57.5347	19.6882	52.9192	38.4196	51.5035	71.2105	14.532	29.4389	23.9236	18.2652	29.6204	21.4544	21.6182	6.3403	11.3619	4.23709	1.41547	16.62	3.94511
PF3D7_0206500	57.5347	27.2029	41.6129	24.2549	40.6877	61.847	12.4022	32.9649	22.6883	16.1846	28.7778	16.3325	14.4386	14.2233	23.1891	6.57524	2.99312	26.6264	7.17732
PF3D7_0206600	57.5347	13.8533	1.70407	0.34825	5.05734	3.85408	1.72682	4.6468	3.57029	1.25543	4.53832	3.85827	1.03301	0.570287	0.43141	0.10352	0.0412535	0.52083	0.13582
PF3D7_0206700	57.5347	72.0813	70.7248	42.655	76.4435	62.563	53.1583	44.55	68.193	35.9633	47.561	70.8866	26.4496	82.554	17.6104	411.927	118.433	23.562	1008.35
PF3D7_0206800	57.5347	438.57	268.025	206.607	323.717	255.079	444.417	146.909	33.7874	62.6821	104.423	34.1256	76.8914	1799.46	800.329	10427.8	1829.27	746.049	10626.7
PF3D7_0206900	57.5347	118.392	58.6918	25.4823	87.1831	56.3593	67.0658	79.7652	56.2056	49.0741	75.19	54.7719	60.5702	499.231	89.2404	254.049	330.759	80.73	421.552
PF3D7_0207000	57.5347	95.646	67.1206	40.1578	103.813	57.9505	72.1652	225.842	119.838	153.512	202.399	133.066	149.922	816.327	402.825	1467.22	402.761	371.518	1021.38
PF3D7_0207100	57.5347	7.89898	24.8337	7.47847	21.0232	19.6882	8.89032	54.3755	42.5217	30.1821	42.7603	23.7814	23.4312	172.739	70.6072	76.5423	31.3729	61.6512	70.2321
PF3D7_0207200	57.5347	2.5022	1.36803	0.51331	1.94964	0.93664	0.52255	10.215	6.72332	4.87859	8.62267	5.55526	3.02779	22.2497	6.08642	10.9405	4.37814	5.391	9.2638
PF3D7_0207300	57.5347	2.06279	3.37323	0.8571	2.98883	1.36453	2.15885	0.263798	0.0745	0.08351	0.137093	0.02804	0	3.48167	1.06874	0.97711	0.316944	0.22866	1.02994
PF3D7_0207400	57.5347	12.0321	24.2515	8.46968	26.4689	20.421	13.5745	202.031	83.5057	71.0221	163.908	51.7235	69.1938	228.196	353.594	123.603	79.9247	387.854	132.201
PF3D7_0207500	57.5347	19.56	23.6148	10.2537	30.4602	25.6852	13.7522	309.561	125.712	132.828	251.068	93.7033	133.55	359.172	527.305	270.57	108.469	591.187	271.127
PF3D7_0207600	57.5347	81.7085	136.961	75.6271	175.33	143.948	86.6953	854.228	333.526	334.01	683.116	211.248	366.032	1625.2	2162.07	2495.01	594.857	2123.9	2163.62
PF3D7_0207700	57.5347	16.5106	17.2653	9.94224	20.3311	15.7036	17.9103	184.409	60.7624	56.3559	138.592	37.773	54.1365	295.187	392.682	249.411	85.2594	402.021	277.002
PF3D7_0207800	57.5347	6.93456	17.955	8.15868	17.2567	17.5998	10.0271	73.2716	35.3831	22.3446	61.0604	24.8958	27.4315	246.413	344.442	191.16	73.6126	349.81	189.504
PF3D7_0207900	57.5347	1.63592	1.9615	0.99347	2.09943	1.96311	1.51545	13.091	7.64352	8.21222	14.3679	8.08965	9.51907	14.4371	30.9829	15.6424	10.1049	50.635	17.0139
PF3D7_0208000	57.5347	4.31965	6.76487	3.38189	9.77857	6.96988	4.01454	27.635	6.11885	7.94167	20.1546	4.38332	7.98786	110.682	113.188	60.43	19.8559	115.011	49.1976
PF3D7_0208100	57.5347	2.05066	5.19665	2.26193	4.47672	5.51548	1.71961	87.4158	48.2377	47.4149	68.287	28.1305	45.749	49.1211	109.104	41.0278	12.9526	123.755	36.7022
PF3D7_0208200	57.5347	219.124	111.362	76.6715	174.812	134.993	62.2784	97.9791	95.4172	64.7648	115.083	121.824	75.4477	18.1328	22.4276	9.62329	6.78135	27.1936	9.27359
PF3D7_0208300	57.5347	6.55311	7.97799	3.99527	8.00482	10.2139	2.25569	6.41518	4.59985	3.19265	6.90424	3.76787	3.22761	1.734	1.65662	0.9798	0.18742	1.98498	0.76664
PF3D7_0208400	57.5347	9.81485	22.4351	13.1403	22.9368	21.5437	6.9955	36.8507	20.7756	23.2466	30.1722	13.7988	24.519	32.9252	45.508	27.7425	7.22905	50.9876	21.5514
PF3D7_0208500	57.5347	1.58313	1.75826	0.56285	1.72909	1.7345	0.86409	42.2862	29.3542	29.2807	40.2039	33.8858	28.3794	23.7433	22.585	14.873	6.18834	27.4962	10.4135
PF3D7_0208600	57.5347	2.25382	3.05433	1.9279	3.09902	2.42094	1.14178	123.325	78.208	79.9395	105.583	53.1931	82.681	47.6442	65.4729	48.1813	13.1671	69.6663	37.2982
PF3D7_0208700	57.5347	132.198	39.8524	28.1162	68.9821	39.6331	41.0194	148.374	101.388	117.424	155.856	121.952	134.181	36.3732	36.8341	21.1514	18.659	47.1406	26.7567
PF3D7_0208800	57.5347	12.0971	7.5854	4.14051	10.1106	8.04503	4.05231	13.8813	10.7741	13.7783	12.7292	10.1538	9.5961	4.88071	7.17847	3.93436	1.15285	7.94378	2.99508
PF3D7_0208900	57.5347	0.559065	0.69699	0.21974	0.58439	0.35749	0.16328	1.76356	2.1079	2.6556	1.07751	1.12869	1.39159	1.22458	1.40794	1.9954	0.533805	1.13958	1.19369
PF3D7_0209000	57.5347	0	0.01261	0.00219	0.00806062	0.00859	0	0	0	0.01314	0	0.00794	0	0	0.01277	0.00214	0	0.0048	0
PF3D7_0209100	57.5347	58.7928	74.3173	50.4324	79.2537	76.0445	53.5215	55.7799	46.0081	44.4278	52.555	41.3192	36.4745	31.1856	47.712	36.2372	8.52147	52.7593	29.6953
PF3D7_0209200	57.5347	130.708	80.748	42.3664	102.193	90.1142	40.7692	109.626	97.3716	94.901	107.026	126.298	106.304	25.6961	43.3788	12.1491	15.6564	56.3094	16.9375
PF3D7_0209300	57.5347	13.6216	3.84763	2.176	5.25948	4.05763	4.5159	65.2229	41.4069	49.0402	62.3242	58.1541	49.359	11.2323	16.832	7.26957	5.8983	22.7848	9.27131
PF3D7_0209400	57.5347	119.709	40.6411	24.0071	53.3755	44.3266	29.6504	103.164	83.1023	71.2517	109.017	102.822	75.0378	22.1722	45.3614	9.02557	11.1585	57.2836	13.3727
PF3D7_0209500	57.5347	8.35035	16.868	3.0788	14.438	18.5201	5.10547	0.489225	0.07368	0.4474	0.45199	0.06935	0.16112	29.7695	6.33914	8.37219	5.37406	4.42899	8.44453
PF3D7_0209600	57.5347	3.67749	5.31881	1.57782	4.91611	4.90989	3.63264	19.1937	6.86921	7.2197	16.0836	3.77274	7.62551	76.7417	76.2679	53.6433	16.6273	73.8571	44.1952
PF3D7_0209700	57.5347	217.734	161.898	83.2187	168.043	177.411	87.1601	60.57	66.8849	34.4787	60.7098	90.8135	26.5553	63.3698	44.7357	32.0061	22.1087	39.7134	33.0139
PF3D7_0209800	57.5347	440.552	388.831	405.012	508.42	420.208	368.743	441.2	479.063	407.929	500.493	499.627	414.758	154.579	223.229	164.356	41.4397	257.657	125.835
PF3D7_0209900	57.5347	0.503691	0.69523	0	0.484804	0.68859	0.09501	0	0.11278	0.21071	0.345911	0	0	0	0	0.086	0	0	0
PF3D7_0210000	57.5347	133.737	118.07	97.1331	149.728	101.277	94.4038	221.722	169.583	146.258	198.74	145.281	110.119	169.118	176.132	143.22	45.4244	183.146	130.778
PF3D7_0210100	57.5347	1116.94	522.649	1073.52	711.968	534.378	1294.33	692.866	639.413	879.797	758.75	771.508	1031.84	253.863	296.495	308.744	133.714	347.948	429.493
PF3D7_0210200	57.5347	0.569386	2.69564	0.95626	2.18227	2.50703	0.6386	48.1197	40.2878	24.1345	40.0697	23.5882	24.9093	29.195	55.3678	22.5054	6.00525	56.8376	16.3474
PF3D7_0210300	57.5347	2.51055	1.31869	0.88415	1.62967	1.63626	1.16737	69.6505	61.5875	52.8415	62.7501	79.0479	43.6452	22.3281	36.7259	20.2372	11.4813	43.5918	23.2819
PF3D7_0210400	57.5347	2.87866	3.08234	0.42312	2.70914	3.67304	0.96531	143.667	143.323	110.976	128.324	153.566	121.75	27.5292	65.9643	11.032	14.3643	78.9886	18.3697
PF3D7_0210500	57.5347	0.853931	1.43888	0.38221	1.00782	1.1952	0.33941	6.74044	7.54583	4.03154	6.66028	4.41509	3.03419	1.77503	1.50049	0.99461	0.259399	2.03193	0.6708
PF3D7_0210600	57.5347	54.8675	54.3443	23.4454	71.2311	64.9329	41.8219	10.5242	4.31337	5.8636	8.33911	3.5381	5.0058	497.534	100.059	273.107	154.769	86.3286	297.585
PF3D7_0210700	57.5347	2.16917	2.09154	0.77502	2.30761	1.43071	1.80893	3.3191	1.30374	0.93131	2.58735	1.05855	0.71549	18.3235	2.66926	16.2773	7.69075	3.37823	14.6948
PF3D7_0210800	57.5347	43.413	8.73605	7.60649	15.4555	17.0523	11.7694	6.02488	3.32586	3.15478	6.04551	2.73118	2.23508	1.55091	1.10764	1.13589	0.643874	1.63128	1.07453
PF3D7_0210900	57.5347	239.846	146.921	83.8417	228.377	176.989	126.446	235.04	215	153.231	248.084	199.633	149.495	71.5873	98.1551	26.2473	16.5543	121.904	27.3933
PF3D7_0211000	57.5347	6.39815	4.86041	2.58855	1.44247	2.04882	6.52355	2.62789	6.079	2.6042	2.73137	5.17438	4.94448	0.55914	1.05469	3.77935	0.470658	0.66024	2.53567
PF3D7_0211100	57.5347	0.194325	0.1596	0.0123	0.0680138	0.1127	0.01333	1.23728	1.337	0.78336	1.56504	1.35505	0.69888	0.32196	0.28733	0.26544	0.0360619	0.21584	0.08635
PF3D7_0211200	57.5347	1.28609	1.33267	0.5777	1.81021	1.55025	0.65734	38.1571	28.2213	25.2864	35.4715	27.888	28.6488	24.7316	22.7227	16.3635	10.586	27.8943	18.0813
PF3D7_0211300	57.5347	1.61743	1.26283	0.60478	1.34537	1.09195	0.94917	42.1936	33.6411	21.6017	36.3677	25.4995	19.1938	25.2515	24.2608	13.4199	8.96764	25.3654	14.6647
PF3D7_0211400	57.5347	0.295525	0.44499	0.06859	0.252839	0.85291	0.22297	5.98809	4.12472	4.67722	8.18576	3.94407	4.28293	2.4034	3.74514	1.31196	0.469206	6.37515	0.72224
PF3D7_0211500	57.5347	0.451837	1.17442	0.58986	0.973334	0.77213	0.42005	8.14599	2.55821	4.27313	6.9485	2.31913	3.47641	23.1957	14.9341	20.4723	3.84312	12.76	11.4369
PF3D7_0211600	57.5347	2.75706	1.87222	1.12918	2.96587	1.88459	2.14139	13.7162	3.34091	6.20779	11.1378	4.06688	5.59016	54.2042	28.587	53.4452	28.7473	24.5211	49.7756
PF3D7_0211700	57.5347	0.584614	1.96096	0.57581	0.997293	1.86486	0.36578	43.4607	33.0769	23.8537	38.102	20.402	21.43	17.7297	25.0758	10.5226	3.09506	27.9722	8.60156
PF3D7_0211800	57.5347	185.878	148.779	153.064	231.344	151.147	138.216	298.125	322.102	231.624	327.042	360.091	217.701	97.7209	138.517	74.9823	30.1756	169.383	76.3508
PF3D7_0211900	57.5347	1.05274	1.74661	0.38684	1.48237	1.34591	0.50747	75.1613	37.3357	36.3201	61.1111	23.7244	32.6557	24.911	35.2791	14.1105	5.33267	39.6586	10.2317
PF3D7_0212000	57.5347	0.458855	0.80608	0.42597	0.294433	0.71442	0.28851	18.2667	22.1755	13.7886	15.3621	15.1807	15.1722	7.9355	18.9842	8.8403	2.15956	21.4176	8.22365
PF3D7_0212100	57.5347	16.2421	48.9025	28.7898	38.5623	50.5456	15.2201	47.973	44.7756	25.2916	45.0118	25.1486	25.6685	25.9512	58.4048	14.8854	5.94933	59.7154	13.9594
PF3D7_0212200	57.5347	12.6349	10.0573	7.08717	13.657	11.4019	4.87394	36.1916	33.9971	29.1523	33.6326	34.7398	27.0172	6.29816	9.52249	3.79211	1.88899	11.7953	4.04467
PF3D7_0212300	57.5347	177.302	220.779	138.848	226.243	202.734	116.239	249.253	264.523	187.548	281.68	294.409	203.651	69.9562	94.152	44.6134	17.1961	121.456	44.7448
PF3D7_0212400	57.5347	5.92573	11.1145	6.40251	11.1851	14.0216	3.33182	12.5202	11.6827	6.06555	10.8969	8.35369	6.22926	5.53819	10.467	2.90849	0.965884	11.4209	2.23286
PF3D7_0212500	57.5347	18.8476	19.8022	8.87338	28.1547	21.6212	5.1903	34.0842	18.2758	10.3559	31.7354	13.5882	11.2515	15.4972	17.0619	6.17492	3.21875	18.6476	4.29869
PF3D7_0212600	57.5347	86.8269	74.7279	31.549	83.2478	76.608	55.4944	34.7803	14.5292	22.0852	30.746	21.3352	18.3712	435.051	93.5584	217.326	564.012	84.8024	318.329
PF3D7_0212700	57.5347	6.92314	1.5349	2.26226	4.57863	3.8323	3.34883	24.4714	14.3416	11.3537	23.2182	12.6735	11.4792	4.99403	8.99779	4.55438	1.56064	10.5895	3.78875
PF3D7_0212800	57.5347	0.429028	1.01516	0.51634	0.739361	0.81555	0.33295	9.95399	14.1737	9.90191	10.4386	9.07173	8.42156	2.6664	4.91946	3.18975	0.950858	5.71454	2.62628
PF3D7_0212900	57.5347	6.94816	11.7443	4.18848	13.031	9.19616	8.06599	100.004	71.12	59.7567	92.9599	49.4691	51.8393	246.938	148.158	141.982	40.4995	135.541	123.079
PF3D7_0213000	57.5347	2.3742	1.51935	0.64055	1.54249	1.39297	1.3435	53.8853	32.1759	44.4704	49.8317	32.6698	45.7421	17.8138	20.816	25.2354	10.1171	23.9314	23.1973
PF3D7_0213100	57.5347	249.921	98.0448	124.645	155.196	124.132	155.143	184.209	222.298	174.174	216.609	227.716	191.511	40.7132	61.1741	39.9219	24.1689	79.5504	58.8543
PF3D7_0213200	57.5347	0.0630198	0.22142	0.15357	0.202189	0.3159	0.21397	5.37148	5.50327	5.14079	6.01578	4.11676	4.71471	0.815089	2.33185	3.40031	0.514577	4.69201	1.64283
PF3D7_0213300	57.5347	2.3644	5.50696	2.33912	1.83845	4.84483	3.72202	70.7053	195.016	176.976	72.84	252.856	198.555	18.8718	63.7725	55.331	9.38809	86.446	55.6727
PF3D7_0213400	57.5347	0.85053	0.363	0.08715	1.20067	0.34225	0.25185	43.834	11.5227	9.22773	47.3124	11.5123	9.54447	10.4006	5.15763	1.69086	2.6622	6.96713	2.28871
PF3D7_0213500	57.5347	12.4326	9.57702	5.98873	9.64062	8.19877	3.74084	30.5754	30.4623	22.5479	32.7596	31.9608	21.5976	12.3218	10.6756	7.6576	2.8625	15.8325	5.15586
PF3D7_0213600	57.5347	0.056116	0.23471	0.05535	0.144031	0.15343	0.03528	2.4286	0.98846	1.09159	1.29102	0.42964	0.62644	0.274923	0.47537	0.17247	1.34916	0.59278	0.22095
PF3D7_0213700	57.5347	90.0765	25.2928	23.1712	37.7581	34.0869	39.249	52.9615	77.4567	59.9042	66.4746	109.309	77.6168	5.49312	10.8855	4.75033	12.3227	16.4545	8.85179
PF3D7_0213800	57.5347	0.472742	0.06779	0.01176	0.0433348	0.09233	0.11465	2.32037	1.1039	1.15832	1.32182	0.79695	0.51583	0.0595557	0.1373	0.11531	0.0459536	0.23207	0.08252
PF3D7_0213900	57.5347	20.6887	33.878	23.2206	43.0702	38.1763	13.759	25.3669	18.5837	11.9936	27.901	14.1633	13.9095	5.23916	4.79485	3.15086	1.10252	5.48761	2.1816
PF3D7_0214000	57.5347	128.568	156.176	89.673	166.027	149.044	108.099	171.176	245.7	133.379	224.631	244.162	130.822	28.7503	44.1668	15.492	5.19029	60.1059	16.5364
PF3D7_0214100	57.5347	151.719	227.36	136.126	200.963	243.748	121.445	128.724	143.381	78.8569	117.77	91.8207	71.6844	157.764	176.423	114.006	68.6492	171.53	97.6902
PF3D7_0214200	57.5347	9.16251	6.34838	3.65775	6.64616	6.39918	5.61693	183.528	174.966	141.048	184.086	188.209	126.411	54.862	103.649	41.3736	19.4153	122.917	45.6977
PF3D7_0214300	57.5347	0.666276	2.86274	0.88191	1.52219	3.60342	0.72368	1.47066	2.10503	1.20678	1.32242	1.79282	1.18729	1.29564	2.71215	1.01263	0.538058	3.11419	0.84399
PF3D7_0214400	57.5347	141.616	164.874	100.824	204.502	190.172	80.0757	55.7831	61.6299	36.273	72.6893	45.0667	40.8304	18.0735	11.8813	7.23095	2.60787	13.6681	6.3551
PF3D7_0214500	57.5347	1.77633	1.5758	0.84848	0.583161	1.2801	1.34025	0.709668	1.81297	1.98734	0.794353	2.26332	2.60511	0.0242862	0.40313	0.60661	0.0562183	0.75708	0.26922
PF3D7_0214600	57.5347	20.0206	39.4952	13.7148	51.4597	44.0291	13.3675	1.25755	0.50767	0.53949	1.24993	0.62242	0.53773	210.444	33.1292	45.8553	36.1696	26.5179	60.9089
PF3D7_0214700	57.5347	21.4067	29.9671	6.7988	27.9928	28.2017	12.0561	1.47474	1.34029	0.53051	1.39347	0.59861	0.79477	174.819	38.4885	46.1309	52.9486	29.8267	64.7961
PF3D7_0214800	57.5347	11.1998	20.6627	13.3934	22.3769	26.5691	7.38604	7.37226	8.89506	4.65878	9.40471	10.3897	4.93934	20.5143	6.60414	8.0699	3.59554	5.57833	8.7122
PF3D7_0214900	57.5347	13.2478	36.9431	17.7473	36.3609	38.2965	15.9346	8.27365	2.32974	2.79628	4.9021	1.12176	2.46421	575.258	275.191	579.286	126.953	228.454	446.854
PF3D7_0215000	57.5347	1.77761	2.7056	1.26579	2.77752	2.99826	1.2846	37.7069	18.8883	14.7808	36.5916	14.5603	16.8869	18.0782	28.6633	11.455	4.72829	39.3959	10.9972
PF3D7_0215100	57.5347	27.7614	21.636	12.1443	25.6097	17.0043	15.6217	69.2148	58.0173	42.6939	69.883	55.6806	47.3941	140.079	95.0698	93.0645	52.0044	89.5372	88.9845
PF3D7_0215200	57.5347	0.955221	1.65861	0.59317	0.844856	1.01176	0.37984	1.33053	1.37581	0.87479	1.47157	0.96837	1.16291	2.36773	1.77407	1.87787	0.579707	1.13357	0.98848
PF3D7_0215300	57.5347	49.0082	50.1979	25.6609	50.6378	56.6511	18.639	0.722843	0.64219	0.70503	1.0762	0.87229	0.71805	13.802	3.46852	2.57982	2.99774	1.7216	3.51669
PF3D7_0215400	57.5347	32.8252	90.109	40.7926	72.7491	92.2787	36.4352	41.1888	63.9217	27.0358	43.2039	46.1274	24.9565	70.42	55.3176	28.3127	14.5349	51.3186	30.9606
PF3D7_0215500	57.5347	11.3279	39.0544	20.8311	30.2845	57.2519	13.316	17.0451	25.3306	12.0899	17.1018	15.7507	14.0942	16.8228	18.3702	16.2409	2.3707	20.8768	12.7256
PF3D7_0215600	57.5347	37.5953	30.5881	22.6247	44.9021	41.3621	24.8109	68.274	43.0693	44.8517	62.6898	35.4831	52.0793	20.7317	28.9014	11.3679	6.80851	36.0155	13.203
PF3D7_0215700	57.5347	143.012	154.916	111.374	185.254	179.37	139.307	150.272	178.925	88.8262	160.974	190.457	83.9849	43.5715	80.2836	28.4082	68.339	90.4676	31.2249
PF3D7_0215800	57.5347	0.547697	1.67054	0.53533	1.24356	1.45911	0.26225	49.9537	30.4705	27.3091	48.55	25.7817	22.8308	13.9819	31.8206	6.01392	2.65174	40.456	7.00154
PF3D7_0215900	57.5347	2.42711	1.13119	0.12071	1.22367	1.89605	0.32701	20.1032	10.5587	4.89535	16.7278	5.55292	7.53752	17.9382	27.5978	11.3078	4.24674	26.7748	7.5205
PF3D7_0216000	57.5347	0.214385	0.84615	0.29853	0.775361	0.60393	0.24631	6.41295	2.14707	2.2584	4.28973	1.19512	2.15276	7.64818	6.2843	3.87022	1.51845	6.01629	2.68718
PF3D7_0216100	57.5347	0.673625	2.58604	1.03309	1.42524	4.07358	0.68683	9.65961	11.0475	8.0655	7.40183	7.64229	6.02585	2.55811	6.84764	2.76669	41.1785	8.70994	1.88359
PF3D7_0216200	57.5347	104.693	53.8612	39.242	73.0948	57.5216	43.0414	37.4958	40.1715	27.4723	41.9953	49.8893	35.9049	6.88935	11.8035	5.7488	5.66667	16.3072	8.26224
PF3D7_0216300	57.5347	5.30643	7.39753	4.50702	7.04169	6.70368	2.02806	13.1434	14.1337	7.39752	13.2222	12.0251	8.47718	1.69866	3.73356	1.40415	0.586035	4.44458	1.18256
PF3D7_0216400	57.5347	0.719041	0.73469	0.27714	0.560254	0.73725	0.3197	19.2583	8.79765	9.51805	17.3184	8.24703	9.85749	8.98292	13.2194	9.60271	3.05792	15.3937	5.44966
PF3D7_0216500	57.5347	0.21302	0.63133	0.18363	0.657406	0.59168	0.16455	5.9249	1.83524	2.27025	4.50023	0.82937	1.91908	5.37915	9.10716	3.59916	0.835179	9.72901	2.56997
PF3D7_0216600	57.5347	37.097	50.1318	28.9848	53.6036	52.6543	23.7966	30.3293	20.3463	16.8411	30.3547	19.1407	16.4014	116.776	71.8688	73.6798	27.086	67.5974	67.3884
PF3D7_0216700	57.5347	21.4104	56.9477	31.1184	62.566	60.4891	25.8647	75.1159	48.1067	53.5845	55.5592	27.1819	48.5491	194.273	75.4284	85.4278	32.3986	76.4892	85.2996
PF3D7_0216800	57.5347	1.89904	3.10693	1.14421	3.1987	2.42143	1.58438	18.5318	5.32342	4.98042	16.3774	3.17062	5.14249	64.3139	72.8889	47.2478	15.0093	59.1491	34.7859
PF3D7_0216900	57.5347	5.38865	2.64272	2.74944	6.75708	2.98047	1.13282	14.7583	7.75533	4.93866	15.5089	5.85966	5.59091	23.1191	15.9231	11.8981	4.81426	12.376	6.43393
PF3D7_0217000	57.5347	0.125845	0.33687	0.08762	0.201877	0.41099	0.08704	5.16916	2.32001	2.56204	3.9035	1.07843	2.52213	3.29231	6.6095	2.12728	8.84847	5.53362	1.78553
PF3D7_0217100	57.5347	6.14516	7.86996	3.32884	8.15154	7.0197	4.43902	193.985	147.718	123.451	195.833	135.801	115.903	97.7873	142.258	82.8782	30.6014	164.955	75.2262
PF3D7_0217200	57.5347	0.110649	0.32211	0.06934	0.142	0.14118	0.05009	3.15835	2.67084	1.50899	2.97116	1.54823	1.38256	0.702551	1.12479	0.65748	0.105407	1.4533	0.20732
PF3D7_0217300	57.5347	82.8815	18.4457	11.6411	26.9099	43.7034	15.4462	25.3031	23.2781	14.8198	28.1943	21.1629	11.8444	59.821	41.1948	49.5219	17.9477	37.3756	36.6363
PF3D7_0217400	57.5347	14.528	1.86536	2.9143	3.01103	3.76353	3.75294	40.5545	25.1667	33.3084	39.6507	28.6682	28.5407	14.5882	16.9739	20.9731	7.12674	21.2274	20.612
PF3D7_0217500	57.5347	54.5802	43.9494	18.5348	46.1867	46.7533	39.2789	20.9207	21.5934	7.36285	13.0819	1209.7	9.429	464.621	134.389	361.651	109904	125.092	372.957
PF3D7_0217600	57.5347	9.70816	8.80915	6.5822	16.4168	16.3968	4.50206	26.1272	21.5053	9.29733	25.8823	13.5654	9.68087	13.4088	22.2541	5.07065	3.31014	24.235	5.15013
PF3D7_0217700	57.5347	41.5578	44.6822	14.3091	40.026	42.7891	14.0726	25.6572	53.7416	16.7109	36.8807	49.2359	19.87	6.12013	8.95292	1.975	1.18058	11.2774	1.51438
PF3D7_0217800	57.5347	1118.58	397.169	646.773	643.392	385.678	858.645	714.584	630.22	1033.45	774.586	791.259	1251.45	226.073	272.216	249.031	164.744	317.753	316.18
PF3D7_0217900	57.5347	2.74926	2.91073	1.0842	2.8529	4.38492	1.40989	84.1564	86.5007	48.1243	87.4113	66.6783	45.9349	35.3059	62.1213	23.1854	7.8044	78.8747	20.6906
PF3D7_0218000	57.5347	3.74413	4.43821	2.14926	4.47272	3.59391	2.40422	136.09	117.263	89.9778	137.646	132.13	100.458	47.6298	73.9991	55.5783	19.1888	92.0689	44.1457
PF3D7_0218100	57.5347	0.627617	0.58502	0.26531	0.546551	0.73544	0.62575	4.0284	2.52957	6.16995	2.95555	2.98518	5.9351	5.79822	10.2991	35.1039	4.42311	12.9058	21.3826
PF3D7_0218200	57.5347	1.80015	1.58954	1.16631	1.96795	1.31404	0.62252	15.3964	8.65123	8.69501	11.9848	6.58221	8.69629	6.77124	7.65854	7.42813	1.61052	9.46968	4.77963
PF3D7_0218300	57.5347	3.41771	5.5201	1.15928	3.65507	3.45435	2.11584	95.9157	78.3716	63.3664	98.3686	65.8152	51.1792	25.2448	28.453	10.6388	11.926	36.521	13.457
PF3D7_0218400	57.5347	68.7106	90.5349	58.7432	101.649	96.2722	43.0123	46.1972	55.0834	33.0644	49.0526	51.8817	28.726	11.1387	17.4805	6.50451	4.17567	20.1912	6.72022
PF3D7_0218500	57.5347	76.7353	45.7436	46.5456	61.5296	50.3798	52.2658	75.5902	62.9051	74.9463	78.9672	78.5774	89.1764	22.2822	28.404	22.6802	14.0851	35.2426	24.3207
PF3D7_0218600	57.5347	6.49375	7.03136	4.50716	13.8114	6.00337	2.38861	36.7303	34.7444	12.9383	40.8491	29.7495	13.8165	24.3026	13.1166	7.57467	3.867	13.7465	5.29008
PF3D7_0218700	57.5347	85.813	51.7807	36.2459	106.589	63.976	26.1646	73.7132	37.8152	33.2169	68.6775	27.8499	35.0374	29.0752	20.7012	9.49105	5.98003	24.2259	8.07143
PF3D7_0218800	57.5347	40.1162	15.3461	7.66212	20.2452	12.8461	8.99854	48.0693	38.455	20.0928	44.75	37.7438	19.1531	14.5968	13.5344	15.5137	7.89395	19.3322	11.3498
PF3D7_0218900	57.5347	0	5.53577	3.83955	1.36099	4.83271	2.0804	1.68171	4.55925	1.95202	2.6219	5.89975	2.49235	0.997557	3.7947	4.49074	0	3.40126	4.14687
PF3D7_0219000	57.5347	0	6.64708	0	0	1.88594	0	0	5.93073	1.03877	0	1.39536	0.32421	0	0	3.10925	0	0.94809	0
PF3D7_0219100	57.5347	12.6054	5.76289	3.14144	6.33108	7.56834	4.53021	17.2144	30.2535	11.0605	23.3419	28.2941	13.4919	2.43584	3.48364	1.53481	1.14682	4.33023	2.77459
PF3D7_0219200	57.5347	973.114	233.705	508.215	456.686	243.291	798.021	543.753	363.945	869.884	582.034	733.818	1227.43	177.506	149.691	297.47	271.516	188.472	455.704
PF3D7_0219300	57.5347	12.697	5.73888	2.40677	6.69695	5.08926	3.13479	26.4857	23.8159	19.7444	27.8026	27.5122	15.3105	14.6947	12.6772	8.94432	5.51848	15.9649	9.09793
PF3D7_0219400	57.5347	276.042	70.6483	97.5857	118.616	72.7134	168.722	275.272	162.127	328.866	255.795	247.017	383.574	257.581	175.048	589.752	267.119	184.894	641.248
PF3D7_0219500	57.5347	1.91813	2.38834	0.92458	2.72197	2.62227	1.08543	61.3702	42.2226	37.2967	53.8819	29.0868	41.2213	22.0981	38.067	25.5336	11.0187	44.1389	22.2669
PF3D7_0219600	57.5347	1.98249	5.74499	1.84909	3.88831	4.78131	1.42524	102.728	98.5807	66.2138	99.0543	66.7315	63.6678	49.1934	84.2689	34.2401	8.04295	93.4244	29.0399
PF3D7_0219700	57.5347	186.708	218.82	85.1866	191.761	236.137	84.4838	6.40203	6.25342	5.62297	5.15369	10.5892	5.41375	18.9599	7.37745	1.99503	2.52085	3.49998	2.41828
PF3D7_0219800	57.5347	16.3055	20.2074	14.2668	18.5142	20.7776	9.08134	6.96071	6.6259	5.48772	7.84539	5.44383	4.59949	27.6436	18.8056	18.0452	4.36036	18.2989	13.0303
PF3D7_0219900	57.5347	14.9334	12.8358	9.25366	10.5884	11.926	7.9857	1.38138	0.6186	1.38998	1.20503	0.81818	1.33071	4.8945	0.89564	4.83194	3.58188	1.19736	4.24267
PF3D7_0220000	57.5347	346.767	815.655	515.413	634.042	845.367	286.273	277.589	195.965	163.822	224.472	115.631	134.273	431.278	202.529	136.722	110.142	145.512	160.758
PF3D7_0220100	57.5347	81.6892	80.145	42.4798	115.256	85.8511	31.3417	19.2302	18.0127	10.573	21.8297	15.433	9.62125	13.0157	9.43583	3.77471	1.9463	9.08852	2.87648
PF3D7_0220200	57.5347	128.994	107.927	65.2534	140.028	108.198	103.959	212.983	202.291	227.724	236.88	205.891	269.982	91.0854	47.8755	39.8514	26.8377	57.4595	39.6518
PF3D7_0220300	57.5347	2.17838	2.44471	0.84355	2.46577	2.2196	1.21884	12.3879	6.11627	9.86025	11.8168	9.04669	10.6129	4.0003	6.56855	2.13141	2.36496	7.33601	2.64195
PF3D7_0220400	57.5347	2.05981	4.08456	2.30403	2.9901	3.77	0.95541	0.312357	0.06049	0.21189	0.231898	0.27039	0.13226	3.21601	1.22199	1.00323	0.896094	0.41257	1.8293
PF3D7_0220500	57.5347	12.7752	48.0249	8.54121	20.956	41.3486	10.1209	1.57998	4.22479	1.2744	1.88966	5.17704	1.69364	169.315	106.569	76.3578	143.543	58.4073	73.4642
PF3D7_0220600	57.5347	10.888	5.2438	6.32011	8.35235	6.64524	5.3259	41.4345	30.6909	38.0655	43.8054	56.7663	44.8419	6.67436	11.9783	4.41168	3.12994	16.5725	6.3982
PF3D7_0220700	57.5347	78.9877	40.7534	26.3314	67.9286	49.1262	18.3098	7.49522	5.09709	4.64989	9.12362	8.27825	5.69573	7.47469	1.67166	1.61193	2.02036	1.36621	1.39547
PF3D7_0220800	57.5347	1.28486	2.6793	0.81158	1.84439	1.87121	1.05938	0.516372	0.55167	0.13299	0.400255	0.18422	0.16084	31.9826	25.4865	22.3864	3.33486	18.2776	15.0153
PF3D7_0220900	57.5347	0	0	0	0	0	0	0	0	0.09324	0	0	0	0	0	0.22836	0	0	0.18158
PF3D7_0221000	57.5347	0	0	0	0	0.03403	0	0	0	0	0	0.06294	0	0	0.12144	0.051	0	0	0
PF3D7_0221100	57.5347	0	0	0	0	0	0	0	0	0	0	0	0	0	0	0	0	0	0
PF3D7_0221200	57.5347	3.18525	1.58541	0.55443	2.43561	1.63295	0.86118	27.3423	37.2419	26.472	43.6584	64.7273	35.2769	3.43313	3.46457	2.91878	1.48105	4.64167	2.04343
PF3D7_0221300	57.5347	0	0	0	0	0	0	0	0	0	0	0.05182	0	0	0	0	0.167331	0	0
PF3D7_0221400	57.5347	0	0	0	0	0.13389	0	0.194137	0.26316	0.30728	0.100891	0.37149	0.11509	0	0	0.05017	0.0999639	0.05609	0
PF3D7_0221500	57.5347	0	0.10049	0	0	0.09124	0	0.661439	0.71729	0.46065	0.137497	2.1095	0.54895	0	0.08141	0	0	0.22933	0.3262
PF3D7_0221600	57.5347	0	0	0	0	0	0	0	0	0	0	0	0	0	0	0	0	0	0
PF3D7_0221650	57.5347	0	0	0	0.131377	0	0	0	0	0.08565	0	0	0	0	0	0	0	0	0
PF3D7_0221700	57.5347	0.983657	3.82629	1.08723	1.79887	3.51878	0.98338	0.0649936	0.29734	0.14402	0.135106	0.34201	0.17338	0.563837	3.29974	0.12597	3.46375	1.67129	0.3005
PF3D7_0221800	57.5347	0.346111	0.13898	0.0482	0.244297	0.23658	0.02611	0.137212	0.062	0.08687	0.0713078	0.13128	0.05423	0	0.05629	0	0	0.02643	0
PF3D7_0221900	57.5347	1.1879	5.85387	0.39474	1.14336	3.4694	0.14259	0	0.24181	0.04518	0.0741631	0.65994	0	0	0.04391	0	0	0.08246	0
PF3D7_0222000	57.5347	0	61.0705	0	0.153892	65.7568	0	0	2.07646	0	0	3.50401	0	0	1.65782	0	0.435179	1.46512	0
PF3D7_0222100	57.5347	0.109826	0.16537	0.03823	0.0352359	0	0.04143	0.653091	1.40171	4.82405	0.603385	2.19859	4.49537	0.129134	0.1563	0.7876	0	0.27256	0.40261
PF3D7_0222200	57.5347	0	90.4993	0	0.314225	109.703	0.0739	0	4.78074	0	0.269042	11.8877	0	0	0.75665	0	1.39949	0.89747	0
PF3D7_0222300	57.5347	9.38072	74.0279	13.831	7.18271	108.989	11.5683	0.104171	5.57771	1.31907	0.216546	16.545	1.2042	0.185376	1.95525	0.05384	2.41376	2.13695	0
PF3D7_0222400	57.5347	0	0.4416	0.04376	0	0.40094	0	0	0.11257	0	0	0	0	0	0	0.04292	0	0	0
PF3D7_0222500	57.5347	0	0.07164	0	0	0	0	0	0	0	0	0	0	0	0	0	0	0	0
PF3D7_0222600	57.5347	0	0.06155	0	0.0786839	0.05588	0.04626	0.162044	0.32949	0.10259	0.252637	0.36176	0.04803	0.0720909	0	0	0	0.04682	0
PF3D7_0222700	57.5347	0	0	0	0	0	0.14673	0	0	0.10847	0	0.10928	0.15235	0	0	0.22138	0	0	0
PF3D7_0222800	57.5347	0	0.22339	0.10329	0.475973	0.20282	0.05597	0.196046	0.26575	0.24824	0.203766	0.12505	0.29055	0.0872181	0	0	0	0	0.06043
PF3D7_0222900	57.5347	0.100107	0.35172	0	0	0.18247	0	0	0.22415	0	0.0687485	0.21095	0	0	0.06106	0	0	0.03822	0
PF3D7_0223100	57.5347	0.546806	0.13723	0.23795	0.263151	0.12459	0.41257	6.05167	14.2639	8.7781	9.29414	30.3909	11.7799	0.803671	0.66702	1.21375	0.558107	1.09607	1.67044
PF3D7_0223200	57.5347	0	0.19691	0	0	0	0.04934	0	0	0	0	0	0	0	0.05318	0	0	0	0
PF3D7_0223300	57.5347	0	0.92	0	0.0672091	0.97848	0.01976	0	0	0	0	0	0	0	0.04259	0	0	0.03999	0
PF3D7_0223400	57.5347	0	0.41544	0.09605	0.0885194	0.0943	0.20817	0.182299	0.12356	0.40397	0.0947388	0.34884	0.54035	0.648818	0.95358	2.44971	0.704014	0.55305	1.88239
PF3D7_0223500	57.5347	1.4231	3.11258	1.59111	2.81279	3.02004	1.15602	0.384352	1.12109	0.79087	0.356684	0.73548	0.83816	1.17252	4.70101	2.71013	1.03195	3.60913	2.06899
PF3D7_0300100	57.5347	0	0.16442	0	0	0.32189	0.00772	0.0135281	0.36217	0	0.00703039	0.25455	0.0401	0	1.73163	0.00699	0.327393	1.05143	0.00417
PF3D7_0300200	57.5347	0	0.1389	0	0	0.06306	0	0	0	0	0	0.17495	0.0813	0	0.16879	0	0.0470778	0.05283	0
PF3D7_0300300	57.5347	0	0.54427	0	0	0.35938	0	0	0.22073	0.04124	0	0.29083	0	0	0.16034	0	0	0.03764	0
PF3D7_0300400	57.5347	0	0	0	0	0	0	0	0	0	0	0	0	0	0	0	0	0	0
PF3D7_0300500	57.5347	0	0	0	0	0	0	0	0	0	0	0	0	0	0	0	0	0	0
PF3D7_0300600	57.5347	0	0	0	0	0	0	0	0	0	0	0	0	0	0	0	0	0	0
PF3D7_0300700	57.5347	0	0	0	0	0	0	0	0	0	0	0	0	0	0	0	0	0	0
PF3D7_0300800	57.5347	0	0	0	0	0.12807	0	0	0	0	0	0.11845	0	0	0	0	0	0	0
PF3D7_0300900	57.5347	0	0	0	0	0	0	0	0	0	0	0	0	0	0	0	0	0	0
PF3D7_0301000	57.5347	0	0	0	0	0	0	0	0	0	0	0	0	0	0	0	0	0.02107	0
PF3D7_0301100	57.5347	0	0	0	0	0	0	0	0	0	0	0	0	0	0	0	0	0	0
PF3D7_0301200	57.5347	0	0	0	0	0	0	0	0	0	0	0	0	0	0	0	0	0	0
PF3D7_0301300	57.5347	0	0	0	0	0	0	0	0	0	0	0	0.0123	0	0	0	0.0213713	0	0
PF3D7_0301400	57.5347	0	0	0	0	0	0	0	0	0	0	0	0	0	0	0	0	0	0
PF3D7_0301500	57.5347	15.5605	4.33664	3.97008	4.21721	6.60573	6.87433	2.3133	1.59539	2.03847	1.63105	1.12176	1.636	0.324996	0.43291	0.79008	0.236838	1.0397	0.53373
PF3D7_0301600	57.5347	154.45	188.993	119.258	204.11	238.09	97.724	26.6571	53.2404	23.9877	42.488	69.4731	25.0473	12.7894	10.4419	2.69714	2.01139	10.3781	3.4522
PF3D7_0301700	57.5347	29.9573	15.8116	19.634	26.6961	14.7253	29.7437	90.7887	62.494	80.7754	93.8332	73.0914	84.1582	20.6211	28.3518	19.5833	8.60845	35.0441	21.5722
PF3D7_0301800	57.5347	254.382	208.322	137.512	227.454	231.68	188.439	7.19948	4.86717	5.56726	6.79751	5.64385	3.85527	59.0384	20.7096	19.3529	19.2808	8.1194	23.7948
PF3D7_0301900	57.5347	0	0.09884	0.13711	0.0210597	0.11965	0.07429	0.325282	2.26346	3.2814	0.653643	2.64194	2.49395	0.0578853	0.81406	1.5467	0.111662	1.47867	1.016
PF3D7_0302000	57.5347	52.64	89.0546	53.8362	89.3052	101.161	37.2073	64.9223	81.6208	47.0014	72.7546	91.4443	44.0085	22.4266	41.1767	19.022	5.90988	46.5974	17.1294
PF3D7_0302100	57.5347	27.57	60.1164	45.4591	59.216	75.9075	21.7218	42.0904	46.1591	30.8572	44.7696	35.225	31.0251	7.66986	18.8567	6.82276	2.25201	24.7859	5.71385
PF3D7_0302200	57.5347	0.947384	97.3941	1.7721	2.64938	97.028	2.00039	0.588598	7.32013	0.22478	0.242768	3.83782	0.13293	34.1081	974.342	32.8597	414.226	744.578	29.5176
PF3D7_0302300	57.5347	183.709	178.307	65.6127	276.682	156.033	42.859	6.14706	10.3429	2.0548	7.88587	8.18457	2.21701	2.73474	2.17582	1.01643	0.796837	1.4283	0.62274
PF3D7_0302400	57.5347	0.231844	0.29092	0.04036	0	0.07924	0.08746	0	0	0	0	0	0.04541	0.0681508	0.09427	1.36574	0	0.13278	0.96796
PF3D7_0302500	57.5347	58.5073	190.994	43.9338	117.538	189.871	55.6978	24.9552	16.2114	4.48441	19.3596	8.47477	4.23145	1015.69	1478.52	1246.81	762.999	1179.34	1089.66
PF3D7_0302600	57.5347	0.337883	0.53703	0.21565	0.379416	0.53249	0.06373	13.1997	14.1667	9.10508	11.3121	10.0571	8.73485	3.07068	7.36744	2.56252	0.718471	8.89612	1.8637
PF3D7_0302700	57.5347	8.68055	3.80801	2.04633	6.40335	2.77212	3.35211	85.0847	40.9246	43.7189	75.7144	49.72	52.1527	54.8908	51.666	30.2738	25.952	52.5594	36.9167
PF3D7_0302800	57.5347	14.5828	18.3374	8.51509	13.1235	17.0377	4.91615	7.61948	10.6064	5.76513	8.64754	9.3715	6.35003	7.90445	4.78363	7.71718	1.86493	5.08414	4.63396
PF3D7_0302900	57.5347	54.7886	47.2796	25.3051	53.7827	50.0271	22.8832	85.6639	77.7802	45.2859	83.9504	66.1648	40.1168	33.6929	50.7263	25.2479	7.81008	56.1851	14.5829
PF3D7_0303000	57.5347	8.44907	13.0452	8.45389	13.2845	19.3787	4.66504	22.4228	18.5051	13.5411	21.3268	16.7432	14.1801	10.8884	23.2523	7.40436	1.97983	27.0893	7.35018
PF3D7_0303100	57.5347	1.11047	1.71854	0.80896	1.78798	1.8508	0.50426	5.63202	5.38739	3.2647	5.5078	4.64109	2.63394	18.0803	13.454	8.92921	2.87553	12.2014	8.22547
PF3D7_0303200	57.5347	12.3793	25.2969	8.27798	32.0747	25.1812	8.2521	113.126	51.1301	40.6497	95.5924	24.0972	39.5748	403.85	196.709	137.692	80.1306	172.527	130.989
PF3D7_0303300	57.5347	94.3299	61.0793	38.3267	76.096	64.6558	51.6486	72.658	61.6291	58.4753	74.7648	81.6212	59.4968	26.266	29.3711	14.6062	13.2769	33.1052	17.9217
PF3D7_0303400	57.5347	1.49472	2.72451	0.81476	1.65322	1.93589	1.12036	13.5018	5.82182	6.30224	11.6833	3.18292	4.83014	37.4742	46.135	27.2481	9.46149	44.6048	19.5948
PF3D7_0303500	57.5347	0.568921	0.70436	0.41262	0.687527	0.80802	0.26113	19.2213	10.276	10.0593	15.0097	6.67367	9.62306	8.20567	16.1238	7.56087	1.92914	18.2971	5.7045
PF3D7_0303600	57.5347	1.07639	0.48023	0.45799	0.613942	0.43601	0.45119	9.44326	11.1939	9.50603	14.1272	12.7273	7.4485	1.47656	1.36166	1.3478	0.732423	2.46586	1.24223
PF3D7_0303700	57.5347	5.16613	9.56717	3.33645	9.85339	8.52384	4.40862	166.67	155.07	110.74	170.199	132.498	101.707	136.925	113.999	88.9769	43.662	116.676	74.5348
PF3D7_0303800	57.5347	0.657414	1.22884	0.292	1.01824	1.30164	0.50457	22.9021	20.2532	15.0026	23.9908	15.4107	17.5546	10.3954	17.4399	6.76607	3.00793	19.9854	5.83572
PF3D7_0303900	57.5347	2.33115	2.5651	0.62425	2.58893	2.04289	1.48827	11.4336	4.0955	4.87595	9.85184	3.55199	5.47856	17.6055	23.9886	9.85909	5.06369	20.6767	9.71437
PF3D7_0304000	57.5347	1.94221	2.54246	1.61723	5.0187	1.48308	2.28722	0.901767	0.77574	0.70269	0.757031	0.95128	0.90467	5.89431	1.15258	3.97056	0.928667	0.78164	2.85438
PF3D7_0304100	57.5347	5.88756	16.3802	4.8822	16.4273	21.2627	5.29901	0.262255	0.41475	0.18449	0.272582	0.24163	0.19002	139.178	56.7468	43.2235	32.2143	44.2345	55.076
PF3D7_0304200	57.5347	81.7704	50.5266	30.5887	68.4513	59.7257	53.3246	34.5363	28.6741	18.1188	32.8404	26.072	16.1276	86.7692	51.9765	35.1272	24.4778	46.445	51.6902
PF3D7_0304300	57.5347	0.161217	0.33716	0.13096	0.206896	0.29999	0.10137	8.09564	4.62663	3.96221	5.95099	2.79141	3.12053	2.51166	5.83969	1.96821	0.438796	6.02205	1.18201
PF3D7_0304400	57.5347	735.057	307.158	416.09	472.995	272.561	656.481	492.22	410.762	599.927	539.789	456.315	793.923	164.585	171.155	104.192	135.888	204.693	189.406
PF3D7_0304500	57.5347	2.55929	2.51772	0.83749	2.39763	2.61244	1.39031	85.5989	94.7609	90.7463	93.7854	135.884	88.4163	13.2105	24.9338	14.0886	10.8318	37.6012	17.263
PF3D7_0304600	57.5347	15.0494	7.21857	5.27391	7.19435	8.85	3.09676	17.0651	16.2585	12.5074	12.9018	10.4209	7.31938	9.04373	23.0118	9.9253	5.76724	23.7357	7.72016
PF3D7_0304700	57.5347	0.765297	0.57617	0.29972	0.644526	0.34875	0.10827	7.83771	4.24116	4.82221	5.84697	2.15696	3.11002	1.85592	3.57858	1.02905	0.553289	4.87606	0.75982
PF3D7_0304800	57.5347	0.215058	0.21588	0.08485	0.101197	0.16334	0.0649	7.01956	1.92617	2.94486	5.42521	1.23266	3.36384	1.84592	3.54446	2.39908	0.556073	4.9212	1.17381
PF3D7_0304900	57.5347	38.717	38.2361	20.3176	38.2543	36.7867	21.367	29.103	30.8162	16.3713	29.2443	29.5077	19.1355	7.95588	10.2615	6.38779	2.70203	11.2515	5.36316
PF3D7_0305000	57.5347	23.2884	19.3768	11.4399	21.5125	17.5035	8.88876	88.1421	88.0703	49.6265	83.8309	85.9134	45.4257	50.7221	69.0025	33.3993	13.613	73.9834	25.9746
PF3D7_0305100	57.5347	0.420755	1.21859	0.5285	1.37911	1.12192	0.18662	22.9431	18.1805	9.58802	18.8211	12.2979	9.99305	8.75464	16.0727	4.98822	1.95767	16.4296	3.88621
PF3D7_0305200	57.5347	10.0904	15.9513	9.65762	18.7347	21.9251	5.24309	13.6217	11.443	7.92456	12.7105	7.96076	8.432	33.6423	26.4643	37.1982	6.43106	22.6796	19.5864
PF3D7_0305300	57.5347	98.1871	115.82	76.4416	107.59	143.459	55.9835	30.5336	27.6558	21.5601	29.0586	22.9108	22.4383	22.663	19.7196	11.787	5.01968	22.007	11.3006
PF3D7_0305400	57.5347	16.6281	14.5821	5.65954	11.82	11.2112	8.74486	47.5412	24.0004	33.1769	47.036	29.178	41.1608	26.7469	31.167	29.5953	21.5354	37.9746	39.0767
PF3D7_0305500	57.5347	18.4422	34.0743	19.9117	31.7925	32.4986	10.2012	27.6124	30.5682	15.6338	27.4335	26.9213	17.4875	63.7826	31.6844	31.1911	14.182	30.2067	25.1943
PF3D7_0305600	57.5347	7.64617	5.20765	1.71167	7.73934	5.36829	3.92932	132.667	64.1782	69.8407	123.268	57.6834	71.7608	103.885	109.224	53.7234	35.2042	118.599	55.5205
PF3D7_0305700	57.5347	302.017	167.53	170.796	236.015	184.248	182.272	243.974	197.059	177.818	222.575	185.307	171.255	291.92	209.595	286.487	148.936	199.054	270.221
PF3D7_0305800	57.5347	1.54209	0.85548	0.6216	2.39566	0.83218	0.73485	2.27915	0.9541	1.12044	1.82544	0.43613	0.92193	1.45533	0.9323	1.39969	0.262327	0.61977	0.59507
PF3D7_0305900	57.5347	0.157112	0.07886	0.16408	0.100814	0.14319	0.11854	0.986188	0.91466	2.16891	0.70133	0.92701	1.53849	1.06221	1.43739	7.37727	0.213812	1.64964	5.72754
PF3D7_0306000	57.5347	17.9355	8.10808	4.70422	9.26209	5.84999	10.3578	124.431	76.7164	113.572	117.309	85.2969	115.434	169.251	98.7778	245.75	90.9874	102.836	249.062
PF3D7_0306100	57.5347	16.6776	17.962	7.64877	16.2524	24.8788	6.92486	31.4943	23.8611	17.7164	28.4635	18.0934	18.2403	8.96979	20.0027	7.4884	1.87428	21.6665	5.03129
PF3D7_0306200	57.5347	26.7846	10.9566	8.27074	21.1398	12.9625	6.99235	51.376	43.6613	32.7853	58.5495	49.2514	30.2465	6.03101	12.6771	3.27456	2.18706	18.408	3.46936
PF3D7_0306300	57.5347	126.318	41.7299	50.8058	66.3496	35.8907	62.5298	191.103	192.133	216.813	202.95	270.571	251.185	50.0808	78.507	49.6931	39.3715	95.5768	73.3219
PF3D7_0306400	57.5347	7.12549	7.6953	2.50146	7.83439	6.48504	4.08501	112.504	62.6454	57.5982	105.965	55.3792	53.7032	109.87	134.888	62.9519	26.1492	152.895	59.9142
PF3D7_0306500	57.5347	5.67232	6.71508	2.68284	6.04952	5.38367	4.01415	87.184	79.7103	53.2348	79.441	69.2617	47.1636	133.575	114.988	98.0424	24.7287	109.931	77.4401
PF3D7_0306600	57.5347	3.38258	3.06338	1.17756	2.59516	2.91534	1.41479	70.6938	52.8537	44.2045	61.711	58.0775	41.9946	55.5087	54.5977	48.1892	24.7178	58.9319	33.5464
PF3D7_0306700	57.5347	82.2961	25.3752	19.3332	38.5715	24.4899	31.6402	45.3777	37.2806	30.6902	39.9743	48.3228	31.5608	10.2876	16.91	7.48848	11.2345	20.8125	13.0028
PF3D7_0306800	57.5347	151.879	196.876	155.235	231.292	175.709	145.546	216.584	323.67	159.366	266.799	344.793	156.636	38.1567	69.9798	24.039	9.96858	96.267	26.6417
PF3D7_0306900	57.5347	1140.72	472.955	946.574	628.809	425.205	982.483	564.585	590.051	1134.37	627.886	712.307	1044.14	189.822	225.208	322.159	322.105	253.394	355.894
PF3D7_0307000	57.5347	2.96941	2.12914	2.06745	1.63318	1.15985	2.56049	0	1.89969	0.17746	0.582644	0.53634	2.6585	0	0.51746	0.28973	0	1.61965	0.34557
PF3D7_0307100	57.5347	1420.02	507.021	673.52	756.997	486.037	858.161	776.529	766.027	1123.91	870.868	1113.16	1228.54	229.455	270.061	139.068	205.369	331.086	224.035
PF3D7_0307200	57.5347	1538.52	737.665	1051.51	1073.92	715.594	1071.24	912.683	845.037	1040.5	1019.21	993.56	1225.55	288.346	342.264	196.765	135.556	391.79	243.215
PF3D7_0307300	57.5347	0.664113	1.44443	0.36991	1.44888	0.62545	0.40086	0	0.39654	0.22225	0.304054	0	0.03468	13.0405	3.02442	4.76261	2.22933	1.92709	2.95754
PF3D7_0307400	57.5347	5.72726	3.96868	1.38376	5.2931	4.3044	3.07969	121.462	67.2212	69.4091	104.612	54.5978	69.2919	80.8851	79.7522	41.7584	29.4026	87.469	54.16
PF3D7_0307500	57.5347	0.981286	2.05219	0.66045	2.20381	2.17624	1.06122	40.4367	32.519	27.5583	40.4116	27.571	30.5055	25.8644	39.967	26.0264	8.05704	44.0606	20.7577
PF3D7_0307600	57.5347	0.831589	2.18515	0.95364	1.74206	2.30716	0.71048	55.3176	46.4852	33.3861	46.9978	32.2848	29.6411	34.999	51.3668	28.6238	6.84012	56.7127	18.2811
PF3D7_0307700	57.5347	5.76332	15.038	6.31788	13.2648	14.6917	6.40316	78.3549	70.8805	48.2194	79.9736	52.3992	51.2529	164.325	165.437	131.255	41.5455	161.401	112.968
PF3D7_0307800	57.5347	22.9163	27.9441	21.5049	28.7414	28.7659	15.644	48.634	40.4122	27.6444	48.2041	24.8648	24.1461	30.1763	42.7815	23.2903	5.61605	49.2282	14.9125
PF3D7_0307900	57.5347	0.16832	0.21402	0.10157	0.212411	0.225	0.07408	6.70997	6.01769	4.29052	5.25184	3.5895	3.69426	0.930185	1.86161	0.54223	0.141257	2.19577	0.42964
PF3D7_0308000	57.5347	0.674407	1.08319	0.35686	0.709703	1.0572	0.42743	36.2187	42.8381	28.077	35.8293	34.7215	28.0221	8.5958	18.7459	5.62869	3.96486	25.0388	6.0434
PF3D7_0308100	57.5347	0.894528	2.82296	1.06657	2.69058	2.81269	0.79725	6.46456	1.31695	1.56232	4.53061	0.70216	1.384	63.8634	53.0042	43.939	8.80298	43.3627	22.6222
PF3D7_0308200	57.5347	220.963	153.119	134.408	176.144	146.437	155.268	206.531	292.829	252.212	240.807	299.361	206.486	51.8631	58.3085	43.1401	47.5391	78.8161	47.6112
PF3D7_0308300	57.5347	13.4059	12.746	5.33364	13.8618	11.9912	8.90104	0.607389	0.70327	0.32046	0.526089	0.43585	0.18003	112.726	23.237	63.2033	38.6512	19.114	76.3068
PF3D7_0308400	57.5347	529.29	216.707	413.987	316.938	187.656	446.258	19.5964	12.2602	28.6316	25.4601	11.5381	18.3191	105.959	20.4085	98.5554	98.9643	8.0574	101.29
PF3D7_0308500	57.5347	134.661	104.399	100.829	98.2631	78.2255	80.0688	240.048	210.971	246.073	269.473	303.39	284.294	39.071	65.3724	51.1848	28.6721	87.5328	53.5061
PF3D7_0308600	57.5347	76.1655	139.81	76.4282	119.631	137.464	70.5748	93.274	134.273	68.7856	91.3454	99.8146	66.592	27.0168	63.9596	10.208	6.58876	74.6287	14.4957
PF3D7_0308700	57.5347	5.74725	10.3939	3.52515	10.9464	9.76936	4.1413	7.41399	3.00954	3.54913	5.01199	1.49945	2.76332	145.325	45.6996	85.038	30.3544	40.1486	63.0205
PF3D7_0308800	57.5347	9.40661	12.9292	6.82643	14.3934	13.0906	7.12462	112.64	89.5324	104.703	108.031	117.896	109.429	144.04	75.644	135.634	59.674	82.5225	131.745
PF3D7_0308900	57.5347	30.7858	67.9067	33.4053	68.7114	72.4142	19.6467	54.5005	57.3071	23.7628	54.203	42.7591	27.6758	23.9033	42.4604	11.1183	4.56474	45.6427	10.529
PF3D7_0309000	57.5347	19.5781	28.5701	10.3523	28.4338	35.7217	8.42585	35.4177	34.2473	17.8751	31.3782	25.8939	13.3475	8.94387	20.4155	4.02717	1.66739	24.4037	4.08605
PF3D7_0309100	57.5347	0.482505	0.7669	0.39193	0.980425	0.51305	0.7281	12.221	5.18588	5.04615	10.3827	3.18585	8.1897	10.1174	19.5539	9.91383	5.74556	16.1504	10.2198
PF3D7_0309200	57.5347	1.61833	5.93542	2.2671	4.79179	5.22005	1.21736	49.3353	33.2022	26.3131	40.3582	19.1466	29.1244	44.3613	69.9896	32.2835	8.27214	70.5776	23.9727
PF3D7_0309300	57.5347	134.028	93.1938	78.4234	120.516	120.952	105.67	30.3023	40.8146	18.2378	30.6207	39.9618	16.8686	22.8637	34.5045	17.6071	7.90992	30.704	16.8426
PF3D7_0309400	57.5347	0	0	0	0	0	0.21517	0	0	0	0	0	0	0	0	0	0	0	0
PF3D7_0309500	57.5347	598.581	322.405	301.904	435.145	341.959	552.933	348.264	344.182	269.169	358.896	350.251	266.931	141.201	196.131	110.878	51.114	218.075	127.169
PF3D7_0309600	57.5347	911.916	329.23	708.172	544.308	325.432	851.122	651.238	504.382	950.322	679.072	596.979	955.542	232.029	212.177	325.201	255.563	251.077	347.536
PF3D7_0309700	57.5347	19.132	37.1242	25.1411	35.1845	28.5932	14.9818	28.0807	18.8492	20.8246	27.9363	15.9072	26.7888	9.06374	13.9575	10.9991	3.53895	18.6521	8.86723
PF3D7_0309800	57.5347	84.5707	122.45	57.7002	107.584	102.946	72.0224	45.8222	49.1615	31.4679	49.8488	47.108	34.2836	22.0296	20.7918	13.0146	5.13752	27.8362	11.4716
PF3D7_0309900	57.5347	0.291678	0.63015	0.11478	0.309222	0.28317	0.05263	10.9265	6.97972	3.88335	9.09238	4.17956	3.30823	2.81821	6.26005	1.83623	0.448717	7.32109	1.22423
PF3D7_0310000	57.5347	2.52599	1.59858	0.66908	2.39604	2.22711	1.36725	86.1717	46.9942	59.6345	77.9875	40.5004	66.14	26.7952	46.0857	18.1711	18.01	54.072	29.0997
PF3D7_0310100	57.5347	0.16074	0.60508	0.25181	1.03142	0.82405	0.34868	1.85861	1.63762	0.75647	1.18668	0.79599	0.66108	2.00811	1.79737	1.12528	0.546872	2.37816	0.62199
PF3D7_0310200	57.5347	36.9037	158.833	52.5225	100.211	198.346	18.5293	63.1129	86.0656	20.5947	58.2463	54.7064	23.5212	41.1648	73.38	12.9909	12.756	69.5561	13.0831
PF3D7_0310300	57.5347	30.3048	58.7141	34.6757	50.2078	60.7956	20.3666	30.1429	35.5966	23.6285	34.2932	31.3538	23.5143	7.2563	12.0674	4.16785	1.34854	15.9097	3.837
PF3D7_0310400	57.5347	6.87861	9.45683	4.30915	11.9513	11.0013	3.47876	191.601	75.9838	67.0172	147.468	38.9755	68.6721	168.234	292.368	101.342	40.2366	303.283	85.7662
PF3D7_0310500	57.5347	7.87781	17.7608	9.7728	14.7148	14.4727	5.03386	30.4057	34.689	16.4955	28.102	24.2538	14.8521	7.76925	20.9827	4.843	1.42595	23.7164	4.51182
PF3D7_0310600	57.5347	116.264	45.4365	21.4493	57.4654	55.713	46.2552	75.16	72.9085	53.1539	75.3351	83.1584	57.5894	15.7018	23.3327	10.6258	7.7672	28.1524	12.0995
PF3D7_0310700	57.5347	33.8692	15.6557	9.74015	18.082	18.8504	16.8427	32.2411	27.7572	14.9525	26.4316	20.2265	15.5211	10.3494	16.2756	14.5377	4.96448	19.5508	12.7869
PF3D7_0310800	57.5347	280.497	165.492	73.0923	212.792	159.387	125.153	253.901	201.402	153.906	250.657	199.753	120.204	164.755	159.603	41.0273	53.4345	157.181	54.7748
PF3D7_0310900	57.5347	1.64071	2.16774	0.60477	1.78046	2.11107	0.42781	36.8107	23.1879	13.9795	28.3016	13.9516	14.8188	32.7956	45.3849	14.7571	5.894	42.3031	11.4003
PF3D7_0311000	57.5347	0	0	0.03823	0	0	0.08286	0.290263	0	0.27566	0.301693	0.18514	0	0.322834	0.08931	0.22503	0	0	0.26841
PF3D7_0311100	57.5347	60.5931	52.3467	38.1072	93.9482	53.5774	20.0938	128.102	76.2685	50.5803	120.821	48.6621	50.9481	41.0681	48.7657	23.3409	13.4246	53.5729	18.7304
PF3D7_0311200	57.5347	0.953084	1.70937	1.05731	1.94885	3.09236	0.72869	8.79951	7.80789	3.42353	7.47913	5.18969	3.32002	2.56253	5.74589	1.37133	0.285349	6.3027	1.07146
PF3D7_0311300	57.5347	3.25502	6.66778	2.49053	7.30656	6.12717	3.30638	58.7074	32.8313	22.7442	54.5973	23.2484	21.8907	117.333	85.5435	79.7975	28.5897	81.3572	56.9032
PF3D7_0311400	57.5347	0.311451	1.63938	0.59772	2.07022	1.12087	0.62062	0.56987	0.19312	0.24387	0.361967	0.06058	0.22835	8.94855	2.84454	3.16077	1.16287	1.90874	3.12597
PF3D7_0311500	57.5347	89.2599	18.7342	11.6386	35.4995	27.9867	23.7044	21.3334	16.7152	8.35314	20.3493	19.649	7.51628	14.3239	9.5531	8.69567	3.33442	10.649	12.6104
PF3D7_0311600	57.5347	1.93057	1.73951	0.72066	1.74624	1.57933	0.75464	21.8388	26.1347	19.4509	22.6029	31.732	16.8092	5.41512	4.27492	3.51086	1.77263	5.31075	2.82332
PF3D7_0311700	57.5347	1.22425	1.6222	0.54552	0.691294	0.78104	0.64659	4.72399	2.34651	3.03186	3.86748	1.56852	2.647	1.52585	2.66819	1.07027	0.799711	2.82328	1.117
PF3D7_0311800	57.5347	2.06101	3.92527	1.37601	3.53267	3.3837	1.33137	84.5612	66.7704	47.6563	71.8368	44.4779	48.0278	55.3719	76.0203	47.5805	10.6813	83.9736	31.6363
PF3D7_0311900	57.5347	0.0529838	0.05319	0.04611	0.118993	0.26559	0.15991	2.73064	3.76082	3.35795	2.34695	2.15486	1.90931	0.358217	1.43267	1.38417	0.180263	2.15447	0.8093
PF3D7_0312000	57.5347	4.51813	2.06615	0.38448	2.44816	2.10466	1.78023	149.994	102.156	133.817	149.143	133.884	134.42	22.6664	34.2932	26.6753	53.63	53.1704	36.3567
PF3D7_0312100	57.5347	0.872669	1.36766	0.6138	0.982795	1.2336	0.74578	33.443	21.7096	19.9295	31.8367	16.0551	15.5353	18.4696	35.5419	14.2863	4.19298	38.2085	12.557
PF3D7_0312200	57.5347	0.166517	0.10029	0.02319	0.39534	0.129	0.01885	3.59777	0.67114	1.27476	2.71024	0.65968	1.15445	3.55361	2.42395	1.62064	0.668502	1.92641	1.49217
PF3D7_0312300	57.5347	48.637	18.7582	15.2627	24.3889	17.8206	20.2878	80.3022	59.3414	72.4203	70.9685	68.1405	76.2029	68.4961	59.1886	66.6936	29.9504	67.7301	60.6561
PF3D7_0312400	57.5347	16.331	18.2623	8.92819	17.1892	15.6381	17.4653	189.265	162.838	165.949	188.946	149.635	167.151	144.405	175.376	185.729	56.4851	193.536	168.894
PF3D7_0312500	57.5347	5.73533	4.80196	4.34198	5.88187	4.41685	3.49588	11.5672	18.0351	8.54933	12.2979	16.8463	7.72045	3.40127	4.55212	3.30993	0.477171	5.05855	2.03008
PF3D7_0312600	57.5347	63.465	1.76968	1.84115	15.2713	0.80336	1.99519	60.5707	0.78948	2.21244	58.7184	2.22895	1.38104	11.4007	0.71683	2.40811	98.9643	0.6731	0.71807
PF3D7_0312700	57.5347	14.2889	0	0	5.73046	0	0	11.8015	0.39993	5.97747	22.0791	6.77484	3.49803	2.10012	0	0.60995	32.2068	0.68196	0
PF3D7_0312800	57.5347	1146.16	381.917	611.394	601.33	351.231	612.643	582.778	521.628	1041.97	634.859	625.435	964.237	180.164	205.841	225.008	532.175	234.983	229.487
PF3D7_0312900	57.5347	4.46625	17.6028	3.49195	6.38944	6.53954	2.9831	2.3221	2.32799	2.57283	0.905078	2.09831	1.2045	1.80787	1.04199	0.90012	0.448382	0.44728	0.44734
PF3D7_0313000	57.5347	66.4434	43.5946	28.3892	60.1862	47.8591	42.3348	62.5478	37.7995	38.3839	58.4571	29.9168	33.9009	35.462	32.9514	25.6178	13.6814	37.3907	26.3155
PF3D7_0313100	57.5347	18.7482	13.7897	12.1722	19.6893	15.7929	9.91435	171.972	159.569	110.852	176.835	133.796	98.0132	49.9323	74.0071	29.5032	13.1632	86.5435	27.3775
PF3D7_0313200	57.5347	6.76541	8.98211	4.48249	7.93543	12.1994	2.90903	59.698	51.7334	46.8043	60.4001	37.9559	38.6381	18.4329	33.78	7.20432	4.25698	44.2738	10.0746
PF3D7_0313300	57.5347	5.45707	5.42093	3.08708	6.0549	6.00973	1.28668	51.9067	44.5488	24.2078	51.0618	29.6111	17.5007	12.6324	27.9214	5.08597	3.24908	33.6843	4.30663
PF3D7_0313400	57.5347	16.7117	17.6766	17.08	27.3244	22.1349	9.25893	20.1128	10.156	10.6571	17.5113	7.24945	10.9097	2.64462	4.80498	2.71419	0.666106	6.03362	2.23103
PF3D7_0313500	57.5347	9.33529	11.7294	7.85439	13.7468	13.0169	4.52128	16.3982	11.8929	7.79314	15.9352	10.2939	8.82925	4.0888	7.87788	2.33972	0.64789	9.8947	2.07407
PF3D7_0313600	57.5347	0.57719	1.409	0.92247	1.95283	2.00856	0.60375	36.7502	22.7581	20.8749	32.0173	13.5229	23.9029	17.1517	29.1127	11.701	3.8739	35.4006	11.6482
PF3D7_0313700	57.5347	2.07487	2.48337	1.26405	2.76518	3.30932	1.29455	120.722	84.1089	60.8588	109.911	66.2066	52.2011	33.7563	78.0722	16.0516	17.3221	86.762	20.6409
PF3D7_0313800	57.5347	1.06242	2.25605	0.78239	1.80918	2.70935	0.36226	68.1189	48.8498	40.8288	65.6518	40.4877	46.1277	17.4407	40.0343	10.8494	5.68603	52.5853	10.286
PF3D7_0313900	57.5347	0	0.14492	0.02872	0.026467	0.03759	0.0389	0.899365	0.34172	0.96628	0.665676	0.16515	0.54931	0.121247	0.51154	0.2958	0.0280664	0.40946	0.30242
PF3D7_0314000	57.5347	8.67228	9.46141	7.59279	12.2957	11.8559	8.81578	109.318	67.9062	54.7874	96.8606	58.1946	61.9572	145.657	168.987	170.28	60.8828	182.947	134.189
PF3D7_0314100	57.5347	138.465	69.2561	72.1465	106.16	77.8539	123.752	46.4956	38.7957	40.0237	41.2215	33.9447	38.0889	147.34	33.405	77.943	96.9182	29.6237	147.292
PF3D7_0314200	57.5347	0.129418	0.47635	0.14017	0.147632	0.22935	0.0868	9.96674	10.1682	5.6786	6.9226	5.86642	5.50851	2.6207	7.57187	3.31957	0.635999	9.4214	2.24915
PF3D7_0314300	57.5347	0	0.22169	0.06407	0.0472359	0.01677	0.04166	4.66939	4.00542	2.97172	3.08384	1.95456	1.39845	0.995393	2.99326	1.05583	0.0500904	4.39869	0.70464
PF3D7_0314400	57.5347	128.145	32.3504	41.4154	60.0204	40.3244	56.9936	50.3883	41.983	38.3377	48.58	59.2379	39.9548	6.81786	10.6713	7.2291	4.63444	17.3197	10.1543
PF3D7_0314500	57.5347	26.7291	23.1863	24.3523	27.8186	29.5751	21.6037	22.7542	14.3574	17.359	19.4916	8.83823	19.9497	4.51003	9.87903	6.26708	1.13752	9.58135	4.34283
PF3D7_0314600	57.5347	15.8419	21.593	16.5975	22.8524	14.0112	9.6375	37.055	36.5552	26.1165	32.5969	29.3439	25.6022	31.9752	19.6074	32.9655	7.92008	18.0073	20.2079
PF3D7_0314700	57.5347	0.783367	1.42016	0.88325	1.29042	1.63039	0.73661	13.5889	18.5093	9.88008	22.0732	19.8682	11.8201	2.71514	5.45301	1.62107	0.692153	6.50871	1.53826
PF3D7_0314800	57.5347	0.0364317	0.192	0.05073	0.187017	0.26563	0.10308	0.98694	0.26104	0.24385	0.700549	0.09213	0.34962	3.65182	4.74037	5.54257	0.892431	5.73787	2.26301
PF3D7_0314900	57.5347	1.86571	2.45459	0.63966	1.99528	2.25433	0.92779	35.9736	17.1913	21.8299	22.0148	11.2823	15.9997	37.2266	36.5404	31.4125	10.9832	33.5127	20.8524
PF3D7_0315000	57.5347	1.28572	0.84911	0.14134	0.911846	0.70925	0.30634	37.9153	22.7584	19.4193	35.5047	25.1825	23.6429	8.27485	11.749	3.11968	2.39435	17.4657	3.52808
PF3D7_0315100	57.5347	376.623	126.327	104.819	166.268	137.565	180.846	144.601	142.808	110.355	137.793	191.435	115.755	45.5808	56.1927	33.657	34.2014	63.0483	51.9777
PF3D7_0315200	57.5347	9.27428	19.5056	8.48673	11.6549	15.316	5.85948	0.318054	0.37844	0.13425	0.323232	0.50492	0.22626	1.20116	0.63503	0.75982	0.349377	0.53503	0.50978
PF3D7_0315300	57.5347	0.255929	0.50097	0.03118	0.377709	0.33239	0.03862	6.91623	4.5157	4.00414	5.43098	2.79901	3.50858	2.42995	2.95542	1.53821	0.322169	2.80934	1.00075
PF3D7_0315400	57.5347	1.83439	0.66752	0.41509	0.588534	1.1285	0.58822	43.9669	30.1896	33.8989	33.8878	27.078	36.9855	6.95594	24.0176	23.0684	8.14449	28.3132	23.2001
PF3D7_0315500	57.5347	1.26905	1.01035	0.50272	1.57246	1.33609	0.82543	65.6926	33.0602	36.3196	61.5777	30.9656	32.6014	9.982	17.8648	7.69612	5.27044	26.2819	11.4611
PF3D7_0315600	57.5347	0.889614	1.45773	0.69226	1.29278	2.01506	1.1154	5.61866	2.03883	3.62301	5.06725	1.62102	3.21808	2.5535	4.04286	1.78705	1.40651	5.52453	2.78163
PF3D7_0315700	57.5347	0.144872	0.36357	0.1513	0.139439	0.26407	0.05465	0.781727	0.50821	0.78785	0.7296	0.40704	0.41613	0.482632	0.46144	0.42052	0	0.32266	0.23604
PF3D7_0315800	57.5347	56.2469	71.4448	36.8645	75.9997	81.3885	34.6369	49.6622	46.1509	32.6303	51.3807	46.3596	32.1605	18.7895	33.8694	7.20629	5.50858	36.0955	9.53303
PF3D7_0315900	57.5347	1.13934	2.65505	0.70827	1.93214	2.48473	0.76753	0	0	0	0.167667	0.13719	0	0.334911	0	0.02779	0	0	0
PF3D7_0316000	57.5347	4.98531	4.49193	0.94094	5.70409	4.22884	1.98268	3.37334	2.2191	1.39452	3.17618	1.60744	1.17633	35.3471	5.38524	13.1787	8.82796	4.20821	11.4742
PF3D7_0316100	57.5347	5.22772	3.21352	1.75856	4.88094	2.59641	2.03865	21.6369	12.7314	12.5195	21.4602	7.92173	9.16845	37.4505	6.04263	14.5728	8.83299	6.76172	11.7474
PF3D7_0316200	57.5347	0.65651	0.97049	0.42579	1.16568	1.04915	0.34606	25.9435	12.6461	11.5423	19.8625	7.44022	10.3811	14.9574	21.5129	12.4904	3.23106	24.6301	8.34099
PF3D7_0316300	57.5347	20.1996	22.5344	9.45121	24.8828	22.2148	10.8475	417.726	326.336	312.477	382.283	261.58	339.48	322.322	460.25	454.477	142.877	482.97	314.751
PF3D7_0316400	57.5347	0.883656	1.76465	0.49089	2.17154	1.21661	0.61707	71.7778	51.0064	36.612	66.1987	35.9581	30.2304	27.7216	28.2629	15.4606	4.98933	28.5991	11.6633
PF3D7_0316500	57.5347	1.07892	1.33377	0.63296	1.53847	1.37484	0.57285	28.2909	14.343	18.4383	25.4806	10.1805	15.8399	28.8725	22.634	37.1585	8.90494	22.8934	19.5401
PF3D7_0316600	57.5347	231.855	154.022	173.429	207.287	150.079	176.982	237.009	249.664	186.373	239.291	252.598	178.756	71.8953	119.987	73.2605	24.8827	140.738	76.5045
PF3D7_0316700	57.5347	13.9195	10.8528	6.39883	9.44698	6.49219	8.01136	82.1056	67.6362	54.0736	70.4892	54.264	52.6342	91.2927	99.507	128.444	35.6595	94.5498	103.641
PF3D7_0316800	57.5347	1423.62	464.66	870.402	674.094	440.146	1181.28	724.902	588.308	1303.77	765.222	780.11	1395.06	247.869	281.149	360.034	401.501	323.51	466.732
PF3D7_0316900	57.5347	28.4735	25.4041	10.392	29.1429	30.8082	10.8693	26.3356	25.8379	10.3643	23.9199	19.1107	9.09837	46.3964	22.4773	17.7385	6.7104	22.675	13.0648
PF3D7_0317000	57.5347	94.2324	42.4468	30.2759	62.8703	37.1152	39.1204	253.785	200.916	190.68	243.328	217.896	179.092	149.87	167.365	89.053	42.2024	184.362	87.4223
PF3D7_0317100	57.5347	0.583095	1.36968	0.3735	1.15239	1.50927	0.29916	2.03423	1.58764	1.57088	2.48274	0.84537	0.95012	1.4672	2.35198	0.74871	0.444376	2.34209	0.61752
PF3D7_0317200	57.5347	4.45856	16.6483	5.39457	14.7055	16.7933	4.2782	137.551	87.4418	62.8368	107.974	59.5635	62.5731	182.916	269.497	127.657	44.8371	259.273	110.491
PF3D7_0317300	57.5347	10.2082	42.8828	23.9974	32.3251	47.3505	10.8538	32.3149	26.4945	18.3181	25.768	18.9757	19.143	42.8362	54.0365	33.696	8.29094	50.5821	25.1572
PF3D7_0317400	57.5347	0.938659	0.7973	0.3142	1.04246	0.41129	0.50393	15.3143	16.0544	7.9591	12.9421	11.9288	6.95736	12.7348	18.1294	9.91231	3.26722	16.927	8.07316
PF3D7_0317500	57.5347	2.26281	10.0483	2.29688	3.71399	3.58192	1.47816	20.6719	13.1842	10.2083	16.7913	9.51655	10.5846	19.1144	25.593	13.588	3.63048	24.3774	10.1095
PF3D7_0317600	57.5347	1899.07	598.96	1346.6	954.755	595.687	1629.04	899.598	823.093	1280.63	1003.33	979.288	1406.76	253.113	321.148	373.003	267.913	369.269	497.964
PF3D7_0317700	57.5347	23.7012	34.6853	21.7423	43.1396	42.7161	10.2447	41.9623	35.3596	17.3194	39.5331	23.045	18.2479	15.9397	28.6126	7.99039	4.19135	32.0087	6.90998
PF3D7_0317800	57.5347	42.2713	50.5658	40.7273	62.8441	59.6883	26.6317	109.332	110.458	91.3166	104.847	80.4019	76.7568	23.4263	57.409	15.5827	11.2275	78.4087	21.6004
PF3D7_0317900	57.5347	7.10772	5.7469	4.77779	8.39188	9.12805	3.74421	25.5821	26.8879	15.2345	27.3705	26.1431	13.7987	6.39713	11.2136	2.67439	0.949695	15.4341	2.90565
PF3D7_0318000	57.5347	0	0	0	0.429079	0.25394	0.08409	0.883657	0.74865	0.46622	0.612302	0.56364	0.26192	0.262084	0.2719	0.60895	0	0.25531	0.18158
PF3D7_0318100	57.5347	6.3149	2.00996	1.66218	2.53666	1.7079	1.66568	72.3568	79.3903	50.9871	66.9203	84.7544	56.2268	13.7938	20.6462	6.41691	4.75108	26.424	9.66139
PF3D7_0318200	57.5347	82.4032	213.222	96.9696	148.485	185.029	68.8006	116.756	185.904	76.6065	114.381	135.36	72.6896	49.7403	98.3197	31.5726	16.2702	107.281	25.4068
PF3D7_0318300	57.5347	37.2609	43.3035	28.4799	44.0364	46.5471	16.0015	56.2401	34.2903	24.9089	48.8948	28.1732	23.9015	32.3503	47.6169	26.6874	10.1005	48.9436	18.0566
PF3D7_0318400	57.5347	0.917193	1.05498	0.45234	1.81465	1.1494	0.74969	3.83814	1.57452	2.36608	1.88966	0.57983	1.93101	5.54947	2.766	2.16642	0.832132	2.18871	3.051
PF3D7_0318500	57.5347	0.819632	3.10779	1.04376	3.05749	2.75194	0.90359	1.00174	0.42411	0.47967	0.755373	0.20941	0.31772	49.3024	17.6186	22.4863	8.36282	12.6312	20.2232
PF3D7_0318600	57.5347	24.0352	37.0149	14.1181	38.6501	37.7863	9.11941	12.2831	13.9577	6.48708	13.7675	10.9248	5.82768	29.1445	6.49251	6.41652	2.42136	6.53568	3.16755
PF3D7_0318700	57.5347	86.5101	35.5669	11.05	52.0006	45.6839	31.9402	0.630444	0.59821	1.19746	0.655269	0.88469	0.62289	252.166	36.8057	53.8069	112.104	20.8383	93.6641
PF3D7_0318800	57.5347	1.33165	1.04434	0.23179	1.20161	0.49305	0.69075	0.219966	0.03727	0.06963	0.114314	0.07015	0.0326	14.0673	0.99833	3.05535	1.92549	0.34955	1.84757
PF3D7_0318900	57.5347	58.5144	29.0378	34.4935	56.6028	43.9734	19.9565	117.042	59.0521	81.2298	104.318	53.5094	83.4637	58.4295	55.2628	59.8437	18.9528	60.8346	36.7153
PF3D7_0319000	57.5347	1.76352	3.17909	1.2182	2.96821	3.47119	0.93001	37.0307	20.9346	16.5584	32.1163	13.3082	16.5166	46.8666	61.135	30.9976	8.36841	62.2529	22.2264
PF3D7_0319100	57.5347	23.4998	20.3567	12.8413	15.4024	11.7092	13.5763	111.115	76.1003	124.05	109.164	98.9037	140.791	70.707	64.5315	123.731	44.1754	64.5385	114.57
PF3D7_0319200	57.5347	21.3102	26.5759	16.8845	27.8892	30.0841	8.32558	37.5477	27.8464	21.2154	34.9007	19.295	19.8892	8.46375	13.8761	5.36982	1.83586	16.2246	4.62767
PF3D7_0319300	57.5347	47.7261	37.5811	23.1217	40.9246	35.5442	24.9953	58.584	66.3142	44.2345	58.4493	70.6949	38.3162	17.7343	26.3275	10.5773	5.09483	33.1745	11.2339
PF3D7_0319400	57.5347	1.168	2.55013	0.73596	2.2484	2.4537	0.45385	87.893	48.655	40.4225	73.21	28.2898	35.8264	33.3927	60.833	18.3318	6.38985	71.1696	14.5674
PF3D7_0319500	57.5347	92.1569	89.8364	74.4969	52.1642	54.7491	24.4043	163.428	154.516	136.77	92.2252	56.5099	72.682	76.5099	88.6732	73.9169	39.0275	64.7198	52.3185
PF3D7_0319600	57.5347	782.246	246.924	358.605	354.191	240.809	572.13	384.695	344.834	632.198	398.964	497.007	712.489	82.5003	121.142	86.4345	86.801	148.309	175.399
PF3D7_0319700	57.5347	23.4234	41.1663	19.2829	32.2254	44.7295	11.155	9.55442	14.0224	7.49911	13.1524	17.8163	8.92327	20.631	5.88242	5.58698	2.90234	5.24591	5.24947
PF3D7_0319800	57.5347	0	0.33259	0.08239	0	0.04314	0.07142	0	0.16957	0.2376	0	0.0399	0.40786	0.584343	0.30793	1.61632	0.193236	0.39757	0.57836
PF3D7_0319900	57.5347	7.60571	3.02295	2.95686	7.08517	4.92618	3.26252	8.3926	2.88735	3.48856	8.40492	2.4895	3.99229	3.51812	4.19148	3.23016	1.99655	5.79313	2.752
PF3D7_0320000	57.5347	31.9542	13.2367	6.70259	16.2475	13.7873	12.2684	446.371	274.135	407.113	390.114	255.091	454.639	163.414	211.901	172.744	170.201	236.719	271.878
PF3D7_0320100	57.5347	51.5687	27.8543	24.5394	44.7479	37.6901	29.5407	95.9292	62.2645	64.8509	85.3772	64.6661	77.9372	60.9845	66.4542	57.1662	27.2619	71.6998	50.8482
PF3D7_0320200	57.5347	0.136977	0.20625	0.19074	0.307629	0.24968	0.18086	4.54791	2.37701	2.77913	4.53886	1.77518	1.98516	0.483176	0.44558	0.37422	0.186411	0.75834	0.33476
PF3D7_0320300	57.5347	257.694	141.685	129.013	206.823	163.531	134.791	243.654	316.688	206.271	293.63	373.898	195.052	62.5079	85.3063	39.2009	16.0551	109.687	42.5705
PF3D7_0320400	57.5347	0.498522	2.05325	0.36241	1.35951	1.51339	0.30423	0.697533	0.45963	0.42016	0.563889	0.25954	0.26706	0.646505	0.44118	0.13269	0.109747	0.3275	0.12243
PF3D7_0320500	57.5347	5.60292	2.91882	1.92278	5.89547	5.288	3.20563	32.0376	26.8632	18.4954	31.5849	24.7551	13.5838	50.7989	27.3927	50.2826	7.71529	30.0712	36.4717
PF3D7_0320600	57.5347	0.0540385	0.08137	0.05644	0.242723	0.12313	0.16309	2.89211	3.36378	4.34033	2.59777	3.00624	3.57713	1.04839	2.59279	3.22942	0.661863	3.98206	2.13507
PF3D7_0320700	57.5347	26.5374	11.9492	4.86627	22.5291	13.163	9.43449	387.988	222.424	244.573	347.543	237.331	239.501	197.072	187.701	123.2	77.7277	203.875	98.4395
PF3D7_0320800	57.5347	3.52988	5.15879	2.20468	4.04704	4.69559	2.0856	75.7316	96.5434	48.8816	75.5588	72.5021	45.8401	42.5421	85.1681	30.907	11.6915	94.5303	27.0643
PF3D7_0320900	57.5347	712.64	331.158	468.175	446.68	312.409	842.659	627.102	401.379	876.664	569.52	338.855	812.01	1024.79	561.547	3670.7	797.479	527.57	3699.73
PF3D7_0321000	57.5347	80.0587	45.5798	28.6531	88.0439	52.9051	20.6266	145.388	85.1731	60.7253	130.973	54.1199	61.6063	40.477	38.9126	12.8631	12.3495	42.9583	11.6264
PF3D7_0321100	57.5347	1.21889	1.64187	0.70721	2.96805	1.98916	0.62882	8.14311	1.50692	2.00037	5.17985	0.77714	2.0607	34.5371	31.3213	22.527	7.93942	31.5148	19.9525
PF3D7_0321200	57.5347	0.412807	0.75971	0.07185	0.286959	0.98761	0.18169	15.4562	24.5871	11.2104	19.6557	28.3149	9.94413	6.41106	9.39977	3.24234	1.49809	11.6372	2.60624
PF3D7_0321300	57.5347	0.0391195	0.41233	0.19066	0.238467	0.22283	0.13282	1.87395	0.81462	1.58739	1.53133	0.64299	1.37905	2.78281	2.553	4.63561	0.279496	2.93497	1.15523
PF3D7_0321400	57.5347	18.4225	9.06406	3.50201	14.906	8.26624	6.4622	3.60366	1.01317	0.54082	1.27627	0.61296	0.37979	290.835	91.0729	169.379	75.2403	68.6113	119.519
PF3D7_0321500	57.5347	0.883583	2.38168	0.37595	2.58285	3.41506	0.66667	72.2849	72.7047	30.1248	72.4905	44.9899	25.3865	31.2061	61.696	10.8403	4.87664	66.5851	8.61098
PF3D7_0321600	57.5347	8.79783	4.76258	5.90901	10.0492	6.66446	2.69343	66.926	56.2416	41.4864	66.1608	45.3291	31.5737	49.7594	48.8183	32.4901	10.4528	51.9254	25.3005
PF3D7_0321700	57.5347	0.954725	2.10071	0.64458	2.28339	1.96	0.79311	32.637	6.28371	10.372	21.9613	3.30431	9.02033	25.3259	34.8365	13.4332	5.91892	36.8795	9.94196
PF3D7_0321800	57.5347	18.4111	42.3378	24.6114	40.3657	44.258	11.972	23.1203	23.3505	11.8015	21.6207	19.813	12.3597	43.4439	25.122	22.8385	8.61984	24.082	18.4824
PF3D7_0321900	57.5347	31.7314	55.4544	29.1616	53.462	65.0187	23.311	35.8154	32.2476	18.7138	30.6972	25.2128	16.8675	28.2577	43.2572	16.6084	4.48444	44.325	13.3015
PF3D7_0322000	57.5347	907.887	651.818	965.65	806.665	646.764	899.38	876.425	878.35	1609.12	952.816	1081.4	1531.44	210.243	316.82	286.906	139.707	370.368	350.794
PF3D7_0322100	57.5347	36.2002	61.5905	29.6809	59.2031	65.6323	20.131	64.698	61.6639	41.8308	61.2839	43.1867	35.5513	17.164	36.5191	9.23533	3.83017	45.0181	9.23225
PF3D7_0322200	57.5347	0.180033	0.51205	0.12535	0.308057	0.60163	0.19243	1.16971	0.60468	0.3138	0.78304	0.24027	0.56414	4.62175	4.85585	4.92866	1.0821	3.09322	2.98213
PF3D7_0322300	57.5347	2.45644	3.45968	1.46671	3.4868	3.32428	1.19067	39.7502	27.5082	19.7238	34.5778	20.009	17.5115	27.9027	40.3404	15.7503	5.04481	43.7684	13.171
PF3D7_0322400	57.5347	23.2527	27.4001	20.3035	29.9441	40.6662	10.74	19.9903	27.9153	17.9355	20.1299	22.3901	16.2669	3.45592	5.99598	3.06939	0.505109	8.89345	2.12471
PF3D7_0322500	57.5347	0.871834	0.70014	0.78912	1.20277	1.58918	0.6578	17.3679	8.41377	11.835	14.5792	6.61384	11.0643	9.8154	13.8078	17.5063	3.20347	15.9614	9.88999
PF3D7_0322600	57.5347	0.100701	0.13478	0.09933	0.161541	0.19885	0.07598	0.587739	0.34574	0.2668	0.449517	0.3183	0.25638	0.907767	0.44359	0.50437	0.0913617	0.23069	0.11622
PF3D7_0322700	57.5347	9.85158	18.9143	9.3676	17.0167	19.6083	5.09062	18.6428	12.2809	8.3832	16.4812	8.27889	8.00446	5.44651	11.9503	4.04027	1.21228	13.7155	3.39995
PF3D7_0322800	57.5347	2.23755	0.24957	0.5193	0.957176	1.64277	0.46896	1.56056	0.33401	0.72803	1.02443	0.26195	0.5356	0.146162	1.112	0.1698	0	0.94924	0.20253
PF3D7_0322900	57.5347	1285.41	625.057	911.273	887.147	595.404	796.047	827.833	817.531	1037.29	918.084	795.424	1041.8	275.178	331.678	227.096	151.45	389.31	233.01
PF3D7_0323000	57.5347	121.614	21.2323	25.2209	65.8022	20.6673	35.1497	130.417	85.5199	65.0994	126.094	103.946	92.7401	51.7174	59.5552	47.1527	65.2305	63.27	60.7002
PF3D7_0323100	57.5347	2.46652	4.71513	4.65915	6.30324	3.99262	2.32625	18.0899	20.0984	9.42545	17.8522	16.3024	9.99302	8.2276	13.0642	6.22939	1.32807	15.6944	4.33317
PF3D7_0323200	57.5347	0.162083	0.48811	0.11285	0.156005	0.24005	0.12229	9.55813	6.24232	9.62819	9.07185	6.18207	8.07868	1.9296	6.44224	6.93265	1.10289	9.11256	4.27478
PF3D7_0323300	57.5347	0.104259	0.57562	0.18147	0.301047	0.45135	0.118	4.54656	1.47073	2.50783	3.75899	1.62578	1.22512	2.42111	6.21057	1.53096	0.780363	5.7322	1.0192
PF3D7_0323400	57.5347	29.9672	43.8171	12.3297	49.9892	46.9422	17.7759	1.48152	1.95695	0.7052	1.92201	1.53819	0.73082	294.682	58.7427	73.0664	37.4857	38.331	80.8041
PF3D7_0323500	57.5347	42.3874	46.519	25.3894	55.3352	52.8412	17.1784	69.2866	44.9631	40.8884	65.1943	42.5677	40.6776	82.4045	35.065	24.5475	14.9949	41.3112	22.7456
PF3D7_0323600	57.5347	8.49341	5.05289	2.72196	6.15524	5.63491	2.81777	24.5768	18.8389	16.4485	22.9026	18.0346	14.863	3.55405	9.47692	3.10519	1.49582	11.6839	1.95362
PF3D7_0323700	57.5347	66.4722	65.1689	42.2691	122.231	86.8796	26.0336	96.0058	39.091	37.8488	93.5156	25.2099	37.084	60.0741	61.4248	23.185	13.2406	62.7444	25.373
PF3D7_0323800	57.5347	13.2393	21.2192	11.5087	19.4351	22.2641	6.78162	19.9092	14.7297	10.8384	17.8313	11.1641	8.57723	5.3006	8.93125	2.42272	1.14033	10.4894	2.21621
PF3D7_0323900	57.5347	3.3156	7.26845	0.76384	3.94216	4.79939	0.58862	0.0644333	0.3057	0	0.0669705	0.90418	0	0.0573309	0.11896	0.0333	0	0.03723	0
PF3D7_0324000	57.5347	1.2791	62.2342	0.11132	0.769461	65.2468	0	0	2.04065	0	0	3.97571	0	0	1.75534	0	0.326384	1.70931	0
PF3D7_0324100	57.5347	0	0.05438	0	0	0	0.02043	0.214743	1.38269	0.4532	0.371999	1.30126	0.46678	0.0636908	0.1762	0.11099	0	0.24818	0.04413
PF3D7_0324200	57.5347	0.0578129	52.5503	0.0805	0	63.3604	0	0	2.69257	0	0	6.65173	0	0	0.54067	0	0.786769	0.61806	0
PF3D7_0324300	57.5347	7.80896	101.869	1.44817	6.83712	125.547	1.07376	0.43399	7.84387	0	0.250599	18.6393	0.22869	0.257434	2.25531	0	2.92991	3.17659	0
PF3D7_0324400	57.5347	0.129281	0.06489	0.09001	0.248866	0.05891	0	0.0854202	0.11579	0.16225	0	0.16346	0	0.0760044	0.05257	0.04415	0.0879682	0	0
PF3D7_0324500	57.5347	0	0	0.04953	0	0	0	0	0	0	0	0	0	0.0836526	0	0.09718	0	0	0
PF3D7_0324600	57.5347	0	0.52641	0.15648	0	0.61449	0	0.494984	2.88518	0.43874	0.411581	2.39953	0.82161	0	0.24369	0.10233	0.2039	0.05721	0.30514
PF3D7_0324700	57.5347	0	0.54309	0	0	0.7172	0	0	0.04405	0	0	0.12437	0	0	0.04	0	0	0.07511	0
PF3D7_0324800	57.5347	0.48654	0.97681	0.48696	0.156099	0.77601	0.3671	0.924237	0.54471	0.25442	0.459432	0.76895	0.8814	2.53859	4.30289	4.23685	0.827658	2.97225	2.99744
PF3D7_0324900	57.5347	3.83671	5.8661	2.47169	5.9875	5.66801	3.42973	15.603	8.11	8.52662	14.098	5.80885	9.14754	40.0739	38.1579	29.0384	9.58428	32.2436	26.9748
PF3D7_0400100	57.5347	2.16241	7.56314	2.15125	5.07306	7.47041	2.35381	11.2043	9.23601	7.92687	9.80244	6.6316	7.85064	35.1287	44.3873	26.5843	8.92145	39.0918	23.3811
PF3D7_0400200	57.5347	27.4883	120.055	39.9314	75.4893	127.249	51.7647	368.07	355.191	308.419	328.572	259.685	329.167	729.547	764.667	746.236	172.764	732.706	546.373
PF3D7_0400300	57.5347	0.487851	0.67337	0.25475	0.626078	0.22231	0.80519	0.241755	0.32771	0.40817	0.0837583	0.41121	0.57326	2.00766	2.20684	2.91548	0.497933	1.83938	4.02392
PF3D7_0400400	57.5347	0.156568	0.42566	0.11809	0.359999	0.29728	0.13044	0.051725	0.05843	0.10643	0.0716824	0.02749	0.12776	0.0920468	0.11141	0.14258	0.04439	0.06974	0.13286
PF3D7_0400500	57.5347	0	0.17789	0.08226	0.151615	0.10767	0.22285	0.0780602	0	0	0	0	0.04628	0	0.09608	0	0.0803887	0	0.19249
PF3D7_0400600	57.5347	0	0	0	0	0	0	0	0	0	0	0	1.34608	0	0	0	0	0	0
PF3D7_0400700	57.5347	0	0.11922	0	0.0762056	0.16236	0.17921	0	0	0.04968	0	0	0.09304	0.139641	0.33803	0.54751	0.0808107	0.13603	0.1935
PF3D7_0400800	57.5347	0	0.07831	0	0	0	0	0	0.45418	0.13054	0	0.65758	0.06112	0	0.12689	0.05328	0	0	0
PF3D7_0400900	57.5347	0.274232	0.41292	0	0.175966	0.31242	0.25864	0.181194	0.67544	0.45888	0.376659	0.83792	0.42966	0.161221	0.05575	0.09365	0.0932996	0	0
PF3D7_0401000	57.5347	0	0	0	0	0	0	0	0	0	0	0	0	0	0	0.02492	0	0	0
PF3D7_0401100	57.5347	0	0	0	0	0	0	0	0	0	0	0	0	0	0	0	0	0	0
PF3D7_0401200	57.5347	0.245914	0	0	0.0788977	0	0	0	0	0.05144	0	0.05182	0	0	0	0	0.167331	0	0.05008
PF3D7_0401300	57.5347	0	0.0604	0	0	0.05484	0	0.159027	0.18862	0.25171	0.0826445	0.25359	0.32996	0	0.1468	0.12329	0	0	0.19607
PF3D7_0401400	57.5347	0	0	0.09547	0	0.06248	0.05173	0	0.12281	0.11472	0	0.17336	0.10741	0.161221	0.11151	0.37459	0	0.05235	0.2234
PF3D7_0401500	57.5347	0	0.07303	0	0.093358	0	0	0.288396	0.06516	0.36518	0.0999175	0.24527	0.22795	0.0855354	0	0.19874	0	0	0.17779
PF3D7_0401600	57.5347	203.079	97.9012	86.6933	189.337	147.803	75.242	171.355	239.406	148.66	230.225	278.378	145.217	49.3376	24.1344	25.0458	13.3913	26.4278	19.5201
PF3D7_0401700	57.5347	0.10191	0.3069	0	0.326963	0.13932	0.11534	5.72354	10.337	4.51901	10.2181	14.8823	4.88989	1.25818	1.11883	0.34802	0.277377	1.80933	1.03776
PF3D7_0401800	57.5347	19.8049	42.5209	23.4808	31.5669	57.8012	15.2708	11.2696	15.2764	15.5479	18.038	48.9223	23.0238	127.593	61.9208	115.473	28.439	42.6703	74.8226
PF3D7_0401900	57.5347	1.27286	1.4014	6.36084	1.0934	1.45011	3.24515	0.0271298	0	0.15459	0.0704953	0.03461	0.1367	0.506926	0.03339	0.75718	0.0838173	0.01568	0.50174
PF3D7_0402000	57.5347	1.38869	3.09297	10.0616	3.3694	4.28146	4.63312	85.046	166.9	439.138	103.028	153.605	520.253	13.6877	37.3206	60.909	6.74737	46.0046	55.5125
PF3D7_0402100	57.5347	130.303	135.191	89.431	140.5	146.562	69.6353	2.96472	3.56841	4.05614	4.268	5.46666	4.17159	163.854	36.2903	42.7103	30.0578	17.5749	57.3608
PF3D7_0402200	57.5347	13.442	78.9407	16.5645	58.5264	70.8543	17.3621	0.935967	0.47007	0.41353	0.993819	0.4295	0.30736	176.139	37.0167	40.1857	35.1021	21.6848	43.8887
PF3D7_0402300	57.5347	2.89033	9.70521	2.4979	7.35802	10.9699	2.26718	0.218129	0.07241	0.20293	0.19433	0.05963	0.19265	36.9554	8.6322	12.0561	5.9689	5.50236	10.549
PF3D7_0402400	57.5347	158.186	101.113	58.4425	112.146	145.459	101.712	114.62	121.554	119.992	106.258	123.719	98.5556	75.4972	89.9246	92.6333	24.9661	83.2496	89.9516
PF3D7_0402500	57.5347	0	0	0	0	0	0	0	0.36842	0.17208	0.188329	0.75124	0.26854	0	0	0	0	0	0.05585
PF3D7_0402600	57.5347	0	0	0	0	0	0.05652	0.197994	0.53678	0.81481	0.20579	0.50516	0.52818	0.352338	0.12184	0.05117	0	0.05721	0.18308
PF3D7_0402700	57.5347	0.13629	0.20522	0	0.218632	0	0.25708	0	0	0	0	0.05744	0	0.0801251	0.05542	0	0	0	0.22205
PF3D7_0402800	57.5347	0	0	0.01093	0.0201487	0	0	0.0311212	0	0	0	0	0	0.0184605	0	0.02145	0.0213663	0	0.02558
PF3D7_0402900	57.5347	11.9849	8.45325	2.94252	8.62126	6.26636	5.25901	0.166712	0.45197	0.10555	0.129958	0.37218	0	15.6123	1.94929	3.08035	5.36516	0.79477	3.87966
PF3D7_0403000	57.5347	2.75158	0	0	0	0.83593	0	0	0	0	0	0	0	0	0	0	0	0	0
PF3D7_0403100	57.5347	2.44663	4.20411	1.1323	3.4723	3.34478	1.28133	26.8541	17.4533	14.5577	22.6732	14.1326	13.0107	13.2331	18.1411	7.83414	2.23278	18.6719	6.20213
PF3D7_0403200	57.5347	55.4149	126.261	129.871	93.4046	145.271	66.9457	66.2464	51.6129	67.2694	60.8274	33.5751	83.5448	20.0793	43.6466	21.7742	4.78928	47.2546	22.4786
PF3D7_0403300	57.5347	5.76194	2.50925	1.74039	1.903	3.39798	2.23764	2.68738	3.75669	4.11185	1.51298	2.8212	4.71295	0.398525	2.0328	3.00938	0.864856	2.49114	2.03633
PF3D7_0403400	57.5347	10.2348	24.3664	13.6708	20.2182	34.8152	6.50396	11.6228	8.81139	7.10684	10.9679	6.38483	7.29958	4.10896	10.2771	3.50259	0.800695	11.4536	2.44779
PF3D7_0403500	57.5347	1.34401	0.79362	0.96329	0.279014	0.7926	0.49212	3.49989	3.15103	4.99399	3.2305	3.43192	4.72244	1.83592	3.03785	6.99256	0.591749	4.85988	3.71938
PF3D7_0403600	57.5347	1.77831	2.58844	0.97676	2.95415	2.44914	1.29702	33.3307	22.4224	15.705	25.6194	14.2983	11.733	31.7127	28.5379	18.0364	5.84854	27.8381	13.6821
PF3D7_0403700	57.5347	105.807	117.518	84.0751	140.793	137.074	50.1824	138.379	145.751	96.4729	147.45	151.05	95.5114	44.1467	69.9702	34.1618	11.0899	75.1763	29.8205
PF3D7_0403800	57.5347	4.5711	10.1261	4.00431	8.85422	9.96748	3.88808	3.77536	2.01836	1.86308	2.95585	1.25582	1.17133	43.1108	14.7174	15.7706	6.54779	11.0345	14.6255
PF3D7_0403900	57.5347	1.95316	2.18122	0.67428	2.56923	2.06938	0.8535	11.3673	4.12556	3.62913	9.60175	2.66842	3.28328	33.8069	21.529	12.2282	6.2353	21.0111	11.35
PF3D7_0404000	57.5347	8.41529	3.86489	1.62754	6.07039	3.91003	3.63117	0.21805	0	0.09204	0.377727	0.1159	0.12926	69.7805	13.62	32.7948	23.9899	10.8991	29.6397
PF3D7_0404100	57.5347	0.0597467	0.09996	0.04853	0.0894544	0.04538	0.03005	0.256599	0.07135	0.14163	0.164125	0.01679	0.15992	1.45184	0.77336	0.68351	0.0813087	0.5817	0.25958
PF3D7_0404200	57.5347	0.771903	0.63649	0.30711	0.919853	0.75376	0.416	16.6486	11.358	11.4864	16.8498	13.129	13.3681	7.8119	9.79712	4.36824	2.2135	12.6309	4.7611
PF3D7_0404300	57.5347	319.065	252.95	208.243	438.846	250.676	108.637	377.029	203.548	137.502	362.197	137.621	142.329	227.878	189.417	110.023	63.65	186.603	82.0176
PF3D7_0404400	57.5347	0.952594	1.07578	0.7876	1.83375	0.62401	0.51659	4.0125	0.74654	2.16683	3.06655	0.6273	0.93281	14.3858	20.2384	14.0085	5.50959	18.3219	11.3251
PF3D7_0404500	57.5347	1.70035	3.01073	1.15098	1.60628	0.7318	0.96219	1.56039	1.94596	1.0472	0.77848	1.39342	0.48101	1.02741	0.51854	0.58066	0.192832	0.57708	0.53868
PF3D7_0404600	57.5347	1.80981	2.29543	2.7348	4.02754	2.35088	1.28686	17.3948	7.20096	8.46168	13.0443	5.51683	7.70568	3.12939	5.0232	1.37393	0.633847	7.23521	1.32258
PF3D7_0404700	57.5347	11.1896	27.8967	12.3193	28.6728	26.7764	13.357	5.51161	2.12288	1.54494	3.86116	1.30867	1.72724	373.39	192.699	463.724	86.4906	155.809	309.739
PF3D7_0404800	57.5347	1.66704	3.85487	1.83428	5.11921	2.07552	3.0097	2.32096	0.8132	0.73473	1.47194	0.37638	0.65297	29.1392	8.58196	11.8838	4.1727	6.03531	9.08189
PF3D7_0404900	57.5347	35.8729	33.6455	17.8921	37.5233	27.1093	25.9648	93.5684	36.6734	42.4565	76.7263	27.082	45.0293	373.99	191.551	432.15	123.582	189.413	338.661
PF3D7_0405000	57.5347	59.0565	57.0468	34.958	65.6111	56.4015	24.1149	51.2968	55.3987	39.1527	53.4253	66.5449	43.0089	27.4375	21.2508	18.905	4.88064	22.1261	13.7457
PF3D7_0405100	57.5347	27.4439	48.3035	24.4462	46.4791	56.7817	19.0679	71.5885	66.1147	38.9723	67.1915	51.8393	36.7795	87.0521	100.464	46.8872	17.2159	100.138	40.1993
PF3D7_0405200	57.5347	7.22586	10.9267	3.68083	13.3173	9.87846	4.87713	26.9836	13.6364	11.5117	19.1995	5.34152	10.7968	187.459	69.4733	120.4	49.2779	57.5492	80.1916
PF3D7_0405300	57.5347	0.426001	0.7108	0.18437	0.790503	0.55615	0.15202	0.859636	0.15468	0.41422	0.743254	0.12616	0.10372	0.602426	0.2528	0.19659	0.148852	0.17584	0.3189
PF3D7_0405400	57.5347	73.6167	139.496	80.6826	142.684	152.291	53.5649	119.367	143.823	67.0505	119.025	110.368	74.9915	49.1895	89.9455	26.7148	12.2941	95.477	24.0833
PF3D7_0405500	57.5347	141.476	57.736	34.0244	74.6505	57.0017	44.913	81.7851	87.8979	57.5011	81.76	107.215	54.0759	14.5422	19.0527	5.21935	6.97881	23.1501	7.94561
PF3D7_0405600	57.5347	14.4102	7.72274	7.19173	10.3491	9.60982	3.83043	46.368	39.7514	34.1925	43.8223	41.8046	27.2887	10.033	18.7373	11.669	2.47126	24.6171	9.13043
PF3D7_0405700	57.5347	0.437235	1.94134	0.41273	1.08447	1.51352	0.44092	17.1004	19.6671	9.37757	17.5775	21.8683	10.5523	5.82815	8.56107	2.41773	1.07563	10.4177	2.25016
PF3D7_0405800	57.5347	0.845385	0	0	0.309975	0.11007	0.36448	10.7725	6.32779	14.6512	9.86969	7.83834	10.5489	0.923007	3.87941	6.475	2.4653	6.40942	8.26422
PF3D7_0405900	57.5347	21.3664	37.356	12.9849	45.4054	32.973	14.112	13.1773	3.90076	4.32028	10.6016	2.27167	4.07896	687.922	260.172	596.098	149.582	216.485	359.097
PF3D7_0406000	57.5347	40.2013	30.6321	20.4713	41.5238	36.702	26.2269	64.7628	46.8108	41.7619	63.7653	45.9531	44.7748	158.155	82.4918	112.334	37.2458	73.8506	77.6656
PF3D7_0406100	57.5347	349.22	295.602	278.884	367.429	266.498	370.961	437.051	477.155	300.79	426.583	401.428	263.01	269.574	287.785	260.883	81.1522	290.71	245.163
PF3D7_0406200	57.5347	260.151	227.019	201.378	221.536	195.724	194.867	225.635	284.566	374.586	231.831	382.173	332.282	89.4533	165.141	141.058	158.882	182.752	171.335
PF3D7_0406400	57.5347	90.2531	47.6602	37.0511	67.7988	52.1956	48.3955	33.1118	37.6034	23.576	42.2956	40.4467	31.5558	122.162	45.7326	95.4675	45.0246	38.438	95.8189
PF3D7_0406500	57.5347	81.6543	283.642	200.296	169.099	188.319	85.5668	62.5683	43.3949	44.2852	50.733	27.7826	39.6371	86.9727	72.0076	95.5575	17.0045	65.8353	59.3231
PF3D7_0406600	57.5347	0	0	0	0	0.14728	0	2.1355	2.38818	2.02807	2.88547	0.81728	1.58244	0.190011	0.52567	0.44149	0	1.11061	1.05317
PF3D7_0406700	57.5347	1.07437	2.39144	0.64233	2.54775	2.42667	0.8723	33.395	19.0779	15.5546	25.5192	9.25278	13.8048	21.9833	52.4796	11.8203	5.88019	59.1678	10.1507
PF3D7_0406800	57.5347	2.94225	8.72634	1.09411	3.94753	4.02234	2.11903	115.14	117.298	82.8572	122.384	130.991	87.639	33.9268	51.9329	25.827	13.9232	61.837	30.5602
PF3D7_0406900	57.5347	0.813538	3.80459	0.77322	1.41692	1.27107	0.51151	1.71499	0.74021	0.94535	1.35684	0.48981	0.65754	1.02489	0.65109	0.54241	0.351471	0.68533	0.53125
PF3D7_0407000	57.5347	27.416	20.5738	11.5429	25.8168	28.0088	13.2642	10.6747	11.8192	8.19208	12.6844	10.1102	8.15856	2.45955	3.74607	1.50467	0.666251	5.14888	1.79471
PF3D7_0407100	57.5347	9.83126	4.90383	2.95483	8.54182	5.44012	3.5476	18.6201	7.00056	7.66343	16.2291	6.39524	6.26656	3.6079	4.72999	3.3886	1.28806	6.12012	2.87277
PF3D7_0407200	57.5347	127.743	79.899	55.9547	112.91	83.4165	91.4311	76.1494	75.3117	54.2609	90.3791	75.0471	56.3042	27.0279	16.182	15.2443	9.83843	22.7253	20.4985
PF3D7_0407300	57.5347	24.8267	21.629	19.8653	29.7713	25.0145	18.9989	19.1171	18.4737	17.4544	19.4809	18.5395	18.0623	3.27432	2.05353	2.70787	0.899258	3.73037	3.42208
PF3D7_0407400	57.5347	5.36275	2.1309	1.18626	4.76737	1.90922	1.45411	57.0997	41.5023	42.905	56.9312	46.9214	44.746	9.22843	11.6979	5.97097	5.43557	13.757	5.34713
PF3D7_0407500	57.5347	13.0638	4.8879	2.00518	6.7442	5.81786	2.19535	14.1246	16.2745	6.16051	15.007	11.1116	4.30292	2.44371	2.92156	0.68946	0.242432	3.4235	0.24187
PF3D7_0407600	57.5347	0.0373027	0.13106	0.01948	0.0718079	0.068	0.01407	0	0.01671	0	0.0256178	0.03144	0	0.252199	0.25027	0.2484	0.114221	0.17803	0.10636
PF3D7_0407700	57.5347	3.32653	9.75072	2.59017	8.18236	8.67599	2.97002	17.9646	6.68382	8.36807	13.707	4.44892	6.48882	138.168	76.9728	68.6935	19.2852	62.3239	47.7535
PF3D7_0407800	57.5347	5.67905	21.8803	6.82005	17.8168	22.4968	7.20375	21.853	6.54156	6.63686	14.7694	3.16449	6.31875	251.508	163.15	136.637	40.3934	133.464	108.895
PF3D7_0407900	57.5347	12.9382	19.6854	6.32509	21.3168	20.3828	6.48379	40.5712	23.8552	18.5059	34.6324	16.2775	16.6669	151.664	40.6198	40.742	25.4088	35.3459	36.3161
PF3D7_0408000	57.5347	141.638	62.6758	27.0237	86.1903	65.7481	75.7416	7.25048	5.77869	4.67549	8.65243	7.02275	5.53192	421.782	47.6352	113.392	321.831	32.4317	232.837
PF3D7_0408100	57.5347	11.1939	16.9738	9.12494	16.5159	18.1673	5.5501	13.506	4.51473	5.96829	10.8197	2.39692	6.84642	19.4893	14.4576	13.8612	6.1029	16.225	8.21274
PF3D7_0408200	57.5347	4.38195	14.304	2.87278	9.27676	9.6053	4.09052	6.5303	2.70719	2.36831	3.64633	1.07841	1.85419	16.7921	9.58511	6.70656	2.80756	6.14275	5.05493
PF3D7_0408300	57.5347	127.789	124.462	95.2822	115.042	139.332	80.1966	78.4862	95.0257	65.1302	85.3345	123.104	67.8078	76.7246	58.0359	61.8479	32.2676	62.956	54.9913
PF3D7_0408400	57.5347	0.164872	0.1655	0.0574	0.105793	0.27548	0.0622	15.8866	8.74933	6.12691	11.6623	4.81766	5.97356	2.66554	5.08381	2.23335	0.72921	5.59204	1.18642
PF3D7_0408500	57.5347	7.36277	5.08782	2.60829	9.36574	4.78472	4.81193	184.932	72.8412	72.7828	169.211	49.5286	68.9607	107.392	121.818	82.0085	32.1943	136.431	79.0619
PF3D7_0408600	57.5347	2.93998	4.06951	0.86356	3.83194	3.07724	2.3482	3.80922	3.83666	2.60389	3.75416	3.99791	1.90729	10.0195	3.39953	2.06288	1.6254	3.3237	3.15284
PF3D7_0408700	57.5347	0.161026	0.3637	0.1308	0.61995	0.29352	0.30374	0.390116	0.48074	0.44908	0.294893	0.45243	0.33639	0.82045	0.37103	0.39409	0.182615	0.30741	0.26236
PF3D7_0408800	57.5347	0.859143	1.5452	0.0997	0.413464	0.35889	0.64823	0.189222	0.12825	0.0599	0	0	0.11217	0	0	0.1956	0	0	0
PF3D7_0408900	57.5347	1.85456	3.83686	0.96055	3.33784	3.46294	1.66377	111.509	102.711	66.0769	108.879	72.3367	63.5259	29.0392	48.9607	19.5712	5.70943	54.6869	15.2646
PF3D7_0409000	57.5347	0.197806	0.08687	0.02295	0.0687516	0.06761	0.04664	1.07281	0.25837	0.33789	0.520736	0.15284	0.25181	0.741354	1.29025	0.89222	0.0672981	1.34056	0.45321
PF3D7_0409100	57.5347	225.977	102.662	71.8571	206.98	116.736	55.9449	133.648	93.7002	80.2924	144.289	93.8493	79.6622	100.484	70.753	55.4598	28.6179	85.1126	49.7495
PF3D7_0409200	57.5347	129.91	126.458	75.9678	141.664	139.104	83.0923	108.647	120.683	67.1554	110.388	115.714	75.2927	77.2067	61.2038	35.5452	17.8767	68.9643	38.136
PF3D7_0409300	57.5347	11.0281	15.7345	6.63474	14.9829	16.5359	5.41025	11.6857	17.6421	6.74515	12.8935	12.2545	5.66678	3.40403	3.57322	1.90726	0.407942	4.18653	1.42663
PF3D7_0409400	57.5347	31.513	62.239	33.4486	59.9974	56.7716	23.049	67.9295	124.171	49.3625	79.4796	103.984	54.3978	18.2147	21.3038	8.91716	2.70702	25.049	8.20044
PF3D7_0409500	57.5347	4.43203	1.78329	1.12211	2.37383	1.88614	1.28508	111.255	67.8762	75.8321	96.2164	53.721	66.9719	32.4731	45.4851	42.0782	32.7495	57.0031	37.3285
PF3D7_0409600	57.5347	2.62654	8.1795	2.00537	7.48841	6.75985	2.36457	71.1633	90.4164	43.501	70.3887	65.2289	41.6955	97.6237	88.3216	47.4161	12.4597	84.0962	33.919
PF3D7_0409700	57.5347	6.36303	3.67094	2.0369	7.79047	3.93283	4.85611	73.8406	55.222	59.9986	64.0908	58.0728	52.3966	99.3687	48.326	62.3659	64.8955	47.8354	73.315
PF3D7_0409800	57.5347	28.7152	33.7562	17.5785	35.2952	39.4958	13.6358	24.4436	24.5844	11.8896	23.8255	16.6005	11.7557	56.6206	26.6243	39.0872	10.1847	25.2243	20.0517
PF3D7_0409900	57.5347	1.06854	1.66855	0.46843	1.49827	1.26242	0.83608	3.92235	0.88615	1.92046	3.94091	0.50038	1.27112	50.1629	28.0645	40.1662	11.2563	16.3646	20.9721
PF3D7_0410000	57.5347	45.1358	115.742	67.6746	79.392	185.63	42.1429	9.53261	13.7898	9.0601	13.1605	15.3999	8.56901	157.677	59.4858	102.554	53.5002	50.5674	91.203
PF3D7_0410100	57.5347	8.27711	0.41544	0.57629	7.43563	1.50875	2.18579	6.56277	0	0	9.09493	0	0	29.6834	0	3.39191	37.1719	0.63206	6.06859
PF3D7_0410200	57.5347	0	0	0	0	0.42369	0	1.22865	0	0	2.55405	0.39185	0	0	0	0	5.06119	0	0
PF3D7_0410300	57.5347	27.3247	49.2484	27.4929	46.4084	53.5865	20.7103	45.6157	50.4701	26.7383	46.9396	42.2872	24.3397	26.7588	47.8067	16.7832	5.6949	51.5733	14.9515
PF3D7_0410400	57.5347	65.6142	39.6023	30.083	51.7436	46.8393	29.6513	36.5249	37.668	25.1777	39.0964	43.8315	24.663	9.90537	20.7999	7.22182	4.28444	24.3061	7.78257
PF3D7_0410500	57.5347	1.69152	1.69801	0.07361	1.89944	2.11977	0.87743	0.908088	1.89377	0	1.16166	0.35645	0.24846	5.9667	2.3643	3.53808	0.43162	1.13022	1.11961
PF3D7_0410600	57.5347	118.599	53.4591	42.1536	80.2585	55.7737	46.6642	83.6874	123.013	64.6527	117.343	165.502	74.3855	173.916	55.0029	71.5578	65.6728	50.984	84.4822
PF3D7_0410700	57.5347	5.96017	13.6649	5.40494	13.3997	15.9006	5.04104	45.9055	20.1008	23.6403	35.3528	11.1021	23.3109	141.873	105.161	119.006	31.7335	97.3192	89.5971
PF3D7_0410800	57.5347	11.4449	26.9112	13.4957	24.8494	24.9935	10.2308	75.2724	49.2989	44.3446	65.1986	31.0194	42.3942	218.696	163.417	130.172	38.5152	150.987	111.007
PF3D7_0410900	57.5347	2.73382	6.51772	5.30151	6.60076	7.73035	3.59646	13.5127	12.384	7.85151	12.5044	7.68853	7.53689	2.73021	6.67678	2.19033	0.72739	9.16001	2.1557
PF3D7_0411000	57.5347	30.8438	55.2875	64.1001	68.5603	66.5662	30.6988	7.23941	6.44073	4.51099	6.87456	7.23548	4.32294	4.6234	7.86419	2.36241	0.807211	7.6033	2.25314
PF3D7_0411100	57.5347	0.198748	0.09975	0.27676	0.25506	0.09057	0.07498	7.02559	7.16485	8.64677	6.14207	5.31891	6.46137	0.584221	2.14156	3.02027	0.946657	4.85656	2.1048
PF3D7_0411200	57.5347	0.351422	1.86807	0.35589	0.563741	1.77613	0.22297	18.4069	34.0719	12.1083	18.7477	26.9353	11.8941	2.34775	12.7954	1.7074	0.663023	16.6745	1.80228
PF3D7_0411300	57.5347	0.395757	0.89387	0.2411	0.999907	1.10462	0.28927	29.2869	23.195	18.9563	28.062	22.788	19.309	8.12878	18.4254	6.21685	2.86121	20.0307	5.6823
PF3D7_0411400	57.5347	4.36182	4.93154	4.093	3.93194	5.24775	1.62842	9.09477	12.4703	9.035	9.43217	10.5463	8.55427	1.12688	2.11725	0.71642	0.143777	3.71686	0.83607
PF3D7_0411500	57.5347	0	0	0	0	0	0.71125	0	0	0	0	0	0	0	0	0	1.28287	0	0
PF3D7_0411600	57.5347	131.974	0.94629	0.65633	42.3418	0	0	58.5484	0	4.33782	66.033	0.79458	0	32.1435	0	0.64383	191.148	0	2.68779
PF3D7_0411700	57.5347	0	0	0	0	0	0	0	0	0	0	0	0	0	0	0	0	0	0
PF3D7_0411800	57.5347	0.171083	1.60289	0.21507	0.530595	1.70218	0.23665	17.2324	18.2813	8.92624	12.9632	10.7874	7.86643	8.12462	29.3833	5.35876	2.8909	32.7186	3.80948
PF3D7_0411900	57.5347	0.878118	3.29889	1.45437	2.20262	3.54483	0.88004	43.9665	31.2887	24.3745	36.4876	20.5266	24.1496	23.2781	50.3015	18.1226	4.6292	57.3522	13.9096
PF3D7_0412000	57.5347	1.6246	4.54821	2.14915	2.93046	4.6065	1.5935	65.7179	51.7604	50.0502	55.3883	34.866	50.8085	39.8811	83.8505	36.8136	8.03295	93.7809	29.9398
PF3D7_0412100	57.5347	3.38832	3.59618	2.01508	2.58184	2.95944	1.06521	52.658	40.1473	38.2265	51.7259	47.8682	43.9351	10.4788	20.0059	11.4263	4.97137	25.7122	10.9261
PF3D7_0412200	57.5347	4.44895	1.73967	1.42272	1.9253	2.64031	1.09289	2.93957	2.6642	2.25066	4.44088	1.70059	2.51261	0.425787	2.33488	0.81264	0.211204	2.70599	0.63214
PF3D7_0412300	57.5347	0.143251	0.41702	0.11969	0	0.39168	0.05404	0.719347	0.53887	1.64198	0.432863	0.53129	1.15587	0.370557	1.01351	1.88829	0.253433	2.20966	1.16698
PF3D7_0412400	57.5347	12.3294	17.6019	17.6946	16.2517	15.2332	11.6609	0.545008	0.89043	0.77366	0.679763	0.80871	0.7448	0.142927	0.39188	0.29354	0.094529	0.36135	0.1839
PF3D7_0412500	57.5347	1.00552	3.02811	0	1.29042	0.45821	0.75867	0	0.90059	0	0	0.42378	0	0	0	0	0	0	0
PF3D7_0412600	57.5347	0	0.0666	0.55432	0	0	0.90105	0.0876747	0.11885	0.27755	0.182254	0	0.2079	0	0.05395	0.04531	0	0	0
PF3D7_0412700	57.5347	4.47644	5.263	304.32	4.49432	4.11698	258.341	0.183175	0.47469	14.9947	0.31358	0.58419	17.3614	0.153397	0.34149	4.77539	0.0943196	0.25528	3.6168
PF3D7_0412800	57.5347	0	0.75703	0	0	0.45821	0	0	0	0	0	0	0	0	0	0	0	0	0
PF3D7_0412900	57.5347	0.293438	7.40828	0.45288	0.51466	5.16158	0.46494	0.0129257	0.68771	0.02864	0	0.8121	0.03065	0	1.01817	0.0501	0.439271	0.69463	0.01594
PF3D7_0413000	57.5347	0	0.75703	0	0	0.22911	0	0	0	0	0	0	0	0	0	0	0	0	0
PF3D7_0413100	57.5347	0.0777795	6.96356	0.05415	0.13101	4.82039	0.04401	0.0128479	0.62697	0	0.0133538	0.74165	0.00381	0.0114317	0.98041	0.0332	0.416781	0.65705	0.00792
PF3D7_0413200	57.5347	0	0	0	0	0.05469	0.04528	0.0793025	0.05375	0	0	0.10117	0	0.0705611	0.0488	0.32789	0	0.09165	0.17111
PF3D7_0413300	57.5347	0	0	0	0.0836725	0	0.04919	0.129238	0.17519	0.2182	0.179103	0.10991	0.51076	0	0.15907	0.17812	0	0.04979	0.05311
PF3D7_0413400	57.5347	13.5317	24.6168	6.51679	28.348	17.7679	4.35829	0.53009	0.09581	0.0895	0.220385	0.13525	0	0.691765	0.17398	0.84018	0.655083	0.12253	2.50533
PF3D7_0413500	57.5347	6.67596	7.0143	1.85925	8.22481	6.99714	4.08	106.924	59.9728	42.0961	82.617	41.266	33.1223	131.298	150.729	71.6619	29.2545	147.618	56.3612
PF3D7_0413600	57.5347	263.588	153.695	140.589	195.837	157.339	211.496	502.325	398.859	409.574	468.492	383.01	386.176	623.617	454.309	690.896	291.257	452.711	640.772
PF3D7_0413700	57.5347	9.18434	4.53295	1.84377	6.6005	4.72939	3.14143	260.274	158.789	182.051	242.266	132.16	164.942	92.2954	103.321	70.8723	34.6635	111.711	74.7446
PF3D7_0413800	57.5347	0.14917	0.04991	0	0	0.09064	0	2.00409	1.40285	2.10087	1.40005	0.98493	2.33715	0.438487	2.0016	3.54887	0.642845	2.96164	2.10635
PF3D7_0413900	57.5347	28.1269	33.5822	21.9024	39.0611	33.5358	14.8756	95.1746	89.4573	48.0879	92.0523	61.5676	45.474	82.165	93.3274	45.1535	14.9264	96.6949	31.0079
PF3D7_0414000	57.5347	3.16126	5.42649	2.17351	3.42814	6.34578	1.37744	116.166	97.3504	77.1716	99.812	63.7114	76.8329	32.4961	86.6948	24.0525	9.27108	101.092	21.317
PF3D7_0414100	57.5347	0.090721	0.1366	0.02707	0.0748451	0.15946	0.044	6.31966	6.18695	4.28308	6.09679	4.85578	4.35554	0.777169	1.40176	3.29281	0.493845	1.92489	1.01883
PF3D7_0414200	57.5347	2.1912	1.10336	0.21045	0.773312	1.10194	1.03664	29.4265	16.4896	28.7379	21.4812	14.6614	23.4422	10.4023	25.028	28.7145	6.22487	25.8724	20.684
PF3D7_0414300	57.5347	68.791	8.24277	8.53568	24.2076	11.6443	14.7304	69.5828	42.5581	40.4036	62.3853	47.699	31.4657	12.3893	15.5968	8.52999	5.00124	20.3456	10.9694
PF3D7_0414400	57.5347	0.546806	0.92627	0.69004	0.877171	0.28033	0.38678	0.451617	1.53046	0.51468	0.375521	0.80658	0.58899	0.160734	0.25013	0.04668	0	0.10439	0.11136
PF3D7_0414500	57.5347	0.678158	0.55312	0.39347	0.507678	0.23178	0.36243	1.15755	0.37962	0.49646	0.834427	0.36917	0.79689	0.647872	2.21748	0.71406	0.269178	1.67224	0.35679
PF3D7_0414600	57.5347	12.0702	10.1498	3.65317	10.4327	8.08638	7.6458	70.8245	35.0743	36.9279	55.0554	25.2831	33.5885	184.419	105.245	126.303	72.6614	93.3569	123.535
PF3D7_0414700	57.5347	1.40795	4.08302	0.87915	1.9216	3.05526	1.04544	20.4515	19.1357	9.20879	15.9771	14.1659	7.61573	42.0308	37.5211	17.6144	5.56572	33.7219	12.1616
PF3D7_0414800	57.5347	2.84859	4.02238	1.08422	4.77678	2.99428	2.85136	1.6312	0.51027	0.85799	1.53894	0.64029	1.07114	32.5783	2.59454	20.4283	5.8666	1.98672	10.226
PF3D7_0414900	57.5347	137.882	171.478	69.1082	146.46	152.809	139.755	5.03991	4.7431	5.87371	4.80462	3.60376	3.17803	1081.56	237.239	966.957	1056.5	187.689	1044.8
PF3D7_0415000	57.5347	48.4737	25.9032	16.7326	32.1826	24.8429	18.0297	40.7933	19.8971	20.6961	30.7935	18.5338	20.6417	9.08084	15.8678	8.28452	5.56426	16.062	7.19827
PF3D7_0415100	57.5347	9.36898	7.26582	4.63487	6.82541	6.80542	3.68063	6.49295	4.66887	4.14034	5.17637	4.33452	2.64885	1.26312	2.17689	2.15302	0.33553	3.13339	1.37727
PF3D7_0415200	57.5347	0.291487	0.77585	0.22447	0.719813	0.71245	0.16994	20.0825	9.75061	7.94812	14.7708	5.55048	8.46265	7.0987	15.7923	4.38887	1.63481	17.3954	3.659
PF3D7_0415300	57.5347	109.4	138.43	113.728	166.288	158.678	63.9156	97.451	112.701	73.555	108.754	83.4596	74.8183	24.4794	35.8462	20.015	20.9736	44.7611	16.7287
PF3D7_0415400	57.5347	120.336	43.2955	43.5611	62.609	43.6575	59.9029	69.729	39.5677	65.1988	62.7561	58.9951	64.8398	92.9685	52.4321	94.8106	48.2739	61.3377	102.544
PF3D7_0415500	57.5347	99.4279	110.729	69.9783	132.075	131.185	51.0428	110.687	102.069	74.1785	105.465	97.2006	74.3991	80.9112	76.0854	49.0974	16.6124	81.2095	39.8902
PF3D7_0415600	57.5347	1.95035	0.73419	0.42435	0.876036	0.71102	0.42307	26.5465	27.1197	26.4145	28.5964	38.3453	25.0381	3.55451	3.72729	3.59659	3.98132	6.21795	2.93935
PF3D7_0415700	57.5347	0.212655	0.67599	0.30846	0.29565	0.38763	0.33427	2.7165	2.76174	2.38709	1.67947	1.68791	2.17956	3.02132	2.16171	7.50412	1.25406	3.45073	3.17602
PF3D7_0415800	57.5347	2.66279	4.01911	1.42048	3.10994	4.10296	1.48874	3.05046	2.35062	1.80311	2.07864	1.42903	1.29811	33.7306	7.99971	16.9698	7.26055	6.81686	11.2987
PF3D7_0415900	57.5347	1131.21	511.928	1058.5	753.444	497.131	1034.61	560.324	567.296	655.447	627.62	635.873	610.708	199.205	251.205	245.242	161.237	283.921	245.932
PF3D7_0416000	57.5347	9.67314	12.9917	5.02328	14.8258	9.29505	8.13848	93.8932	78.6122	59.29	91.4368	56.0235	57.6288	116.157	88.7694	106.631	51.6259	90.0744	81.7837
PF3D7_0416100	57.5347	2.75575	5.93887	2.1602	6.17042	4.97048	2.3991	60.8764	42.9345	31.1581	51.1509	29.9044	27.7928	77.5387	78.4446	56.6947	13.7553	77.1617	38.9412
PF3D7_0416200	57.5347	138.632	87.8451	79.5502	214.507	94.8732	57.9091	85.984	37.1278	27.4587	85.7786	35.6069	36.165	152.692	40.0014	40.4592	37.2877	45.5269	42.9774
PF3D7_0416300	57.5347	0.722172	2.4541	0.87786	1.54212	1.83429	0.52702	23.9755	20.0778	12.5944	19.0007	12.4688	10.9391	28.7104	35.093	15.9897	5.13148	33.1873	10.6764
PF3D7_0416400	57.5347	7.42627	14.4841	8.06491	18.2407	13.4078	4.96365	166.315	118.393	71.7282	144.648	77.2983	75.4025	212.498	224.41	145.62	56.8114	216.612	116.825
PF3D7_0416500	57.5347	1.48281	0.9134	0.53967	1.57858	1.29	0.73738	18.6374	5.79527	6.37221	12.243	3.86322	5.54405	15.0377	23.8432	12.1069	3.66898	26.9952	8.33217
PF3D7_0416600	57.5347	0.488485	0.49036	0.20784	0.539823	0.54414	0.38904	21.338	13.4414	15.2012	17.6307	10.2364	14.297	4.67468	8.08845	7.66423	0.68324	9.72953	4.75318
PF3D7_0416700	57.5347	36.4412	22.5132	12.6532	27.3258	20.0739	22.3063	94.5318	73.0031	49.4307	84.5564	60.5164	57.5762	75.6087	58.1361	39.3026	33.5762	58.3794	40.4098
PF3D7_0416800	57.5347	540.608	248.512	266.842	351.26	227.329	467.052	651.394	457.461	714.55	611.005	396.324	776.2	343.883	365.538	451.886	220.657	380.937	520.115
PF3D7_0416900	57.5347	6.08163	10.1314	4.6018	9.85758	10.7896	2.51179	15.6227	13.3994	6.81717	13.8178	8.29504	5.98235	4.28667	7.5507	1.97425	0.895047	8.52857	1.84879
PF3D7_0417000	57.5347	0.356753	0.67148	0.31049	0.400605	0.22354	0.16823	1.1786	1.67752	0.69024	0.551253	0.56383	0.80349	0.576774	0.85223	0.79189	0.485501	0.98754	0.7084
PF3D7_0417100	57.5347	0.263582	0.1323	0.04588	0.281887	0.20019	0.16573	0.116105	0.15739	0.18377	0.181016	0.07406	0.03441	0.335747	0	0.06001	0.179353	0.03355	0
PF3D7_0417200	57.5347	3.44212	4.85315	1.54688	4.85914	4.36348	1.93601	115.867	99.6211	70.7534	124.018	92.4614	58.5631	47.7944	82.4245	22.056	11.6044	99.5712	26.5369
PF3D7_0417300	57.5347	29.3308	49.8539	25.239	46.6644	50.5506	19.288	75.3335	76.3579	41.5701	67.9674	50.3789	40.4642	26.4701	42.3785	11.4211	4.92866	44.5648	9.93464
PF3D7_0417400	57.5347	15.4104	26.8281	18.4101	37.9914	29.7719	7.18834	26.2762	13.8357	10.3764	22.4336	9.27485	10.2404	20.4808	20.8778	11.1701	4.02429	21.166	7.72844
PF3D7_0417500	57.5347	12.7905	9.96102	4.1367	11.4902	11.1308	8.76327	220.084	187.839	158.379	220.193	225.883	162.29	139.428	191.088	144.704	97.4201	204.432	168.732
PF3D7_0417600	57.5347	0.530252	0.98473	0.35996	0.850616	0.65242	0.38007	5.95605	0.66489	2.27366	4.47907	0.41343	2.90774	11.8616	13.0874	8.64649	2.03856	11.1755	5.63715
PF3D7_0417700	57.5347	0.264095	0.26511	0.03065	0.310679	0.28081	0.26568	1.6868	0.53221	1.10479	1.60208	0.09275	0.77583	4.78724	5.33343	4.32897	0.838608	5.52906	2.63549
PF3D7_0417800	57.5347	6.90863	6.64708	4.2031	10.3249	5.16998	2.18162	96.0789	74.0946	49.0853	86.2805	48.1399	47.6456	36.6842	66.4323	19.2585	7.76481	72.6865	17.4506
PF3D7_0417900	57.5347	0.627919	0.51572	0.4968	0.97066	0.36418	0.12921	2.99851	1.30374	1.55218	2.62655	0.66159	1.02852	0.73831	1.17215	0.73101	0.233053	1.3295	0.22089
PF3D7_0418000	57.5347	0.104372	0.31868	0.09084	0.284632	0.29528	0.08039	1.77291	0.83744	0.81684	1.25735	0.69097	0.74098	3.47199	4.30934	2.20687	0.656929	3.3906	1.41355
PF3D7_0418100	57.5347	21.5394	25.9976	15.6689	29.668	34.3377	10.3611	14.7373	15.0833	8.10648	13.7166	12.3937	7.86613	2.5626	6.42798	1.50927	0.611371	8.56239	1.59742
PF3D7_0418200	57.5347	159.033	135.491	131.041	160.085	161.787	85.3409	132.184	136.06	145.371	142.606	159.913	155.809	33.9149	63.8254	36.3682	14.4737	78.595	35.2655
PF3D7_0418300	57.5347	261.138	406.846	353.92	463.922	469.922	206.493	292.346	269.32	213.049	274.326	188.144	199.496	412.765	266.943	308.98	198.651	252.251	255.432
PF3D7_0418400	57.5347	158.089	15.5852	21.0352	50.4174	38.3868	40.2081	116.169	67.2261	72.4965	110.585	79.6692	85.0146	20.2903	27.0007	9.67244	25.6257	31.6019	12.6478
PF3D7_0418500	57.5347	29.5549	14.0887	8.53091	20.4416	17.4274	13.9791	75.6585	44.9274	50.6974	69.3563	44.0653	61.8379	29.9485	28.3527	14.3024	14.4007	40.7711	24.2581
PF3D7_0418600	57.5347	4.57674	10.8342	3.57818	14.7393	11.6023	3.06868	1.51836	1.02479	0.60334	1.37345	0.63215	0.57998	121.821	19.763	28.3823	31.6132	13.8217	33.8963
PF3D7_0418700	57.5347	90.9561	105.452	66.9381	122.567	121.292	41.7212	56.4898	67.2865	44.4874	67.0289	72.7152	44.9818	33.6437	17.0005	11.961	6.66196	16.7006	12.5703
PF3D7_0418800	57.5347	0.690812	1.9937	0.63128	0.664909	2.12492	0.52122	0.228222	0.61873	0.07225	0.415115	0.21836	0.30441	0.304598	0.56179	0.82568	0.23503	0.3297	0.21104
PF3D7_0418900	57.5347	1.31301	1.26735	0.33989	1.03694	1.2427	0.52074	35.0356	24.6356	19.5906	36.2996	25.4124	20.9674	6.45245	13.5662	2.52935	3.001	21.2868	4.53907
PF3D7_0419000	57.5347	0.820829	1.31321	0.42863	1.21799	0.84162	0.87092	37.3205	8.84511	16.0958	28.3967	8.47552	17.2411	10.1942	16.9592	5.43098	8.20339	19.2154	10.8034
PF3D7_0419100	57.5347	1.14908	0.76899	0.17334	0.540707	0.69818	0.56354	40.0118	22.7619	33.4403	42.7974	30.8164	30.9659	7.81382	10.5906	3.19156	4.40462	13.703	8.08156
PF3D7_0419200	57.5347	2.1332	4.20392	1.04567	2.40376	3.92211	2.8111	53.7838	57.2978	55.3362	49.6665	36.6629	53.8036	35.2223	92.9636	51.4848	11.683	104.892	46.6802
PF3D7_0419300	57.5347	6.58506	2.87259	2.43616	3.59532	2.84517	4.05322	5.9158	2.76106	3.49335	4.28429	3.05893	3.05692	8.72756	4.74949	16.8349	6.83906	4.29091	18.1621
PF3D7_0419400	57.5347	0.644602	1.94985	0.77194	1.51109	1.7468	0.72953	8.65451	3.26004	2.79364	5.67224	1.1229	2.89853	42.1053	49.0904	36.0423	7.49156	42.9226	21.978
PF3D7_0419500	57.5347	7.11291	10.9008	3.59602	7.29491	9.2688	2.56276	8.56779	6.39754	4.16241	7.39582	4.45451	4.41388	7.92877	10.0415	5.35613	1.48189	11.0309	3.01117
PF3D7_0419600	57.5347	331.772	345.585	485.713	382.978	347.691	305.587	418.855	339.759	437.036	412.746	308.454	566.297	241.309	269.151	381.721	74.5195	294.392	302.066
PF3D7_0419700	57.5347	6.18978	6.95644	3.5695	8.09899	6.59794	3.43159	1.86708	0.80748	1.85759	1.7373	0.96408	0.87492	113.014	52.1317	144.353	22.0662	45.2422	82.9703
PF3D7_0419800	57.5347	90.0079	31.9759	34.6768	68.7916	38.9605	40.7351	34.5005	22.3472	22.0852	35.4618	23.9728	24.5761	14.1472	7.46396	9.91651	7.47855	9.29088	11.1683
PF3D7_0419900	57.5347	22.8175	44.1783	30.8964	45.4476	65.3413	13.1887	26.3095	16.0849	12.0956	20.6856	11.0357	12.036	29.7333	42.3165	21.8393	5.23185	44.3133	15.989
PF3D7_0420000	57.5347	25.9485	72.8821	37.0218	78.004	93.6725	18.6006	52.3433	35.9063	22.6299	47.2394	23.508	23.8474	20.4095	37.5194	9.41296	4.1565	39.6018	8.42626
PF3D7_0420100	57.5347	59.5181	61.7886	42.6525	74.6459	68.733	30.9447	51.8384	51.7859	38.6239	60.5533	55.878	41.2	20.7782	32.702	13.7324	5.80237	41.3919	14.1314
PF3D7_0420200	57.5347	0.350502	1.09324	0.22661	0.61046	0.29663	0.20779	7.75824	7.59034	5.19474	8.61393	7.58646	4.82473	1.66321	2.21923	1.17985	0.545137	2.49489	0.74443
PF3D7_0420300	57.5347	12.2122	67.3821	24.5542	49.24	50.5127	15.5677	20.1462	24.5257	11.9916	18.4509	21.4755	13.156	146.595	36.7437	47.2628	32.7827	26.7108	52.6863
PF3D7_0420400	57.5347	7.34964	3.91345	2.18036	6.35639	3.8152	2.94143	86.0174	74.6996	47.2949	88.9218	61.8425	46.311	26.1507	21.2831	10.6724	7.74071	27.4028	11.0896
PF3D7_0420500	57.5347	0.294777	0.29591	0.20524	0.189149	0.50374	0.16681	1.99638	0.56104	1.35645	1.11341	0.15529	1.501	2.33955	4.01532	14.0679	1.10318	2.47607	4.95283
PF3D7_0420600	57.5347	1.24449	2.59461	1.24417	2.02708	2.03578	1.14362	24.9845	13.8042	20.7041	18.4079	9.87117	20.4606	31.0101	28.5969	68.4335	11.0301	31.2873	36.8351
PF3D7_0420700	57.5347	0.798621	9.51472	0.64749	1.49015	9.17969	0.40039	0.062488	0.73411	0.02198	0.0649487	1.0496	0.03293	0.00617778	0.20937	0.0323	0.135854	0.11234	0.01284
PF3D7_0420800	57.5347	0	0.75703	0	0	0	0	0	0	0	0	0	0	0	0	0	0	0	0
PF3D7_0420900	57.5347	0.256859	20.8956	0.30045	0.369192	19.73	0.27132	0.0203658	1.69321	0.01719	0.0352797	2.33394	0.05232	0.00604031	1.76299	0.02807	0.545307	1.25139	0.02092
PF3D7_0421000	57.5347	0	0.75703	0	0	0	0	0	0	0	0	0	0	0	0	0	0	0	0
PF3D7_0421100	57.5347	0.404372	13.614	0.35373	0.685274	12.6392	0.33248	0	1.08653	0.00867	0	1.61247	0.04467	0	1.64423	0.06019	0.373925	1.15993	0.03801
PF3D7_0421200	57.5347	2.08637	1.11264	0.22697	1.08774	0.95076	0.78709	0	0	0	0	0	0	0	0	0	0	0.04979	0
PF3D7_0421300	57.5347	2.91824	5.92097	3.25235	5.28679	5.22538	1.7778	0.517816	1.61165	0.61686	0.502798	1.33854	0.82801	0.921475	4.07552	1.54239	0.736744	2.90955	1.00805
PF3D7_0421400	57.5347	0	0	0	0	0	0	0	0	0	0	0	0	0	0	0	0	0	0
PF3D7_0421500	57.5347	0.134268	0.20217	0.04674	0.0861553	0	0.15196	0.532292	2.28489	1.46037	1.1065	4.61186	2.05107	0.236809	0.21838	0.64192	0.182723	0.10253	0.5469
PF3D7_0421600	57.5347	0	0.05257	0.03646	0	0	0	0	0.04691	0.2629	0	0	0	0.0923664	0	0	0	0	0
PF3D7_0421700	57.5347	0.0817598	0.4045	0.07726	0.164883	0.19161	0.38335	0.00771736	0	0	0.00802125	0	0	0.109867	0.04274	0.10769	0	0.01784	0.19506
PF3D7_0421800	57.5347	1.597	0.80156	0.18532	1.87869	0	2.10864	0	0	0	0.36558	0	0	1.25184	0.43291	0.72715	0	0.20325	0.21683
PF3D7_0421900	57.5347	13.8258	5.20457	0.87511	9.67812	7.44596	3.55624	0	0.28144	0	0	0	0	3.32519	0.76661	0.42922	0.213812	0.47989	2.30382
PF3D7_0422000	57.5347	4.48788	3.14244	2.05419	4.23072	3.53479	2.73816	10.9094	17.0088	8.91193	14.9728	26.2698	11.8059	3.58306	8.12165	2.32726	1.30067	13.8774	3.20466
PF3D7_0422100	57.5347	50.4321	22.0394	19.4161	31.7169	24.5821	18.6694	89.8667	67.0672	65.4397	89.2104	75.094	66.5204	18.9102	36.1532	19.0161	9.01579	44.4036	18.0299
PF3D7_0422200	57.5347	4.03991	10.0775	5.42959	10.6234	7.9776	3.03453	11.3319	12.3839	7.12369	11.6359	9.2496	6.95233	6.39178	5.90414	4.7971	1.00518	7.5903	3.43417
PF3D7_0422300	57.5347	14.6547	9.49699	5.10792	6.48074	7.08012	9.10775	26.4077	17.5678	23.5504	24.9625	24.0675	20.9366	9.57867	20.2994	15.2532	11.0007	23.3091	16.7561
PF3D7_0422400	57.5347	1120.66	450.542	801.89	587.167	428.248	999.121	567.036	547.125	772.541	617.655	599.493	834.626	169.208	202.157	130.984	88.4851	237.494	222.697
PF3D7_0422500	57.5347	14.8185	45.6543	22.5937	38.809	44.4883	11.0509	32.3662	34.5504	14.9082	29.7107	25.7028	15.0711	13.3839	21.9384	7.52693	2.57432	23.084	6.50682
PF3D7_0422600	57.5347	7.88145	5.72252	2.45071	4.41898	5.96271	3.29083	12.5891	11.5138	7.20228	8.46049	10.2229	8.18232	4.36361	4.97819	2.63921	0.989271	4.29471	2.05707
PF3D7_0422700	57.5347	130.107	95.8358	79.5264	119.702	120.992	73.9241	79.7301	100.154	57.4245	93.1374	102.985	54.1217	16.4627	35.2857	13.3813	8.24475	42.8972	12.8523
PF3D7_0422800	57.5347	1.63316	0.36164	0.23411	0.431508	0.6129	0.57987	15.1072	9.33576	6.95257	11.8426	6.37688	6.52867	9.43196	14.1212	7.84084	3.26846	13.92	6.02612
PF3D7_0422900	57.5347	19.1103	11.6648	2.61818	18.6706	8.31525	9.18615	16.6185	13.6653	10.0317	14.1401	10.6781	6.42291	22.5787	9.44994	6.02082	8.13766	10.0268	9.3157
PF3D7_0423000	57.5347	2.22289	2.08265	0.92861	3.0746	1.55322	1.09948	29.7991	19.0688	12.7087	28.0212	16.1969	9.61628	18.5862	28.3008	9.0418	3.66374	27.3666	9.0543
PF3D7_0423100	57.5347	174.253	64.8144	45.645	118.423	74.0598	73.7805	173.012	98.6851	86.654	151.033	84.4215	85.3009	71.6427	69.2186	34.4849	26.2405	65.7534	37.9457
PF3D7_0423200	57.5347	32.3846	17.8119	18.4758	24.8647	22.6259	20.1718	46.6857	27.0811	33.6522	41.6389	20.6572	34.1585	30.7804	37.854	38.0957	16.2427	47.059	42.1655
PF3D7_0423300	57.5347	7.78518	10.5005	4.00777	13.2699	12.4786	7.38212	3.57494	0.7942	1.16942	2.20878	0.44339	1.1656	124.319	67.3568	83.0632	31.4161	62.5823	74.0486
PF3D7_0423400	57.5347	21.6932	21.3509	9.49635	32.8316	26.157	21.8235	3.03144	1.4963	0.7093	2.77409	1.07189	0.5274	299.604	161.004	273.828	77.4699	156.362	288.605
PF3D7_0423500	57.5347	54.4765	24.2498	15.1717	44.0864	21.3521	33.7244	80.5254	31.6748	45.653	68.9155	28.0403	42.9675	517.277	253.029	586.73	309.894	215.237	572.983
PF3D7_0423600	57.5347	26.3685	58.5195	44.4323	55.4635	70.3825	19.3931	58.9121	42.0832	33.5953	52.6916	27.1975	32.1476	33.8248	42.034	25.2534	6.78168	48.0722	19.7768
PF3D7_0423700	57.5347	28.9785	21.9867	12.5033	25.4297	18.7311	24.6322	56.5691	17.6789	23.205	48.3613	17.5692	28.8215	172.549	173.9	194.031	129.714	179.63	245.886
PF3D7_0423800	57.5347	46.3664	34.3843	12.2357	38.9835	30.5897	27.7844	10.4172	6.30934	5.84699	9.01002	9.25221	3.94177	198.635	53.8772	94.8505	74.3853	45.7379	96.8438
PF3D7_0423900	57.5347	191.754	64.1348	28.7017	100.805	81.011	58.7539	2.85534	4.40177	1.48877	2.90958	5.99952	1.46035	162.449	21.465	33.1032	74.7812	12.941	61.7802
PF3D7_0424000	57.5347	5.47413	5.89508	2.8344	8.91483	5.21015	3.28067	43.1287	112.891	31.0743	75.8061	205.564	39.7215	9.32887	10.6926	6.73216	5.23364	13.8633	5.51787
PF3D7_0424100	57.5347	8.97734	16.073	4.48859	15.1164	11.9983	7.19393	0.497621	0.08095	0.39067	0.351707	0.3555	0.2124	124.63	20.285	61.8287	42.3911	15.0333	47.4138
PF3D7_0424200	57.5347	2.69981	11.1703	3.94153	7.70209	11.4551	3.75747	0.313381	0.50105	0.34086	0.300665	0.22039	0.10003	62.4023	16.625	24.6814	9.67359	8.8873	24.6192
PF3D7_0424300	57.5347	10.9563	34.7011	12.9726	34.4009	34.474	13.3065	0.783466	0.90626	0.44974	0.629738	1.16605	0.4211	206.808	45.8357	73.0057	46.4415	23.7473	88.9521
PF3D7_0424400	57.5347	0.17	1.79611	0.43202	1.21082	1.76241	0.37838	0.073011	0.03807	0.01422	0.0583738	0.05015	0.04661	0.289835	0.51498	0.11611	0.242918	0.21095	0.08309
PF3D7_0424500	57.5347	94.2735	92.3334	46.6776	98.4254	95.688	42.5287	4.28146	3.95842	3.07909	5.2602	5.91004	2.66176	22.5055	5.90465	4.0058	4.42048	3.22898	5.68481
PF3D7_0424600	57.5347	779.782	326.558	371.645	508.147	350.972	676.343	60.4307	91.3528	59.2491	100.845	159.199	86.4922	275.393	75.437	64.5926	128.862	39.3552	142.946
PF3D7_0424700	57.5347	185.81	266.543	218.1	271.142	333.703	100.734	9.14906	12.5265	7.19252	13.0852	17.5881	7.93645	5.10195	5.89544	2.74416	1.24626	5.81406	2.30837
PF3D7_0424800	57.5347	11.8515	9.45995	5.43445	10.6534	9.87361	9.57231	0.0689932	0.14028	0.13104	0.179275	0.08801	0	0.890128	0.25475	0.10698	0.142103	0.07974	0.29772
PF3D7_0424900	57.5347	55.003	28.2971	14.5573	49.6374	32.7128	19.5928	0.605707	0.28421	0.29499	0.677985	0.847	0.44193	0.53894	0.45877	0.13245	0.143948	0.24232	0.08617
PF3D7_0425000	57.5347	0	0.05992	0	0	0.05441	0	0	0	0	0	0.05032	0.04676	0	0	0.02039	0	0	0
PF3D7_0425050	57.5347	5.7699	5.41098	3.4887	4.38438	3.25208	3.09321	0.601954	0	0.12704	0	0.06399	0.41632	0.357067	0.12348	0.20741	0	0	0
PF3D7_0425100	57.5347	0.64872	1.38382	1.18564	0.208132	0.55429	1.4072	0	0	0	0.111378	0	0.06352	0	0	0.11077	0	0	0.46241
PF3D7_0425200	57.5347	6.32893	2.21814	2.20326	3.92104	1.71554	2.5111	0.072099	0	0	0.0749381	0	0.04274	1.09058	0.04437	0.37264	0.222749	0.04166	0.35557
PF3D7_0425250	57.5347	0	0	0	0	0	0	0	0	0	0	0	0	0	0	0	0	0	0
PF3D7_0425300	57.5347	0	0	0	0	0	0	0	0	0	0	0	0	0	0.07896	0	0	0	0
PF3D7_0425400	57.5347	15.7979	8.125	6.21254	13.2031	10.0876	9.60185	0.128867	0.17468	0.08159	0.133941	0.1644	0.30558	0.343985	0	0	0	0.14893	0
PF3D7_0425500	57.5347	0.29671	0.29785	0.10329	0.190389	0.13521	0.3358	1.71541	5.14888	5.92685	4.89039	12.1922	6.10148	1.39549	1.11598	1.51987	1.41326	0.62308	1.87327
PF3D7_0425600	57.5347	0.148355	0.44677	0	0.0951946	0.47324	0.05597	0.63715	10.9954	0.37237	1.88484	24.8534	1.91761	0.436091	0.96517	0.20265	0.403789	1.13287	0.12086
PF3D7_0425700	57.5347	0	0.41928	0	0.0893365	0.12689	0.36766	0.091991	0	0	0.0956133	0	0	0	0	0.19018	0	0	0
PF3D7_0425800	57.5347	0.483802	0.56553	0.28144	0.653559	0.3278	0.18252	0.0252367	0.07127	0.03728	0.0349739	0.02146	0.02493	0.168411	0.16048	0.05435	0.0433158	0.07778	0.01556
PF3D7_0425900	57.5347	7.29097	4.347	0.73838	5.529	3.30235	1.40027	7.15311	5.4616	1.03516	6.97959	8.38033	3.34044	59.6456	29.1071	17.0214	44.5597	20.06	17.6926
PF3D7_0426000	57.5347	1.26274	2.95241	0.63741	2.36326	2.57505	0.71059	1.27932	1.60222	0.83198	1.12735	1.67638	0.70069	3.8232	6.46945	2.49748	1.03823	5.34759	1.79162
PF3D7_0500100	57.5347	3.33009	8.23886	2.70024	5.8713	8.302	2.66718	11.9223	7.52992	7.41544	12.4902	6.71506	9.19078	32.3001	31.2059	31.8033	7.68328	27.89	21.7694
PF3D7_0500200	57.5347	0	2.36571	0	0	0	0.71125	0	0	0	0	0	0	0	0	0	1.92431	0	0
PF3D7_0500300	57.5347	0	0.0666	0.20787	0.0851447	0.06047	0.10012	0.263024	0.11885	0.3053	0.0911271	0.08389	0.10395	0.0780103	0.16186	0.13594	0	0	0.32429
PF3D7_0500400	57.5347	0	0.24225	0.08401	0.116137	0.10997	0.04552	0	0.43228	0.35334	0.580054	0.8645	0.14179	0.141875	0	0.04121	0.246311	0.04607	0.04915
PF3D7_0500500	57.5347	0	0.58609	0.15244	0.0936592	0.06651	0.11013	0.0964421	0.06537	0.06106	0.250599	0.12303	0.05717	0.429057	0.05935	0.59814	0	0.11146	0.23781
PF3D7_0500600	57.5347	0.440729	0.58989	0.46029	0.89554	0.87031	0.94217	2.52378	0.6579	1.90516	2.42138	1.05256	2.81963	16.6691	4.42043	21.2215	1.99928	1.79493	7.71928
PF3D7_0500700	57.5347	0	0	0	0	0	0.74487	0.652299	0.22105	0.82598	0.338993	0.41607	1.16007	0	0.20071	1.26426	0	0	0
PF3D7_0500800	57.5347	26.2236	121.364	73.6377	81.9261	126.175	35.6894	1442	1341.83	3126.2	1235.17	1048.69	3268.14	371.473	1109.02	682.301	182.706	1230.55	631.124
PF3D7_0500900	57.5347	3.13257	3.36038	0.73771	3.54718	2.19724	1.44824	1.74512	1.04526	0.64238	1.34984	1.19079	1.08265	63.302	21.6162	27.1319	12.8728	15.2789	18.6765
PF3D7_0501000	57.5347	380.791	198.666	232.133	289.889	224.095	165.108	315.95	381.526	354.667	392.042	486.97	420.457	55.2922	75.7282	41.5754	31.1589	103.426	47.2559
PF3D7_0501100	57.5347	337.31	260.746	252.643	310.913	271.978	268.927	41.4509	40.9873	27.8607	37.8288	43.6011	25.2206	111.459	43.7478	42.4397	25.5973	33.354	47.5557
PF3D7_0501200	57.5347	56.1425	29.6863	33.2851	50.6078	40.5315	29.8516	364.718	406.785	415.765	428.371	514.399	455.92	59.4919	87.765	53.6891	26.1491	110.429	57.5649
PF3D7_0501300	57.5347	2206.05	1889.65	4659.75	2240.08	1869.93	3601.61	83.1554	68.0954	66.6816	104.41	70.4128	55.9904	103.357	59.7553	45.7917	32.497	34.4413	46.2045
PF3D7_0501400	57.5347	290.671	1884.61	752.227	780.993	2037.1	317.693	14.1252	6.00586	7.18935	13.728	8.46291	8.01105	67.1617	81.4432	24.6127	23.3386	69.6396	22.963
PF3D7_0501500	57.5347	36.2254	17.4368	7.42011	29.1402	17.0718	16.0352	7.48108	1.93952	1.19059	5.20502	1.57757	1.75699	335.223	143.952	519.488	170.63	131.603	345.333
PF3D7_0501600	57.5347	118.98	40.7124	18.9105	63.9733	47.9732	40.372	11.6911	3.38108	2.0408	8.72138	2.44765	1.60754	640.098	245.83	456.646	340.408	211.469	479.63
PF3D7_0501700	57.5347	0	0.08581	0.03968	0.109702	0.05194	0.0215	0.112961	0.05104	0.09536	0.0391364	0.04804	0.22322	0.301529	0.11586	0.13623	0.0387769	0.06528	0.13927
PF3D7_0501800	57.5347	3.57144	5.07643	1.95899	5.09369	4.54743	2.0493	142.489	83.3292	72.7559	132.178	50.2087	69.7865	71.8118	102.026	41.0727	14.3768	111.432	33.4036
PF3D7_0501900	57.5347	4.31479	3.35163	2.05046	2.35117	3.44873	1.30479	9.57098	6.21089	6.03101	7.73723	5.38326	5.71404	3.78488	8.1596	4.05791	1.09516	10.0938	3.86372
PF3D7_0502000	57.5347	8.64968	17.7823	10.823	12.1563	20.2922	5.10341	16.5297	12.2271	12.701	11.8304	7.6161	11.898	5.29063	10.8651	4.9479	1.21874	12.6875	3.43422
PF3D7_0502100	57.5347	2.02698	1.44659	0.71667	1.17872	1.18349	1.36209	19.9849	14.2259	21.3047	18.401	13.3214	20.0473	13.4435	11.9638	20.1388	4.09465	13.459	13.1972
PF3D7_0502200	57.5347	4.69484	4.32011	2.8854	4.01671	3.28839	1.74927	17.9804	14.1592	13.9662	17.0365	10.8948	11.5785	11.0234	13.304	9.48102	2.22832	14.2075	6.59863
PF3D7_0502300	57.5347	0.167586	0.46263	0.11668	0.268837	0.22911	0.03161	0.22146	0.03752	0	0.287725	0	0.09846	0.665038	0.57921	0.60091	0.114033	0.47989	0.61435
PF3D7_0502400	57.5347	145.441	201.519	149.495	186.336	185.002	79.4927	2.54901	3.95054	2.24863	4.04473	6.14587	2.16589	25.4927	5.7099	5.99871	2.95755	2.42548	6.23314
PF3D7_0502500	57.5347	0.380237	0.99241	0.41035	0.536769	0.31189	0.22951	0.100494	0.03406	0.12725	0.0522258	0.03205	0.05957	0.0894169	0.03092	0.10388	0.051746	0.05807	0
PF3D7_0502600	57.5347	1.03656	1.25543	0.83938	1.2435	1.92025	0.51856	16.6905	15.8232	8.79504	17.193	8.7847	7.61716	2.60981	5.36014	1.13889	0.275996	5.92795	1.56953
PF3D7_0502700	57.5347	9.24715	6.624	5.98514	9.5917	7.38459	6.24883	23.2236	24.6658	12.4877	23.0283	21.9455	13.0288	2.63904	5.22023	1.57893	0.916336	6.66711	2.26725
PF3D7_0502800	57.5347	70.884	13.9362	21.7869	39.0738	19.2137	18.4555	26.7909	13.0922	16.7162	30.4185	20.9893	20.1402	2.4615	2.35956	1.65557	1.49946	2.52412	2.06446
PF3D7_0502900	57.5347	66.5349	24.7694	22.0683	35.4419	22.6714	39.4291	222.151	178.118	203.255	207.019	205.758	232.063	125.918	96.9323	95.9548	78.8074	108.202	151.984
PF3D7_0503000	57.5347	18.5554	21.4288	8.86051	22.7943	17.3604	11.357	166.76	142.268	116.938	169.343	109.529	103.51	221.747	158.354	158.508	91.659	160.188	136.378
PF3D7_0503100	57.5347	1.41401	0.63421	0.71219	1.15829	0.6992	0.47669	25.6828	16.6795	16.8017	21.7148	16.217	14.4591	5.81908	9.19928	6.89382	1.74006	12.5092	5.7963
PF3D7_0503200	57.5347	0.825651	0.88533	0.39848	1.01143	0.97483	0.29024	21.3131	9.05043	8.47002	16.4693	5.51219	7.59258	13.4809	19.0446	7.44619	3.08995	20.0322	5.96941
PF3D7_0503300	57.5347	93.1614	134.597	96.9364	152.822	134.283	80.5691	130.658	118.216	82.1602	144.415	90.8954	94.9595	48.1029	55.863	24.227	9.2338	64.3119	22.564
PF3D7_0503400	57.5347	186.811	131.695	73.7438	166.563	140.344	123.544	333.097	246.517	302.071	325.387	231.724	310.427	639.704	352.287	956.892	281.665	356.515	868.103
PF3D7_0503500	57.5347	2.79747	2.83724	1.82012	3.14442	1.82868	0.98984	5.06074	5.45175	2.86513	5.20703	6.26087	4.14872	21.1988	12.4104	14.6526	3.38695	9.50978	8.17272
PF3D7_0503600	57.5347	29.0646	49.254	12.2909	49.1161	51.5896	17.7564	9.54075	7.53649	4.55839	8.54426	6.29394	4.44563	283.651	55.2041	74.0009	55.5742	41.6674	90.0858
PF3D7_0503800	57.5347	940.825	360.16	629.894	570.133	354.914	849.18	523.987	479.24	624.879	549.583	605.387	761.435	178.054	190.222	144.277	116.32	226.485	244.435
PF3D7_0503900	57.5347	0.0433966	0.21782	0.15107	0.250616	0.17798	0.08186	9.1899	7.69592	5.59146	8.41928	5.82522	4.69148	1.53078	3.48502	1.25227	0.354348	4.60626	0.83079
PF3D7_0504000	57.5347	1.04088	1.93219	0.5953	1.54784	2.32271	0.33035	50.4731	65.2183	23.9903	48.1376	42.6079	23.0063	9.72303	33.9095	4.32754	1.61327	42.6281	4.49547
PF3D7_0504100	57.5347	6.17531	4.22659	0.899	5.25932	2.53268	2.30847	21.4027	11.9418	8.57192	24.019	11.8773	9.56534	89.9369	17.9877	38.0741	20.5514	14.6612	29.5666
PF3D7_0504200	57.5347	1.41465	4.05955	1.2526	3.3152	2.90094	1.53142	27.6551	23.1922	19.9793	26.5899	21.8652	20.8633	49.4304	24.5967	49.1076	8.0146	25.3742	25.0528
PF3D7_0504300	57.5347	0	0.06931	0	0.0886094	0	0.0521	3.19348	1.57695	1.87746	1.8967	1.25128	1.08179	0.568293	1.62836	1.48547	0.422838	1.55539	0.89996
PF3D7_0504400	57.5347	2.30439	2.73014	0.69028	2.57905	2.14906	1.28379	98.9152	71.0257	48.7378	91.8797	56.7919	44.1545	27.2526	50.3691	16.8185	7.89474	54.5398	15.4764
PF3D7_0504500	57.5347	0.107139	1.39814	0.42892	0.27499	0.48823	0.68711	2.72542	1.24747	2.12892	2.6488	1.03854	1.63665	0.881819	2.04751	0.91468	1.64029	1.08402	1.09099
PF3D7_0504600	57.5347	11.6157	7.48772	4.24194	8.64697	7.55936	10.9122	64.6348	34.8999	53.1972	61.5751	42.3314	52.7092	136.333	140.027	179.772	65.6072	142.514	221.352
PF3D7_0504700	57.5347	0.536061	3.71908	1.16485	1.37035	3.96369	0.61974	8.6949	20.1885	5.2301	7.35096	14.1968	8.53769	2.22131	16.5024	2.11703	2.44154	24.8712	2.18349
PF3D7_0504800	57.5347	0.280287	1.96367	0.52311	0.964203	1.6569	0.38477	18.4192	15.4093	7.93082	14.319	9.46495	8.02202	14.6312	39.9445	9.76309	4.06339	42.319	7.79822
PF3D7_0504900	57.5347	4.4887	8.39033	3.74492	7.00201	8.64047	5.60564	117.458	69.0733	58.34	97.9532	37.8028	61.9913	105.284	159.136	86.6599	43.9716	187.281	100.181
PF3D7_0505000	57.5347	5.33292	13.3605	6.93525	12.691	16.1905	3.02393	4.83908	6.39295	2.52036	4.75618	7.18836	2.73827	0.771337	1.65619	0.50154	0.155455	1.64986	0.29778
PF3D7_0505100	57.5347	5.40208	12.438	7.50402	10.4371	10.8719	3.61306	26.6066	19.4333	14.4228	23.9897	14.964	13.8015	22.3631	31.2776	16.7359	3.55015	32.1801	11.2679
PF3D7_0505200	57.5347	6.22114	5.56426	2.67894	6.69732	4.70255	4.76061	36.683	38.4361	25.4575	36.0014	40.8321	20.0947	59.0214	21.5316	31.2632	14.2843	24.5972	27.8379
PF3D7_0505300	57.5347	1.25783	1.57831	0.40285	1.14609	2.41886	0.75923	3.15814	2.05037	0.96818	1.79674	1.20866	1.37951	2.35154	2.3629	3.54801	0.325235	3.20807	1.69072
PF3D7_0505400	57.5347	1.79981	3.76579	1.09459	4.13252	3.14235	1.14527	62.6835	27.9285	25.4539	45.8371	17.1538	26.7294	75.3937	90.2352	53.9759	14.2976	83.7372	33.2721
PF3D7_0505500	57.5347	3.20248	5.93716	2.45571	6.51653	5.49563	2.53056	131.277	116.464	65.9104	128.452	87.6628	57.3627	49.5365	94.7888	23.3751	11.4845	98.8655	23.1802
PF3D7_0505600	57.5347	6.49991	4.01892	2.04962	5.83306	5.98841	1.67027	15.1871	13.5628	6.34459	12.6152	7.70207	5.31332	3.37826	8.52258	3.21694	0.320495	9.45936	1.72666
PF3D7_0505700	57.5347	28.6348	42.6553	25.166	41.3531	33.4767	19.3602	118.345	80.7115	66.7583	104.145	51.0541	72.4167	39.5631	57.9892	33.985	9.92622	64.3314	26.309
PF3D7_0505800	57.5347	204.258	80.5816	139.673	117.346	80.0099	177.472	210.847	167.61	358.989	213.863	243.772	384.969	100.097	117.496	216.426	117.163	135.135	205.266
PF3D7_0505900	57.5347	83.4722	42.2812	29.3792	52.5769	34.6353	57.0757	179.754	177.079	174.53	177.524	147.249	167.764	44.3826	56.8595	30.8808	20.3248	69.7754	47.9999
PF3D7_0506000	57.5347	14.2537	5.30976	4.32244	12.576	4.36411	6.67955	25.6418	13.6391	17.865	23.9749	13.6571	18.6902	4.32084	4.77698	4.46828	3.75074	6.39886	4.83064
PF3D7_0506100	57.5347	71.3659	24.125	12.8095	37.007	39.9681	17.6014	58.1559	42.9113	33.2725	57.7371	41.9514	29.7523	7.12245	13.8963	4.58942	2.07049	17.7926	4.34942
PF3D7_0506200	57.5347	21.2904	13.5373	11.1262	19.7155	19.269	9.00087	9.75897	6.52586	6.05469	9.97364	5.97496	6.71398	3.19451	3.99707	3.12077	0.941145	5.60157	3.09858
PF3D7_0506300	57.5347	1.15457	1.20039	0.18661	1.85213	1.14623	0.46668	68.0585	67.9364	39.4501	65.6695	51.5965	37.4064	13.8422	16.381	5.23829	2.88997	23.1749	6.18083
PF3D7_0506400	57.5347	2.51379	2.32932	0.47121	3.59827	4.22966	1.45897	1.14989	0.86595	0.56624	0.796778	0	0	24.8963	9.51379	7.72601	8.15774	5.31576	10.4755
PF3D7_0506500	57.5347	3.13369	8.5361	7.17583	9.29823	10.6014	2.63448	26.9512	17.7393	15.8916	21.8556	11.4883	15.3491	13.799	22.5664	7.24291	2.85601	26.9721	7.29289
PF3D7_0506600	57.5347	0	0	0	0	0	0	0	0	0	0	0	0	0	0	0	0	0	0
PF3D7_0506700	57.5347	9.27394	8.71413	8.17633	12.4967	8.54071	5.9395	40.314	32.5971	25.127	37.9024	25.9144	23.603	37.2776	50.5829	33.1651	7.70456	51.491	23.5609
PF3D7_0506800	57.5347	25.649	44.2157	31.5318	50.9566	48.8207	15.341	33.7021	32.9407	20.6859	34.9704	25.1844	20.7972	19.317	31.246	10.8932	4.54377	32.8244	9.93826
PF3D7_0506900	57.5347	33.3861	27.8962	11.6629	36.1588	23.0761	25.867	55.6968	17.639	13.6435	41.4295	10.2317	13.5079	545.176	307.068	437.048	229.512	268.221	433.104
PF3D7_0507000	57.5347	0.223081	1.09169	0.40771	0.214716	0.68619	0.84158	3.75863	5.09497	5.76259	2.94913	6.18166	5.04613	0.950835	1.74612	3.52337	0.341537	2.89593	2.97584
PF3D7_0507100	57.5347	1329.09	675.074	1142.84	1006.82	654.615	1296.13	822.705	827.461	746.343	927.499	757.794	702.683	245.869	343.609	230.312	110.974	402.735	253.316
PF3D7_0507200	57.5347	0.879955	2.67323	0.72553	2.30313	1.66729	0.67266	2.98359	0.90221	0.68779	1.25633	0.45869	0.63492	39.5211	28.4641	17.6267	12.2746	23.9162	14.3747
PF3D7_0507300	57.5347	1.54758	4.23517	1.89204	3.88937	4.11384	2.11984	0.121731	0.18151	0.13102	0.101219	0.16306	0.05773	34.8224	5.01915	13.2374	5.35295	2.51124	12.3971
PF3D7_0507400	57.5347	40.8782	14.3257	8.63667	25.1787	15.9729	13.9788	5.3538	2.44628	2.64697	4.47045	2.26383	3.03116	126.531	28.0976	95.417	95.2163	18.9274	133.594
PF3D7_0507500	57.5347	57.9299	78.8998	27.1984	96.7875	91.1656	55.9575	1.18365	1.29362	0.98359	1.73774	0.96262	0.6666	569.348	121.491	171.491	124.121	89.5588	224.842
PF3D7_0507600	57.5347	14.0842	11.6569	5.57618	19.1181	13.6774	6.16707	25.2755	15.5566	8.29087	22.5286	10.0381	7.16049	17.71	20.9686	4.51705	4.94875	20.5284	6.83761
PF3D7_0507700	57.5347	71.934	48.6039	24.7885	61.8133	51.5702	23.8085	151.601	140.61	86.3391	139.796	107.501	84.879	65.2138	96.8487	29.4724	15.7248	103.433	25.341
PF3D7_0507800	57.5347	44.326	139.395	72.6378	127.972	139.481	40.0177	82.5363	82.7022	48.6416	81.3061	65.5845	50.829	130.315	90.3782	59.7658	28.5599	85.0581	59.6602
PF3D7_0507900	57.5347	492.362	134.725	108.862	210.499	167.403	184.298	198.385	122.954	113.973	185.393	116.844	114.751	34.7172	43.9694	20.6245	18.1341	62.9557	35.9239
PF3D7_0508000	57.5347	35.5104	18.1003	10.4863	26.2642	18.3417	26.2907	73.8633	18.6934	24.075	55.5727	18.9878	26.6105	367.135	289.071	331.842	159.731	293.212	417.397
PF3D7_0508100	57.5347	5.98483	13.3843	5.97317	14.703	12.9986	5.3759	41.8798	9.40759	10.9685	29.5082	5.06497	11.7352	237.023	238.342	204.989	63.5154	216.252	153.209
PF3D7_0508200	57.5347	1.75445	2.05052	0.71547	1.6565	2.10155	1.21973	21.1476	14.1649	12.477	19.7255	15.3799	11.1818	14.3519	21.6462	14.5419	4.77523	25.8569	12.4039
PF3D7_0508300	57.5347	20.7135	8.10206	5.49518	13.4974	7.79541	8.29921	61.0683	59.0468	39.3438	60.4073	55.1402	31.9986	14.2876	20.4388	6.78694	2.66092	24.619	8.93161
PF3D7_0508400	57.5347	1.6028	4.0533	1.05157	3.83696	3.9048	1.81397	4.72488	2.48461	2.39832	3.64086	1.19512	1.85926	35.0459	32.1097	23.7464	4.36246	19.8182	19.9371
PF3D7_0508500	57.5347	10.9905	26.6171	13.4429	22.7714	29.0645	7.71606	18.0349	14.4414	9.9621	15.9789	12.5608	10.3008	142.139	94.8565	116.033	38.776	80.0514	84.5813
PF3D7_0508600	57.5347	298.65	99.1385	95.82	142.906	86.7538	148.495	94.9408	58.7766	76.9342	82.691	58.9489	66.6315	180.828	81.942	186.076	107.705	73.6983	183.235
PF3D7_0508700	57.5347	27.5824	41.7314	22.7009	55.9052	48.9021	13.4732	77.504	43.3118	33.6793	66.0597	26.1211	32.5668	35.3715	52.3789	16.9856	6.94051	56.1558	16.0185
PF3D7_0508800	57.5347	7.54137	6.01378	3.29598	11.3062	6.3379	6.86876	71.8709	51.016	44.8057	63.8266	47.9817	45.7071	76.5312	51.0498	48.6185	19.0232	48.1061	35.1673
PF3D7_0508900	57.5347	4.27168	16.7798	7.70069	21.2632	19.6458	6.55696	33.8341	7.77463	9.67873	20.5397	4.33031	10.335	193.098	205.92	172.636	62.8135	182.184	124.429
PF3D7_0509000	57.5347	52.0173	26.0721	19.5073	34.2838	26.8879	18.5038	156.445	127.27	118.1	145.676	159.287	130.16	91.8072	110.171	87.9776	42.6611	122.412	80.7257
PF3D7_0509100	57.5347	2.38187	3.4494	1.17912	5.6788	3.23135	0.80788	146.311	54.5075	43.7505	109.153	27.5043	39.5138	80.5304	92.052	39.7332	17.7091	88.8938	28.2822
PF3D7_0509200	57.5347	0.133476	0.40196	0	0.171294	0.2433	0	3.35129	2.30129	1.89845	2.93327	1.18132	2.01283	1.17706	2.14379	0.98	0.771993	2.98129	0.92424
PF3D7_0509300	57.5347	11.5264	10.9943	4.52418	10.6079	7.09408	6.25398	50.3375	27.5982	32.3888	49.0714	30.1145	37.0716	13.4987	10.718	9.11126	6.24943	16.0781	10.9985
PF3D7_0509400	57.5347	34.0998	93.6412	54.1998	77.6681	102.404	27.2149	28.5569	46.1272	19.9907	33.492	45.8341	20.5639	10.5967	11.68	4.87383	1.86173	13.5433	4.07782
PF3D7_0509500	57.5347	3.2124	2.25317	0.84591	3.01267	1.87678	0.82346	37.4983	16.0828	14.2482	31.7626	11.5773	12.9054	13.7043	13.3803	6.87746	4.17556	15.2844	4.31127
PF3D7_0509600	57.5347	15.3018	13.0552	8.08167	18.0517	13.5138	6.17758	94.4248	105.561	66.863	95.8459	97.0924	60.3957	25.2123	37.7478	12.0366	5.79202	46.7392	12.0893
PF3D7_0509700	57.5347	1.37116	2.92488	1.01433	1.9063	1.66623	1.33629	21.6678	12.9204	17.9727	20.0492	7.31976	14.859	14.8794	5.13394	4.29223	2.44912	4.68988	6.12024
PF3D7_0509800	57.5347	20.1862	24.3379	10.5508	37.2458	23.6755	7.5683	29.5031	19.6313	8.10823	28.2546	12.0861	8.29258	58.7452	25.3836	12.225	11.1164	21.315	11.6025
PF3D7_0509900	57.5347	0.714863	1.35548	0.38712	0.942894	0.95919	0.79407	26.9231	15.3309	14.5703	23.1557	9.42337	15.1359	10.3667	13.5809	5.64193	4.43187	16.2552	5.85593
PF3D7_0510000	57.5347	0.634506	1.96058	0.37965	1.08147	1.70776	0.26929	22.128	17.2354	9.31503	15.4827	11.6659	8.69858	12.986	28.6782	14.7072	11.2524	24.6955	9.86138
PF3D7_0510100	57.5347	0.915148	3.01844	0.8312	2.53874	3.06973	0.69827	38.9307	31.0483	20.6039	31.0696	21.1898	18.6775	28.6403	38.21	14.3053	4.81779	39.9066	11.3061
PF3D7_0510200	57.5347	20.1637	25.5236	17.6847	25.0187	25.144	13.1628	27.3916	33.6772	18.7446	27.8262	29.1904	18.2517	26.251	27.1176	32.9166	10.8131	27.8639	20.324
PF3D7_0510300	57.5347	1.32219	3.7237	0.66486	1.60255	1.23851	1.7735	2.23257	1.9737	1.78224	2.32049	2.72427	1.5249	1.29553	0.89603	0.75253	0.149946	1.40229	0.89759
PF3D7_0510400	57.5347	5.33058	6.00917	4.06867	5.28618	5.92347	2.89279	3.76695	4.1999	3.00506	3.89571	4.03664	3.33848	0.402207	0.61432	0.43806	0.0581898	0.83805	0.39477
PF3D7_0510500	57.5347	22.6786	25.0134	20.8658	33.4214	37.2103	9.23444	103.933	73.3638	53.6293	94.6133	47.5484	52.9298	59.3064	88.348	34.8474	10.9788	95.9431	28.0373
PF3D7_0510600	57.5347	3.39362	0	0	0	0	0	1.68171	0	0	0	0	0	0	0	0.57945	1.15458	0	0
PF3D7_0510700	57.5347	0	0	0.04526	0	0.17776	0	0	0.05823	0.05439	0	0	0	0	0.05287	0	0	0	0
PF3D7_0510800	57.5347	0	0.45916	0.17148	0.474122	0.52912	0.2522	0.906676	0.59876	0.76539	0.869888	0.35589	0.22051	0.806734	0.72965	0.48062	0.0957664	0.92695	0.45861
PF3D7_0510900	57.5347	0	1.29366	0.29909	0.275643	0	0	0	0	1.61732	0	0	0.33652	0	0	0.88018	0	0	0.52492
PF3D7_0511000	57.5347	664.921	223.001	302.27	367.418	218.885	368.454	536.064	417.382	664.414	536.76	578.328	722.372	188.814	226.773	257.13	149.102	271.795	280.101
PF3D7_0511100	57.5347	2.09582	0.6878	0.89798	0.310343	1.24893	1.30762	3.9413	3.42937	2.02325	2.43576	1.25698	1.45239	0.568679	2.58935	3.08306	0.109699	1.7543	1.77301
PF3D7_0511200	57.5347	2.413	3.88835	1.21898	3.50415	3.98502	1.31413	55.0231	34.6605	31.6717	44.9793	28.9719	31.1971	45.8967	79.7099	51.3002	9.96256	93.5853	34.6589
PF3D7_0511300	57.5347	2.80577	1.80626	1.21033	2.39724	2.50159	0.71333	18.579	15.8428	10.7805	18.4938	12.8018	8.60087	3.11975	8.11008	1.41641	0.446166	10.4973	1.40993
PF3D7_0511400	57.5347	0.710705	0.83234	0.41236	0.912074	0.53978	0.6256	1.72182	2.41357	1.09013	1.91164	1.6474	1.02072	1.60166	1.01144	1.33486	0.161198	0.99497	0.65134
PF3D7_0511500	57.5347	19.1936	29.4293	14.205	58.4575	32.2813	5.86391	30.7736	15.3056	6.73402	27.0455	9.88275	7.29376	19.0453	12.6831	5.06054	3.79708	13.2431	2.92652
PF3D7_0511600	57.5347	6.24937	3.49661	1.51576	6.57381	3.57147	2.22232	3.89226	1.4452	2.25001	2.53285	1.38167	0.5618	56.345	27.2854	28.7408	29.5225	26.7162	47.3212
PF3D7_0511700	57.5347	1.91709	3.31226	2.24601	2.27102	2.15044	2.18358	2.36286	2.59208	5.02777	2.07612	4.21071	4.85202	2.70928	2.83324	13.5719	1.55533	3.12492	6.78756
PF3D7_0511800	57.5347	116.815	170.545	136.453	184.615	155.881	104.009	288.523	264.786	198.006	281.167	212.576	188.452	255.451	259.83	182.813	49.5784	277.074	151.669
PF3D7_0511900	57.5347	2.77183	1.54163	1.50392	1.9869	1.05829	0.44276	3.54739	3.04174	2.86228	3.94431	2.25219	1.90732	0.484465	0.37569	0.5884	0.135933	0.55299	0.1424
PF3D7_0512000	57.5347	102.265	44.4905	38.4642	67.3263	41.7187	39.1752	228.455	172.995	228.986	221.077	212.418	221.271	49.8656	89.2454	45.9873	94.1755	118.28	64.1572
PF3D7_0512100	57.5347	6.05802	2.8154	0.70298	2.37554	3.62973	2.58166	99.5498	68.9791	73.681	94.7639	74.3727	49.6987	22.3585	29.24	10.1141	11.9084	41.3773	14.6683
PF3D7_0512200	57.5347	5.99551	4.411	2.774	6.11596	4.0165	2.38748	13.5603	18.875	9.325	16.3642	18.2924	7.6373	2.15403	3.01086	1.05872	0.191777	4.05003	1.09581
PF3D7_0512300	57.5347	26.9245	11.5597	9.80959	21.5535	18.72	12.8585	25.2025	17.8942	13.527	18.06	19.552	15.4573	5.91648	7.84868	2.96345	2.31253	10.532	3.6422
PF3D7_0512400	57.5347	6.93164	5.50859	3.55258	5.86864	4.65037	2.36074	0.82694	1.03472	0.64438	0.925618	0.52747	0.22626	0.339594	0.62633	0	0.131017	0.29406	0
PF3D7_0512450	57.5347	0	0.05047	0.035	0	0.04582	0	0	0.22515	0.16825	0	0.16951	0.11816	0	0	0	0	0.0192	0
PF3D7_0512500	57.5347	0.43954	0.57911	0.36341	0.423058	0.36721	0.13818	5.34856	6.51204	4.1831	5.14412	3.32669	3.18504	1.3351	1.60106	3.19589	0.411238	2.25859	0.94739
PF3D7_0512600	57.5347	182.597	110.199	114.16	142.463	115.946	131.844	257.83	194.3	227.064	257.963	218.731	234.365	239.346	229.909	303.628	108.66	235.772	263.662
PF3D7_0512700	57.5347	58.9014	18.4718	18.3875	32.8532	14.8764	21.9896	77.2871	92.9096	76.8497	93.8241	98.448	91.7535	9.08157	11.2455	5.15566	5.24066	16.2904	6.20292
PF3D7_0512800	57.5347	0.584797	0.64095	0.5692	0.834731	0.72334	0.36469	12.6249	15.8148	6.25575	13.4663	11.3675	6.60536	2.16807	3.93076	1.41424	0.422285	4.0054	1.10836
PF3D7_0512900	57.5347	0	0.321	0.77925	0.359082	0.51002	0.27143	4.17291	6.90958	10.3673	5.21566	6.30048	7.76571	0.610989	3.21812	4.01316	0.543973	6.16572	2.60502
PF3D7_0513000	57.5347	2.83616	1.8653	1.60017	2.29053	1.71582	0.99616	52.0829	46.9721	33.1388	46.8466	34.0456	27.4086	11.2117	26.1464	6.01159	2.3624	32.8783	6.27408
PF3D7_0513100	57.5347	15.7665	17.1508	5.65195	11.9974	9.40167	10.923	54.6822	41.0254	30.8694	42.9888	27.8885	24.9091	136.247	74.2377	131.022	60.0623	62.4808	92.272
PF3D7_0513200	57.5347	30.8036	56.2561	31.5629	50.1742	67.2386	15.2548	37.069	37.7708	20.8304	33.2612	27.9822	20.4118	27.8647	28.2634	19.2379	3.64203	28.0381	10.4229
PF3D7_0513300	57.5347	1270.41	519.661	718.578	713.668	512.318	1056.87	1147.3	1101.42	2884.96	1278.78	1487.26	3058.86	275.086	361.911	492.851	313.684	459.651	698.478
PF3D7_0513400	57.5347	12.987	3.98345	2.65524	5.45634	5.47194	2.25526	27.9902	28.0409	19.4676	28.7031	27.9098	15.5836	5.6354	6.34939	4.25899	2.17416	7.94942	2.43501
PF3D7_0513500	57.5347	32.0028	4.08795	5.21249	9.50215	3.82399	6.30037	16.4162	8.69481	8.50069	18.0231	10.6098	8.21719	2.32159	0.93665	2.10709	1.39949	2.19879	3.78664
PF3D7_0513600	57.5347	3.236	10.8024	3.08339	7.8672	11.2632	2.95199	183.216	197.38	115.62	179.166	130.703	122.665	65.0934	145.272	33.0666	15.7076	176.447	37.1849
PF3D7_0513700	57.5347	0.371903	0.99166	0.1942	0.372873	0.94271	0.16661	7.18758	8.27535	3.5783	5.82644	3.36009	2.47641	1.20253	5.3967	0.87315	0.237243	4.18889	0.70061
PF3D7_0513800	57.5347	7.93313	2.80199	1.2888	5.27897	4.07036	3.25881	190.565	130.343	129.33	197.06	141.315	121.025	53.203	80.2368	31.0044	29.7892	93.6954	41.2413
PF3D7_0513900	57.5347	1.13436	1.29686	0.48265	1.05138	0.86154	0.66568	29.8138	22.5211	20.5895	29.1701	26.7722	26.116	10.0034	14.1961	7.14495	4.67408	18.8162	8.00881
PF3D7_0514000	57.5347	0.72925	1.43795	0.19947	1.40381	1.25806	1.21835	6.05742	9.91395	3.81334	5.86668	4.52234	3.04004	21.8957	7.83669	6.97298	2.83551	5.44937	5.17696
PF3D7_0514100	57.5347	0.84433	1.21187	0.36097	1.44475	1.05978	0.48058	21.5224	11.9869	8.58854	17.8125	5.90576	7.14814	27.4753	22.7131	14.9732	3.85029	19.9193	9.92521
PF3D7_0514200	57.5347	10.4549	8.59358	7.20555	11.2715	9.03674	6.49904	42.1607	24.86	19.0261	38.8066	21.0679	17.5741	35.4977	46.5902	27.5217	7.86283	46.0511	24.9217
PF3D7_0514300	57.5347	2.18719	2.78803	1.7162	4.52223	3.15622	0.68105	61.6254	38.6429	27.8556	58.6757	28.9487	25.8439	20.6349	35.2561	13.4267	4.3821	39.0968	11.4896
PF3D7_0514400	57.5347	8.36782	0	0	0	0	0	0	0	0	0	0.7837	0	0	0.37805	0	0.632648	0	0
PF3D7_0514500	57.5347	1.02545	0.96505	0.13387	0.246751	0.84698	0.14507	3.93828	1.29157	1.95721	2.94898	0.51321	1.40582	1.95932	7.29688	2.07924	0.610544	7.12093	1.33138
PF3D7_0514600	57.5347	114.263	53.8423	44.9183	74.1761	53.7244	56.6385	76.4707	85.9376	60.1399	73.7408	119.993	63.3961	13.294	16.9683	13.6658	9.48845	21.5974	13.2856
PF3D7_0514700	57.5347	0.289867	0.23278	0.111	0.204598	0.51516	0.05468	0.191525	0.11034	0.03031	0.228927	0.03665	0.15328	0.051124	0.11786	0.06434	0.0788953	0.17154	0.01181
PF3D7_0514800	57.5347	0.342674	0.9861	0.49308	0.307836	0.77037	0.23269	1.19246	1.07421	0.9939	1.33355	0.73173	0.71585	0.322334	1.04038	0.41348	0.108813	1.72704	0.38151
PF3D7_0514900	57.5347	11.6507	13.8203	8.45374	13.5392	17.147	9.02051	14.6576	13.7263	5.86562	12.9089	10.4628	5.57172	8.14373	13.8953	4.9155	1.61319	14.2891	4.01443
PF3D7_0515000	57.5347	73.289	124.493	86.4066	129.419	147.994	68.5242	111.233	111.592	74.6908	115.614	79.0094	76.2594	63.6192	86.807	38.4637	14.0293	99.022	37.9981
PF3D7_0515100	57.5347	1.6319	1.3217	0.51646	1.61831	1.3014	0.64362	42.8116	40.9253	25.2744	43.4022	29.9022	24.159	18.8173	30.3425	15.6927	12.896	33.8869	14.8502
PF3D7_0515200	57.5347	0.309919	0.15555	0.32367	0.0994327	0	0.35075	4.30026	2.7064	3.95428	2.12838	3.52663	4.37014	1.18431	4.09557	5.29179	0.948972	5.38403	4.79699
PF3D7_0515300	57.5347	9.42984	13.0787	8.13383	16.7663	12.4016	4.22565	54.0867	30.0374	18.4604	43.9888	20.4062	17.0804	31.096	45.3664	18.9019	8.18606	43.9867	15.0177
PF3D7_0515400	57.5347	3.06671	14.5265	5.61972	10.3857	14.829	5.0294	1.60414	0.56269	0.93545	0.833654	0.24234	0.50884	198.673	51.8098	131.003	33.7934	38.6235	85.2014
PF3D7_0515500	57.5347	0.0470845	0.02363	0.04917	0.0906379	0.08583	0.03553	0.979976	0.50606	0.37424	1.18024	0.46633	0.40574	0.525941	0.86154	0.25727	0.160192	0.91684	0.24932
PF3D7_0515600	57.5347	0.199309	0.43862	0.17079	0.236105	0.39125	0.12146	5.33852	2.45797	2.6424	4.98018	1.66059	2.11984	2.16321	3.16686	1.20419	0.479881	4.02149	1.52373
PF3D7_0515700	57.5347	156.228	105.902	63.4946	143.645	98.236	174.996	202.541	85.327	114.264	161.783	68.5689	94.6289	1471.19	778.896	2695.25	738.623	692.835	3235.71
PF3D7_0515800	57.5347	9.51241	5.61319	1.67067	6.43375	4.74485	2.31156	20.5825	21.6257	11.1672	20.9222	26.0586	13.8799	9.04351	13.0497	3.87764	2.27418	16.7036	3.6128
PF3D7_0515900	57.5347	2.23416	1.91405	0.50957	2.49643	2.01866	2.01991	25.0698	26.8932	14.696	25.8453	22.2085	12.6287	23.1895	20.9098	18.4425	6.841	23.62	21.26
PF3D7_0516000	57.5347	0.683627	0.53706	0.3932	1.15387	0.59597	0.35882	12.8341	15.507	9.30684	15.1663	13.9861	9.75619	5.81016	3.10604	4.5473	0.920228	3.41023	2.4153
PF3D7_0516100	57.5347	0.0530529	0.17752	0.06156	0.209928	0.15715	0.04003	6.52002	8.25607	3.55097	7.14718	4.29297	3.61925	1.74663	2.64977	0.85755	0.156431	3.52794	0.70231
PF3D7_0516200	57.5347	651.839	362.515	641.447	457.127	326.842	821.641	376.416	376.795	595.77	411.498	412.701	533.791	118.928	155.499	178.449	103.999	187.097	206.395
PF3D7_0516300	57.5347	40.0236	48.4254	28.8015	44.8668	52.4293	23.2318	13.6603	36.1322	9.7132	21.5765	42.5982	14.1196	3.075	5.77679	2.04565	0.997973	7.1988	1.69862
PF3D7_0516400	57.5347	6.59701	6.23634	3.40965	8.38828	7.1191	2.64142	30.0575	17.0734	14.4759	29.2677	14.7545	12.7614	46.3504	34.1311	29.4252	10.6577	35.0624	21.2825
PF3D7_0516500	57.5347	2.24709	3.40919	2.04456	2.42499	1.97818	1.98443	6.71503	6.90692	4.80694	6.48843	3.61597	3.92074	11.139	6.18823	8.65034	4.3438	4.13381	8.73682
PF3D7_0516600	57.5347	1.24168	4.81319	1.26686	2.58637	2.10229	0.79993	25.9632	24.5008	11.1798	22.7876	16.2105	11.3396	14.2741	22.9762	7.68796	2.4307	24.3899	6.39985
PF3D7_0516700	57.5347	60.1522	67.2407	43.0429	86.9875	74.3333	30.4922	54.4446	44.6274	25.8968	53.9994	39.5145	23.1614	123.73	68.9385	54.0766	23.4225	62.4456	46.8409
PF3D7_0516800	57.5347	1.30389	3.80517	1.50852	4.27349	3.9529	0.98968	53.8168	24.7062	17.6407	38.6973	13.1688	20.3677	37.6485	80.7141	21.9222	8.9094	84.9422	20.0609
PF3D7_0516900	57.5347	1892.04	774.614	1395.3	1020.14	704.01	1815.36	839.654	949.413	1249.94	930.075	1087.05	1328.51	261.571	377.698	479.062	257.859	424.531	532.404
PF3D7_0517000	57.5347	726.651	363.82	582.139	537.109	344.832	588.665	465.203	440.889	613.596	510.677	584.844	689.464	144.025	189.647	146.887	100.231	232.821	184.13
PF3D7_0517100	57.5347	2.06058	3.65962	1.04842	3.47843	2.06581	1.04046	20.192	18.2569	15.4232	16.9378	15.0707	14.4287	3.0565	3.75104	2.27342	1.07855	4.78102	1.49786
PF3D7_0517200	57.5347	7.98319	30.8973	5.20958	13.5173	10.1945	4.45453	2.08584	6.6608	0.81268	1.56344	2.22596	0.61826	4.0509	1.29596	1.11951	0.206544	0.76491	0.28437
PF3D7_0517300	57.5347	437.698	351.668	466.688	436.016	355.841	457.504	216.628	220.278	193.149	257.483	266.915	212.338	96.2921	117.086	96.203	32.5163	141.072	92.765
PF3D7_0517400	57.5347	14.5564	33.9448	16.3639	28.4205	21.3575	10.4285	153.67	160.034	92.44	147.397	117.356	94.6593	62.4147	115.171	46.604	22.2917	131.888	36.9268
PF3D7_0517500	57.5347	1.29846	3.12606	1.2335	2.06178	3.63049	1.21217	0.727069	0.57163	0.36826	0.604559	0.39884	0.33619	1.7467	1.02015	1.36032	0.569055	0.83188	0.73507
PF3D7_0517600	57.5347	2.7703	3.37683	1.9426	2.92036	4.166	1.56765	0.575279	1.01021	0.28145	0.597932	0.4837	0.18602	4.42066	2.28507	2.66243	0.969446	1.58659	1.99888
PF3D7_0517700	57.5347	311.265	367.87	229.249	401.992	370.967	203.395	297.774	373.218	208.112	336.898	321.845	216.196	78.876	132.073	33.4431	17.1966	166.57	39.5191
PF3D7_0517800	57.5347	0.378646	0.57015	0.52726	0.48593	0.60392	0.14284	2.12657	0.46631	0.87119	2.08029	0.99738	0.96403	2.11477	1.53963	0.74351	0.579707	1.55414	0.61692
PF3D7_0517900	57.5347	14.1776	17.8836	5.18453	16.1996	17.4978	9.50069	33.4236	12.0717	10.093	23.6794	8.37312	9.82782	233.766	153.893	87.4459	43.3484	129.524	71.603
PF3D7_0518000	57.5347	125.479	75.2035	53.0348	120.809	91.0214	63.0545	69.8119	54.7012	46.8724	74.8109	58.6595	46.7751	116.4	54.3076	86.0366	64.3148	50.4944	63.0538
PF3D7_0518100	57.5347	2.44237	2.92488	1.20328	2.75863	1.80291	1.11537	32.1714	31.0666	18.0683	31.7021	24.8788	17.1527	8.45572	16.8653	3.58011	1.68134	18.296	3.81642
PF3D7_0518200	57.5347	11.5537	3.77993	0.47223	4.80237	4.43371	2.54108	72.0435	27.3366	34.0677	55.3491	24.7015	36.8819	83.4896	82.0517	55.5091	60.4744	85.4941	54.6628
PF3D7_0518300	57.5347	128.843	61.7375	48.1801	81.9932	57.2249	69.0039	345.516	251.829	303.115	317.755	301.797	320.908	228.01	249.842	228.754	102.731	263.743	214.363
PF3D7_0518400	57.5347	0.196731	0.49371	0.34244	0.189354	0.08965	0	0.259974	0.48456	0	0.270212	0.33165	0.15412	0.115659	0.39997	0.06718	0.133865	0.22534	0.16027
PF3D7_0518500	57.5347	55.3301	86.5477	59.2217	104.686	93.4023	41.5421	87.7362	75.3213	45.9005	93.0537	53.9675	46.8602	42.4729	75.234	32.4515	14.3058	84.653	26.8892
PF3D7_0518600	57.5347	1.46646	3.36755	0.92615	3.15603	3.70798	0.99384	40.4725	20.056	15.988	35.1324	10.9278	17.3692	30.2815	49.4914	15.3604	9.77532	54.4647	15.6783
PF3D7_0518700	57.5347	1.0533	2.52771	2.51329	2.33739	3.10494	1.10516	3.21154	1.88679	2.38674	2.94618	1.35487	2.32071	1.75451	2.21282	0.92547	0.268768	2.19095	0.53182
PF3D7_0518800	57.5347	1.77444	2.67187	1.81457	0.426976	1.36453	1.08779	0.146554	0.84431	0.46394	0.152325	0.4674	0.08688	0.1304	0.8117	0.15149	0	0.25406	0.09035
PF3D7_0518900	57.5347	8.58556	8.03615	2.26183	7.14692	4.91698	7.00306	1.37986	1.8185	1.55312	1.59356	1.95589	1.09067	29.6027	3.49101	12.0843	7.42091	1.59473	7.65576
PF3D7_0519000	57.5347	0.941218	1.13729	0.3398	0.894741	0.71485	0.49974	14.6261	17.6875	13.9267	16.5187	22.4196	13.8455	5.04158	2.77821	3.39278	1.42321	3.60698	2.27187
PF3D7_0519100	57.5347	3.29477	2.58579	1.60579	4.34362	2.89366	1.51415	82.8832	52.9297	55.5581	77.5076	71.0956	60.6317	63.1111	60.9686	57.8326	20.0549	68.6398	48.3618
PF3D7_0519200	57.5347	367.343	165.476	175.028	243.088	144.361	302.295	477.253	292.188	502.632	443.97	265.444	514.283	499.589	271.411	983.495	391.231	269.469	999.973
PF3D7_0519300	57.5347	1.48897	1.64415	0.5529	2.05417	1.37966	0.98301	51.4044	43.3754	32.4417	49.7814	45.5691	29.5109	10.8108	21.8361	4.34747	3.49541	29.8086	6.96452
PF3D7_0519400	57.5347	1200.24	529.746	771.654	645.22	526.716	1264.29	657.936	838.169	969.951	689.798	1097.14	1234.11	218.012	257.398	294.363	311.55	347.768	383.998
PF3D7_0519500	57.5347	2.97549	2.0521	1.48789	6.01351	1.34578	0.91816	44.2916	17.183	10.8984	40.843	11.9867	12.1924	13.2092	9.84797	3.8516	3.10514	11.2446	3.00728
PF3D7_0519600	57.5347	36.8929	40.9192	23.5428	37.0744	39.9233	21.9532	62.3533	56.9442	41.9829	59.312	44.5423	42.5847	19.774	37.3765	15.2612	6.16376	39.569	12.5265
PF3D7_0519700	57.5347	309.773	217.926	79.4384	226.139	196.166	141.242	180.884	156.548	101.376	174.081	120.411	92.9982	79.6985	92.3303	25.4453	27.9408	91.0101	20.5029
PF3D7_0519800	57.5347	66.1542	104.105	71.2023	103.852	95.0435	47.9572	65.5291	64.0794	39.5959	68.5317	48.0689	41.773	18.7094	32.6739	12.0681	5.59863	40.4302	11.4024
PF3D7_0519900	57.5347	2.03481	1.57735	0.69263	1.72639	1.37029	0.48617	14.7294	13.7598	7.24485	15.1231	10.4052	6.88979	6.48645	9.01848	4.44722	0.907667	11.5242	2.65223
PF3D7_0520000	57.5347	1848.39	737.694	1148.61	991.639	673.436	1467.4	876.343	896.835	1159.44	987.2	1059.01	1231.51	282.535	369.811	235.18	154.837	413.264	357.091
PF3D7_0520100	57.5347	42.7851	38.9372	27.8125	43.2931	35.8014	22.4907	39.0453	38.0952	29.2521	39.8777	38.9488	36.7348	6.14337	12.5586	6.27753	3.05514	16.9047	6.52805
PF3D7_0520200	57.5347	13.6347	10.6214	5.24069	12.4334	8.95737	5.30597	49.0516	40.1511	30.1113	47.0989	39.1187	29.8871	9.34341	16.5972	5.64028	2.5316	20.224	4.33608
PF3D7_0520300	57.5347	76.0215	39.9585	21.9219	52.2911	37.6814	33.8819	74.3661	59.6671	60.6003	68.2148	79.522	71.5408	13.9373	23.7976	8.46553	12.8352	28.917	16.2254
PF3D7_0520400	57.5347	0.902557	1.12346	0.32677	0.602308	0.82259	0.40859	12.261	10.8161	10.0584	8.45453	7.40988	7.57956	1.80409	6.98754	7.2493	0.712402	9.75923	3.80865
PF3D7_0520500	57.5347	3.91571	3.67876	1.57287	2.57701	2.79096	2.57565	28.1943	22.3241	22.5338	25.6846	25.8756	22.1018	33.911	17.3711	44.556	19.5391	16.4073	44.495
PF3D7_0520600	57.5347	383.222	252.606	167.435	305.513	243.729	211.36	178.231	198.76	185.041	200.21	230.043	215.202	25.188	35.5111	14.9781	14.4941	46.5053	21.5527
PF3D7_0520700	57.5347	4.14622	4.43828	2.62002	4.11054	5.07729	1.40849	6.5178	5.52636	4.0855	5.88379	4.40585	3.49439	1.05128	1.90165	0.8321	0.28079	2.85853	0.29615
PF3D7_0520800	57.5347	3.14352	4.3662	2.24717	3.2984	3.35601	1.08894	41.0246	32.9847	19.7295	34.962	19.7143	17.9234	13.4712	20.7768	6.71103	2.21298	22.7515	4.59824
PF3D7_0520900	57.5347	448.435	277.697	259.142	390.977	269.338	360.487	1194.71	790.387	1346.13	1205.46	856.75	1183.96	542.382	551.61	624.878	241.48	582.621	760.365
PF3D7_0521000	57.5347	54.0119	49.1474	31.0429	69.6731	56.8235	21.9118	94.8466	64.4904	53.5118	95.0036	38.613	57.9062	14.0463	18.8682	6.7937	4.23746	27.4316	6.71158
PF3D7_0521100	57.5347	0.0888963	0.03718	0.03095	0.019014	0.08102	0.02236	2.54526	1.08814	1.5371	2.07569	0.39339	1.47405	0.322284	1.31332	0.65775	0.282282	1.09178	0.71212
PF3D7_0521200	57.5347	0.271489	0.79034	0.11341	0.243889	0.42064	0.04097	10.8347	10.4559	10.8348	10.1054	6.31595	9.48554	1.85147	3.37798	1.31651	1.03451	4.93409	1.15007
PF3D7_0521300	57.5347	20.8346	19.4889	10.3047	20.956	19.0754	6.77295	19.1002	12.2274	8.71007	16.371	7.76123	9.68326	5.99253	6.97959	3.32308	1.67384	7.68505	2.32504
PF3D7_0521400	57.5347	0.830666	0.69488	0.5422	0.866144	0.47317	0.44394	23.0746	19.2817	15.6951	18.9203	11.757	10.3981	2.74697	7.38851	5.60244	1.05979	11.1137	3.60904
PF3D7_0521500	57.5347	5.43389	4.08247	2.6531	5.61389	3.30162	2.20466	36.0616	26.2934	25.0333	32.3182	26.0123	23.3456	7.73534	12.451	5.67197	3.37189	13.3486	4.46843
PF3D7_0521600	57.5347	5.60619	3.20778	1.02787	2.97378	5.97809	1.02927	0.493894	0.87034	0.25016	0.949684	0.47255	0.24887	0.175781	0.5167	0.33184	0.152588	0.77058	0.24358
PF3D7_0521700	57.5347	11.8239	12.629	6.8196	15.6386	15.5647	6.90192	12.5376	8.85129	6.91013	13.1067	8.68131	7.30358	2.08926	3.39844	1.04878	0.537363	4.92489	1.47432
PF3D7_0521800	57.5347	0.99603	1.87472	0.90401	1.91736	2.98271	0.64415	15.6066	9.76527	5.93753	12.8744	6.44659	5.54552	10.4775	21.4216	6.32901	2.63836	21.9484	4.85395
PF3D7_0521900	57.5347	2.38215	1.13171	0.65633	2.03535	1.20165	0.46135	13.3661	2.72117	5.79264	7.63736	1.50326	3.83707	1.30312	1.10329	0.80479	0.494078	1.10408	0.46699
PF3D7_0522000	57.5347	79.3067	15.1113	11.321	37.4933	35.7337	24.1605	61.9659	42.6799	33.4616	62.5689	55.3528	41.3568	11.6253	16.6355	6.28709	7.81619	23.1306	10.4046
PF3D7_0522100	57.5347	2.89229	2.33238	0.537	2.91993	3.40926	0.93109	6.7778	1.91696	2.79897	4.96571	1.38149	2.71137	28.9178	17.9935	14.9933	5.39243	15.7768	9.24406
PF3D7_0522200	57.5347	53.4538	14.1428	4.85109	22.1425	18.5496	15.2402	29.8002	16.044	15.0976	26.8982	20.7496	14.6528	9.89804	12.7801	5.34416	5.38407	16.3475	6.03409
PF3D7_0522300	57.5347	254.246	160.53	144.729	194.82	194.995	188.547	72.2888	98.6956	69.385	94.8993	136.537	72.893	37.3332	27.6299	22.7882	34.5839	35.6247	35.5675
PF3D7_0522400	57.5347	0.683216	1.30309	0.45311	1.72387	1.07122	0.26561	2.87841	1.02471	0.97369	2.22831	0.66568	0.91623	21.8083	9.7392	7.90976	3.87829	8.87273	5.2488
PF3D7_0522500	57.5347	10.4315	9.04354	4.52753	12.9524	5.06229	5.77517	195.584	126.252	105.014	192.586	118.359	115.255	156.981	165.532	173.673	71.81	171.676	143.747
PF3D7_0522600	57.5347	2.09339	1.72783	0.72876	2.80592	1.77012	1.59702	4.07268	1.18747	0.76869	2.97112	0.84305	1.03862	53.6178	28.1086	22.0581	13.9278	26.1807	21.5254
PF3D7_0522700	57.5347	1.34886	0.83088	0.1921	0.511445	1.17347	0.78642	48.046	23.7779	27.4697	42.2746	23.5144	32.8531	6.01959	19.2711	3.4966	6.84197	28.9107	9.26521
PF3D7_0522800	57.5347	78.6155	54.7396	39.7761	74.7344	55.5845	35.0276	54.0966	37.4988	38.8254	58.7838	57.553	47.5189	12.5635	17.773	8.27787	6.57123	22.9083	8.04098
PF3D7_0522900	57.5347	0.260546	1.3315	0.36281	0.699135	0.76096	0.277	0.751209	0.92283	0.52515	0.75639	0.42925	0.77468	2.0261	1.44466	0.9302	0.233697	1.67306	0.70429
PF3D7_0523000	57.5347	180.559	189.409	134.548	202.065	193.243	119.161	91.9269	123.955	71.3742	100.09	118.357	60.6419	53.3521	35.8606	15.9205	8.67271	38.3907	19.0396
PF3D7_0523100	57.5347	28.3933	20.41	16.1761	29.0396	24.1562	20.8267	106.494	123.438	75.15	110.603	117.947	72.6568	37.4928	56.3703	29.4342	11.424	65.4127	32.8451
PF3D7_0523200	57.5347	2.17142	2.17196	1.18788	1.87104	2.04971	0.77821	6.50753	6.35545	4.68459	5.45363	4.56266	3.68157	1.05774	2.64248	2.3623	0.094984	3.00834	0.72652
PF3D7_0523300	57.5347	3.59588	4.28649	2.17503	3.57642	2.90859	2.42484	47.1918	39.1109	38.5092	47.7845	52.1328	43.0114	46.5879	50.7362	58.0372	22.7552	52.7554	41.9264
PF3D7_0523400	57.5347	51.5105	45.6543	27.3878	59.528	49.8642	27.8007	132.336	108.591	73.9246	139.413	94.3184	71.1679	216.526	129.903	94.0483	54.9843	136.893	100.191
PF3D7_0523500	57.5347	0.333935	0.25141	0.05813	0.214276	0.07609	0.06299	14.5072	9.42133	7.33399	9.68923	5.45357	6.63809	2.20861	3.9377	1.65354	0.795285	2.64562	1.93827
PF3D7_0523600	57.5347	4.38519	4.59911	1.13925	5.03971	5.04056	2.51852	126.147	93.0609	56.4575	119.113	72.519	59.7843	74.7639	91.5493	35.337	20.3082	97.4349	38.3096
PF3D7_0523700	57.5347	0.252501	0.3802	0.14064	0.307842	0.36245	0.13812	2.43581	1.52653	1.53162	2.55774	1.3781	1.26101	0.467605	0.51335	0.45701	0.0429532	0.87249	0.26741
PF3D7_0523800	57.5347	27.618	24.6276	13.197	29.0314	33.1907	10.3269	11.4219	6.57567	6.13121	10.3354	4.777	4.38127	6.46439	12.2608	3.96332	1.26391	11.5439	3.53442
PF3D7_0523900	57.5347	15.0282	11.5254	6.43902	12.6552	9.60207	7.33458	8.40204	3.92978	4.22781	6.6038	3.62451	5.52969	13.5616	9.35122	8.69102	3.5874	8.84097	6.91323
PF3D7_0524000	57.5347	477.09	404.889	246.722	560.698	383.183	210.951	336.345	298.684	169.659	376.868	271.591	173.55	136.66	157.853	39.8541	25.1915	172.028	39.4448
PF3D7_0524100	57.5347	35.1726	53.6311	28.9554	50.1581	64.7486	15.5828	37.6302	31.7163	25.3304	33.2183	20.8293	23.1228	12.9049	15.586	8.82137	1.59942	18.5289	5.61493
PF3D7_0524200	57.5347	5.00112	3.22733	0.49743	2.56725	2.14878	1.91363	3.39882	1.8557	2.57031	4.12144	2.70993	3.10625	31.1238	13.7408	14.5168	7.48656	14.8394	10.8255
PF3D7_0524300	57.5347	26.0057	13.5634	10.9181	22.5055	15.6829	13.4234	54.5542	30.5558	32.3991	51.2357	22.6014	38.4592	16.1685	23.4119	11.9671	6.4958	25.8001	11.9823
PF3D7_0524400	57.5347	461.925	270.145	248.701	333.875	275.014	349.97	129.721	149.917	88.9038	145.688	159.49	93.5813	52.4579	55.3116	45.9665	25.334	59.7772	51.1486
PF3D7_0524500	57.5347	11.3512	4.14532	2.01669	3.99348	4.95869	3.13048	10.0088	7.43223	4.33918	8.33308	6.13668	4.43084	1.3807	3.56512	3.55557	0.292974	4.81223	1.99292
PF3D7_0524600	57.5347	2.09751	4.74743	0.97819	3.91075	4.59883	2.29922	82.1864	44.3962	46.3228	70.6918	36.2773	41.9005	46.7427	75.8257	22.8537	11.4987	82.7596	18.2156
PF3D7_0524700	57.5347	41.8283	25.4915	16.6624	32.5892	24.2231	15.9549	63.8329	73.5551	60.5536	76.9951	100.156	64.2987	13.974	17.9518	6.99146	4.73837	25.3471	8.90641
PF3D7_0524800	57.5347	6.38589	8.68073	3.19569	7.68305	7.17408	3.94823	5.61119	10.0291	4.08132	7.3549	9.39167	4.1949	42.4573	10.1339	12.7438	5.52208	7.92415	10.4135
PF3D7_0524900	57.5347	49.4432	64.8216	45.0599	69.4523	68.6736	28.2446	27.4638	36.4898	22.2844	32.5148	42.1819	20.972	7.31401	8.17063	4.62577	1.6996	11.1568	3.75654
PF3D7_0525000	57.5347	1.72914	3.87266	1.20897	2.98362	3.10552	2.00081	33.8718	35.0672	31.0129	38.9477	43.4125	28.0022	8.20086	12.9274	4.85791	3.40121	15.6396	6.02514
PF3D7_0525100	57.5347	611.643	399.609	308.574	525.725	479.632	511.536	427.364	409.552	320.491	485.63	408.268	300.446	346.259	250.846	145.944	150.234	272.489	308.076
PF3D7_0525200	57.5347	3.1248	7.76891	2.84455	6.23944	6.54054	2.06114	50.1355	31.9552	26.2576	40.6068	20.5395	25.3383	48.7397	63.0875	28.5003	8.41258	65.1341	22.4874
PF3D7_0525300	57.5347	0.699314	0.89699	0.40575	0.822668	1.91206	0.38107	1.25783	1.0961	0.95889	0.720384	0.49121	0.53261	4.70514	2.16423	5.13446	0.925253	1.95804	4.13025
PF3D7_0525400	57.5347	0.619434	0.8883	0.16943	1.22081	0.78634	0.50075	17.5991	14.3257	6.58925	12.3062	8.82014	4.92187	15.7372	15.3102	7.17703	2.7999	15.6094	4.9921
PF3D7_0525500	57.5347	3.14062	7.0716	3.72035	6.09469	7.22547	1.88005	3.5522	3.98007	2.20794	3.09295	3.83757	2.10579	0.750091	1.05088	0.53625	0.0593616	1.46143	0.33314
PF3D7_0525600	57.5347	10.0336	10.4729	3.01215	13.8801	9.40241	7.44483	24.1324	26.0954	17.7013	23.5629	22.9035	15.5183	45.3804	15.6156	20.9392	15.0699	15.0188	20.7259
PF3D7_0525700	57.5347	1.80993	2.18024	0.7876	2.90343	1.73204	1.46802	70.587	62.7758	52.6596	58.9791	57.6674	60.4721	32.0814	41.7279	47.036	16.9031	43.5361	38.5198
PF3D7_0525800	57.5347	195.128	226.635	103.764	250.691	225.156	177.505	7.17056	4.79583	3.71581	6.7642	5.97759	5.34507	1343.16	312.839	772.642	546.791	232.846	1118.83
PF3D7_0525900	57.5347	2.11712	2.34401	0.2818	2.35738	2.86593	0.79869	0.164571	0.11154	0.0521	0	0	0.09756	4.3563	0.6583	1.16953	1.10162	0.57059	0.65944
PF3D7_0526000	57.5347	0.167276	0.27287	0.18926	0.107336	0.21915	0.11043	4.90455	6.23631	6.79648	3.69044	4.82916	5.06148	0.774444	1.998	1.97792	0.142278	3.35306	1.66931
PF3D7_0526100	57.5347	0.097471	0	0.05655	0	0	0.12257	1.09484	3.36106	4.44448	1.36108	4.57349	5.62498	0.0955057	1.17578	1.70867	0.0884314	1.86077	1.15136
PF3D7_0526200	57.5347	3.91663	8.52256	2.66875	7.50888	6.82362	4.16238	87.9396	76.0517	56.1466	77.9209	58.9913	62.5431	149.725	93.5918	132.046	46.3458	90.0801	82.879
PF3D7_0526300	57.5347	76.9812	53.785	23.4089	62.6781	64.1367	34.9781	42.1788	49.4313	21.1282	41.4494	46.9881	18.2455	22.1389	21.8615	7.65014	2.92268	23.0302	5.1883
PF3D7_0526400	57.5347	1.0872	1.07188	0.16221	0.772367	1.02626	0.7617	15.6498	8.15518	7.37438	10.3196	5.61297	6.55501	9.86143	14.7462	13.8564	2.21934	18.146	10.1537
PF3D7_0526500	57.5347	25.2659	28.1139	21.6544	37.1761	31.3578	10.3282	34.1813	16.8264	15.712	32.5973	13.7447	13.369	7.49922	12.3788	4.66228	1.88945	12.4409	4.06469
PF3D7_0526600	57.5347	0.164188	1.036	0.16195	0.443994	0.84262	0.14748	5.72904	10.6388	2.38271	4.02434	6.21788	2.42239	4.16903	5.97196	1.61266	0.821947	7.30771	1.18309
PF3D7_0526700	57.5347	2.41617	4.25063	1.94564	3.64887	4.07053	0.67212	52.8601	41.3683	31.7826	45.0863	28.2449	30.6096	19.0974	43.3666	11.3098	3.76973	49.3034	10.3187
PF3D7_0526800	57.5347	113.036	115.235	111.459	143.474	105.816	75.6259	139.687	136.362	107.298	147.023	123.907	121.308	47.0821	70.6766	46.2119	12.7138	79.2901	35.52
PF3D7_0526900	57.5347	269.026	170.187	136.765	210.881	177.53	170.994	186.599	161.592	127.193	166.341	154.826	134.871	75.194	96.1333	52.8061	29.3081	101.431	54.9571
PF3D7_0527000	57.5347	20.6342	24.3365	10.5999	27.1052	23.0566	14.1488	397.286	280.188	247.699	384.367	215.33	235.802	330.634	399.305	358.213	105.955	407.835	276.696
PF3D7_0527100	57.5347	423.153	236.359	208.194	287.122	222.835	243.204	380.13	326.63	402.52	388.068	424.549	454.966	378.899	290.172	519.511	189.52	289.293	453.997
PF3D7_0527200	57.5347	158.056	82.8668	53.4661	115.96	99.3792	68.1148	262.579	253.907	178.784	272.624	202.797	163.675	217.557	217.635	100.953	74.5968	226.704	109.35
PF3D7_0527300	57.5347	40.7293	38.8737	19.7499	43.3813	39.4709	17.4554	70.1795	99.5657	48.5998	81.0591	89.1558	57.2565	28.2071	40.1565	19.6153	7.56019	37.9207	15.8336
PF3D7_0527400	57.5347	30.7673	28.0652	15.0766	30.3707	29.0142	19.8226	10.558	13.0739	6.46834	11.4214	9.9454	6.65506	5.77394	6.92688	3.99092	1.68217	6.95911	3.38707
PF3D7_0527500	57.5347	790.814	465.665	513.034	674.108	505.565	679.323	749.589	746.859	749.527	859.856	937.808	740.183	188.383	229.724	181.773	104.474	297.143	221.424
PF3D7_0527600	57.5347	20.3676	17.2409	6.65825	20.0686	13.1073	9.20038	93.3827	74.8226	49.5517	93.8726	42.1847	61.7963	99.6514	69.8721	40.7332	36.6288	70.6888	39.4579
PF3D7_0527700	57.5347	0	0	0.64734	0	0	0	0	0	0	0	0	0	0.546607	0.75611	0	0	0	0
PF3D7_0527800	57.5347	4.90643	0	0	2.09887	0	0	1.62092	0	0	2.80792	0	0	0	0	0	8.34638	0.62444	0
PF3D7_0527900	57.5347	77.9699	140.566	81.2302	127.03	128.244	72.604	83.1636	95.7681	55.8955	86.7382	93.1297	52.4966	21.2908	36.32	14.343	5.29242	43.0968	14.6066
PF3D7_0528000	57.5347	65.6591	10.2939	11.9167	11.882	15.2294	15.8361	78.7235	48.4338	48.8236	57.3017	40.4821	43.9809	10.6262	35.6672	36.2535	7.37929	36.8997	30.0197
PF3D7_0528100	57.5347	65.9037	104.175	45.941	99.2114	109.922	52.4677	80.176	109.73	47.6605	83.3697	88.3858	43.271	120.614	105.379	60.1345	26.9835	100.272	52.8427
PF3D7_0528200	57.5347	335.088	198.79	203.036	258.137	207.672	351.799	199.129	181.995	161.641	212.169	178.939	165.593	59.4758	67.5523	40.7666	20.3739	73.0187	75.3718
PF3D7_0528300	57.5347	2.48512	5.43915	1.57426	5.46355	5.99651	3.11993	0.107672	0.12771	0.05113	0.251803	0.18887	0.01596	68.0806	21.4024	31.9011	11.6844	17.0636	26.0611
PF3D7_0528400	57.5347	11.488	11.1717	3.95516	16.6807	11.2882	8.66776	5.17664	1.38073	1.0336	3.56765	0.86331	1.36482	209.282	66.5302	97.3708	32.3743	58.8192	78.0688
PF3D7_0528500	57.5347	4.88258	2.93637	2.29696	4.77006	2.86643	2.17385	66.8179	31.0057	33.987	60.8698	23.5995	32.6498	47.35	71.0604	27.6845	16.432	72.2175	29.2046
PF3D7_0528600	57.5347	150.806	32.5937	29.4159	64.6997	41.7145	47.9263	71.5979	38.5412	45.9034	73.7456	37.7139	46.926	20.9861	16.9405	15.2294	13.0431	21.9562	18.1251
PF3D7_0528700	57.5347	109.254	58.2979	49.6201	81.9286	61.2624	62.8582	77.025	62.754	57.1855	72.1883	69.7756	51.1613	22.831	31.5959	19.3855	11.6962	34.2328	20.3562
PF3D7_0528800	57.5347	23.7083	22.9087	13.5405	26.4241	28.357	11.7732	14.2263	13.7109	9.49057	16.1156	13.1412	9.70749	2.93934	3.00571	1.67983	0.749907	5.04945	1.40145
PF3D7_0528900	57.5347	1.19511	1.49962	0.48539	0.894675	0.65807	0.48843	0.723847	0.8474	0.37496	0.273582	0.35677	0.07802	0.790434	0.58719	0.74823	0.203302	0.24717	0.36509
PF3D7_0529000	57.5347	57.9665	44.8535	25.3461	52.0416	45.9225	30.8968	49.3103	55.5222	27.3644	49.4177	53.5121	24.555	57.4252	35.8549	23.2324	11.5669	37.9023	25.2609
PF3D7_0529100	57.5347	1.67774	0.61243	0.74335	2.05524	0.97306	1.58233	39.0005	30.3267	29.8924	37.1845	26.1301	30.0799	10.6705	13.5509	10.2088	5.91562	17.6159	11.5864
PF3D7_0529200	57.5347	0.494516	1.50992	0.60254	1.74523	1.93426	0.29538	13.3965	20.6878	8.34378	14.2353	11.9317	5.26213	5.40268	9.75224	2.85679	1.34596	9.78671	2.41712
PF3D7_0529300	57.5347	1.289	0.93699	0.18568	1.0838	0.58739	0.3689	40.9983	22.3534	22.7033	33.3027	19.0137	26.8636	10.8967	13.2296	6.34474	4.59716	14.3063	6.82545
PF3D7_0529400	57.5347	5.56123	16.2229	5.94001	15.4683	16.0014	6.29829	93.0164	73.4945	40.3184	81.4735	47.7087	39.7898	206.206	210.21	115.678	42.4149	202.739	103.619
PF3D7_0529500	57.5347	141.618	76.0034	63.4648	102.643	90.7188	80.9262	89.1311	83.81	62.6622	94.5951	81.0684	68.9883	29.7576	49.9026	33.847	10.8352	53.7243	30.4572
PF3D7_0529600	57.5347	0	0	0	0	0	0.70151	0	0	0	0	0	0	0	0	0	0	0	0
PF3D7_0529700	57.5347	0.0668199	0.30184	0.1512	0.0964715	0.3045	0.06302	3.26712	4.42123	2.23622	3.29252	3.09775	2.63037	1.64991	1.75246	1.64294	0.352371	1.8369	0.76208
PF3D7_0529800	57.5347	1.06674	1.81575	0.72334	2.57131	1.66123	0.37443	42.725	16.1093	14.3187	33.1893	9.82425	13.5995	31.7822	32.9877	17.5332	7.94022	34.2408	13.2203
PF3D7_0529900	57.5347	144.751	101.987	92.7646	124.05	103.284	126.728	67.7701	55.7934	53.645	73.2053	66.0454	60.0105	119.546	74.792	120.111	39.7108	75.9713	94.8703
PF3D7_0530000	57.5347	35.0443	30.3888	14.7686	36.1228	36.4784	13.7911	64.107	38.6623	42.4313	52.467	36.1215	44.3356	24.3737	22.1377	12.938	9.63409	24.2816	12.5431
PF3D7_0530100	57.5347	28.2	31.0907	13.6994	32.1187	35.0328	15.3775	34.1741	23.9084	20.4837	28.7856	20.9742	22.832	75.641	32.0932	23.3422	15.9178	25.4616	23.6777
PF3D7_0530200	57.5347	0.72981	1.80334	0.29315	1.17074	1.54775	0.52947	34.3111	26.3097	16.5802	30.1876	19.756	12.336	17.4758	33.2475	7.98482	3.57166	33.6093	6.6542
PF3D7_0530300	57.5347	0.665529	1.52369	0.73164	1.64826	1.57493	0.46691	10.384	4.83141	4.40573	7.6737	2.85409	4.24867	35.3856	28.0963	37.4565	7.20597	27.2384	21.1255
PF3D7_0530400	57.5347	0	0.1796	0.03617	0.148134	0.08416	0.04355	2.8753	3.9803	2.0329	3.47208	3.54642	2.18377	1.52687	0.87769	1.4033	0.322027	1.11502	0.78988
PF3D7_0530500	57.5347	0	0.04497	0	0.0862406	0.10208	0.0338	0.207207	0.40125	0.11245	0.399967	0.27378	0.07019	0.210705	0.18216	0.24478	0.121936	0.10263	0.21898
PF3D7_0530600	57.5347	33.7254	39.9909	20.5728	40.9448	46.4203	11.8121	55.2277	37.4317	31.8079	49.4803	30.5108	29.3171	7.81823	17.609	6.05953	2.92068	20.8368	6.08801
PF3D7_0530700	57.5347	5.40784	11.7698	6.58638	9.18303	12.1646	2.99217	8.17163	13.6111	5.65237	8.71947	11.9638	5.20035	1.31779	2.76616	1.21511	0.341309	3.63279	0.8364
PF3D7_0530750	57.5347	0.799438	0.24075	0	0.256487	0.51002	0.12064	16.3219	9.41565	7.7253	15.9764	9.29911	8.61117	1.36298	8.41913	2.18403	0.489576	8.94334	2.50733
PF3D7_0530800	57.5347	2.66473	2.96343	0.94585	1.47519	1.76195	1.73459	21.577	14.4604	24.5679	22.9649	17.044	30.9852	10.0754	12.4073	14.1495	29.9712	12.1093	16.6215
PF3D7_0530900	57.5347	0.601193	1.51266	0.47294	1.29758	1.61887	0.50957	1.93971	0.33916	0.37561	1.09384	0.08226	0.52295	26.1456	25.7819	16.0617	4.41486	22.3222	10.4153
PF3D7_0531000	57.5347	8.17587	5.92183	3.63441	6.7797	6.99293	2.5529	15.5746	8.82109	8.4716	13.9938	7.67603	7.65626	13.7839	14.024	10.0599	1.96853	13.2261	5.5435
PF3D7_0531100	57.5347	0.209714	0.66915	0.33374	0.730504	0.93519	0.22322	2.93956	0.43939	0.6893	1.28076	0.20202	0.56327	10.057	17.1245	8.56324	1.47285	15.1105	3.95681
PF3D7_0531200	57.5347	0.712837	0.30667	0.08863	0.424734	0.13922	0.17288	11.7076	7.50184	9.30813	11.3644	6.9098	9.17413	4.93914	3.54031	4.27742	1.59372	4.3547	3.04871
PF3D7_0531300	57.5347	4.11505	1.62096	0.29014	2.30626	1.32927	1.13974	44.6391	23.2803	28.2841	42.2115	23.6874	25.4425	31.0827	22.0063	20.7411	19.1397	20.9423	19.7531
PF3D7_0531400	57.5347	6.15304	4.82599	2.90899	6.11923	7.82378	1.80475	6.28025	3.60822	3.29814	5.46845	2.16874	2.21902	1.04543	1.97722	0.50516	0.192743	3.01022	0.67304
PF3D7_0531500	57.5347	1.08596	0.36337	0.12602	0.0580687	0.24743	0.13656	0	0.16211	0.265	0	0.30512	0.21268	0.159609	0.14719	0.52537	0	0.03455	0.44233
PF3D7_0531600	57.5347	110.179	951.185	48.7469	33.2674	670.718	116.801	27.1389	2388.29	237.92	30.4802	3566.73	332.097	32.3109	760.708	313.746	3290.3	818.308	300.628
PF3D7_0531800	57.5347	4.2687	86.7726	0.29721	1.09564	56.6066	0.48311	0.846143	367.225	1.60715	0.879462	509.85	2.00642	4.26628	100.324	0.43732	553.038	97.4639	1.04324
PF3D7_0532000	57.5347	361.818	1343.36	166.737	118.428	915.044	374.886	69.8242	3905	655.923	75.796	4878.71	1005.39	91.0172	1132.49	972.884	6800.84	1226.19	1023.61
PF3D7_0532100	57.5347	741.837	734.38	1294.13	667.108	710.782	902.381	806.342	943.543	1958.02	912.713	1114.86	2015.13	292.492	417.654	462.308	183.232	488.119	607.363
PF3D7_0532200	57.5347	15.8059	12.8999	5.50242	16.0229	7.23299	8.84398	31.857	13.6212	13.8353	24.0355	14.5543	12.226	18.8189	21.711	7.12124	6.2361	24.3676	7.14138
PF3D7_0532300	57.5347	803.193	405.645	673.339	656.466	412.228	585.933	116.671	137.355	106.816	160.678	252.093	142.164	22.3577	36.7916	15.6717	7.27101	43.1259	15.4406
PF3D7_0532400	57.5347	76.2239	37.5803	75.3898	92.2887	40.2735	37.8235	179.492	109.095	144.042	199.201	136.519	174.247	37.374	49.8822	29.2084	10.8284	71.7304	27.7304
PF3D7_0532500	57.5347	2.99837	1.36812	0.75913	2.09887	2.04954	0.6684	53.9408	26.3057	27.0817	52.3209	44.3433	32.6174	7.37151	15.0735	3.21141	5.28604	20.6586	3.88595
PF3D7_0532600	57.5347	0.737742	0.68767	0.22014	0.541013	0.5283	0.31807	15.2503	10.9261	14.8137	20.9535	20.5653	16.6776	1.92076	2.61408	0.98975	1.57769	3.68193	1.45956
PF3D7_0532700	57.5347	0.479663	0.12038	0.11132	0.512974	0.43716	0	0.528217	0.28641	0.13377	0.768623	0.20215	0.25051	1.36298	0.97519	0.2184	0.435179	0.36628	0.42332
PF3D7_0532800	57.5347	9.23961	5.59103	1.89385	3.76782	4.95814	2.18261	4.45033	5.25919	4.0097	3.20232	7.2422	3.88967	0.304598	0.56179	0.05898	0.117515	0.92316	0.21104
PF3D7_0532900	57.5347	0	0.14239	0.09876	0.0910168	0.19391	0	1.12465	0.82578	0.65271	1.26635	0.86681	0.72227	0.333561	0.11535	0.33907	0	0.05416	0.17333
PF3D7_0533000	57.5347	1.05535	2.1519	0.45924	1.52367	1.62312	0.49767	9.93663	8.06398	9.07804	7.02117	11.0917	7.51822	2.24911	1.68966	1.21634	0.448818	1.51104	1.07467
PF3D7_0533100	57.5347	1.22949	1.79391	1.13972	2.74748	1.2248	0.80631	2.49378	1.29327	1.79718	2.22871	0.78027	1.30195	7.51819	4.34822	7.20362	3.85226	3.2642	4.97304
PF3D7_0600100	57.5347	0	0.08735	0.06058	0	0.07931	0	0	0	0	0	0	0	0	0	0	0	0	0
PF3D7_0600200	57.5347	0.306368	0.72154	0.47858	0.630086	0.71954	0.38526	0.0830474	0.16183	0.29576	0.140266	0.07284	0.26462	0.0692748	0.29067	0.14218	0.0427623	0.25194	0.11839
PF3D7_0600300	57.5347	0.425722	0.30525	0.16938	0.156099	0.194	0.55064	0.562579	0.40854	1.01767	0.334133	0.43574	1.19109	1.28717	1.36011	2.90764	0.744892	0.88239	3.24516
PF3D7_0600400	57.5347	0.105761	1.45316	0.18409	0.220557	1.57237	0.09975	0	0.08288	0	0	0.01114	0	0	0.07526	0	0	0.03029	0
PF3D7_0600500	57.5347	0.242618	0.12177	0.08446	0	0	0	0	0.05433	0.15224	0.0833092	0.30675	0	0	0.09865	0.12428	0	0.13895	0.42
PF3D7_0600600	57.5347	0	0.36049	0.03572	0.230431	0.32729	0	0	0.75815	0.02146	0.0352317	0.28108	0	0	2.54493	0.14015	0.244356	1.68453	0.08359
PF3D7_0600700	57.5347	0	0.03244	0.18002	0.0829553	0.08837	0.14631	0.0854202	0.02895	0	0	0.13621	0.10128	0.34202	0.1577	0.83882	0.439841	0.34552	1.21115
PF3D7_0600800	57.5347	0	0.25518	0.13274	0.326229	0.52128	0.04795	0.0839805	0.17076	0.05317	0.0872875	0.21427	0.19914	0.0747234	0	0.0434	0	0	0.10354
PF3D7_0600900	57.5347	0	0.95513	0.09814	0.361799	0.64235	0.10635	0	0.2525	0.05897	0.290414	0.11882	0.05521	0.165742	0	0.14441	0.0959155	0.10764	0.05742
PF3D7_0601000	57.5347	2.48135	183.995	0.15244	3.41856	257.578	0.44052	0	15.6877	0	0	40.5697	0.02859	0.0858114	6.2021	0.02492	7.44892	5.32219	0
PF3D7_0601100	57.5347	2.64438	92.7114	0.06819	3.14225	111.801	0.36948	0	4.34214	0	0.134521	10.443	0	0.345474	1.11506	0	1.39949	1.19662	0
PF3D7_0601200	57.5347	0.305044	0.2807	0.14159	0.326229	0.39386	0.32606	4.63572	6.30668	6.1465	6.38944	10.7349	10.6539	0.567898	0.90959	0.71183	0.553508	0.58234	0.82834
PF3D7_0601300	57.5347	0.159888	62.194	0.02783	0.512974	65.7932	0	0	2.32706	0.06689	0	3.84094	0	0	1.46278	0	0.435179	1.89245	0
PF3D7_0601400	57.5347	1.8415	2.61879	0.48843	1.51924	2.17784	0.31427	0	0.07854	0	0.0602216	0.2587	0	0	0	0.02995	0	0.03348	0
PF3D7_0601500	57.5347	0.275624	1.11825	0.23188	0.235812	1.35022	0.10398	0.3187	1.69718	0.31708	0.536308	2.1974	0.55779	0.0945232	0.8312	0.11766	0.0312577	0.6928	0.19647
PF3D7_0601600	57.5347	1.89537	2.2877	0.42417	1.15829	3.00245	0.80015	0.775256	5.23425	0.50971	0.991734	5.00205	1.18431	0.530616	19.102	0.36986	4.72888	16.1103	0.36763
PF3D7_0601700	57.5347	11.078	4.54217	6.65387	7.20853	4.37277	5.0327	11.2372	8.17521	7.0493	10.5546	8.48282	7.54771	3.21053	4.09209	2.74407	0.849348	4.58713	1.39818
PF3D7_0601800	57.5347	1.79794	0.2256	0.62591	1.15368	0.20483	2.71311	5.93981	1.20775	3.9487	3.70423	4.54647	6.33816	5.02082	2.74151	4.14442	3.6702	3.60398	5.67563
PF3D7_0601900	57.5347	156.202	67.4052	124.646	109.884	108.753	83.6723	61.2632	56.3334	75.3284	74.1833	112.965	76.2661	7.8677	15.5449	9.11839	8.71466	21.9763	10.8847
PF3D7_0602000	57.5347	0.0924943	0.73815	0.18032	0.273013	0.44679	0.17447	6.4231	3.1356	3.05676	5.55171	2.08943	2.60851	2.01741	4.41535	1.54773	0.327273	4.90529	1.25834
PF3D7_0602100	57.5347	43.2336	89.568	58.4917	89.9593	112.741	33.3768	26.2214	36.1562	19.7644	32.0761	32.0398	20.6767	5.17484	8.26967	2.96309	0.802001	10.2259	2.18592
PF3D7_0602200	57.5347	52.9858	27.7765	27.8735	42.4452	39.0737	31.5699	67.5185	71.6938	58.123	80.3427	95.4027	62.7565	11.1746	14.2435	12.3071	4.72134	22.4462	10.0717
PF3D7_0602300	57.5347	0	0	0	0	0.06546	0	0.379645	0.28948	0.661	0.739865	0.18162	0.61891	0	0.17522	0.24527	0	0.30165	0.17553
PF3D7_0602400	57.5347	2.85635	5.46153	4.9008	6.88038	6.53918	2.53997	94.3345	98.4538	53.6945	92.3979	76.1459	53.0635	25.5487	53.2968	15.963	6.69458	63.5135	17.0732
PF3D7_0602500	57.5347	11.179	7.31423	5.53968	10.7781	7.78432	4.38942	42.6787	56.7671	34.6681	51.5468	55.491	36.5042	7.15894	14.6222	5.25888	3.95857	21.9727	6.83014
PF3D7_0602600	57.5347	19.0152	29.0115	15.5065	21.7934	34.2477	10.0657	20.1805	18.7046	14.0988	19.3523	16.1322	14.2343	6.68	13.1397	3.75353	1.26209	14.7565	3.44173
PF3D7_0602700	57.5347	3.12925	4.62161	1.37736	3.27733	4.52385	0.65132	2.49538	1.44968	1.14354	1.7785	0.86406	0.74669	1.07844	1.02377	0.52817	0.293694	0.68665	0.29301
PF3D7_0602800	57.5347	4.42702	5.23288	2.68107	5.96711	5.94474	1.88751	2.64816	1.43118	1.27116	2.12279	1.17025	0.80032	0.354208	0.42606	0.3131	0.0712981	0.68011	0.16005
PF3D7_0602900	57.5347	22.3834	17.7714	10.4269	21.8444	19.6447	10.6435	20.6028	10.1077	10.7061	17.3002	8.55441	12.4336	58.3284	26.7605	39.7716	18.8882	23.8212	24.8355
PF3D7_0603000	57.5347	9.73107	9.75892	5.30465	8.04717	16.0018	3.35091	11.9123	8.50452	6.59532	10.2315	4.82444	4.74232	10.3775	13.404	12.3715	2.3483	13.1696	6.9825
PF3D7_0603100	57.5347	0.270273	0.47479	0.03528	0.390208	0.43107	0.12745	14.822	13.0416	7.41977	12.9928	7.63176	5.43875	4.52848	11.0309	3.95723	0.574705	13.8924	2.3256
PF3D7_0603200	57.5347	2.07442	3.2537	0.49648	2.68297	2.06787	0.99045	114.919	127.299	89.057	125.9	111.004	79.4885	21.3803	37.1793	13.5814	9.15286	47.0765	15.2884
PF3D7_0603300	57.5347	61.5598	27.8736	21.939	41.9447	30.8224	18.5788	72.663	115.506	51.9847	97.3611	139.133	55.7244	14.6145	23.578	9.5046	3.97581	31.7107	9.17985
PF3D7_0603400	57.5347	15.4731	9.40158	7.7396	19.9556	14.8591	4.80575	32.1737	19.1972	12.299	30.115	12.3262	11.0254	9.51736	8.97761	3.6652	1.73014	9.37638	2.82079
PF3D7_0603500	57.5347	2.97863	3.1352	1.20808	2.24531	3.031	1.22188	50.6161	35.2644	26.034	46.2342	41.8165	24.6028	26.8622	58.2765	18.0921	7.94975	66.6242	19.3061
PF3D7_0603600	57.5347	0.105166	0.58063	0.17461	0.23359	0.5714	0.13428	1.88683	2.22076	0.93741	1.97779	1.84449	1.18508	0.542176	1.81244	0.34808	0.0990822	2.06944	0.29326
PF3D7_0603700	57.5347	0.061899	0.07767	0.0431	0	0.05641	0.02335	3.92629	4.40748	2.77068	4.12341	2.25656	1.89114	0.363906	1.42205	1.00406	0.273773	2.16248	0.35298
PF3D7_0603800	57.5347	2.4814	6.5357	2.25421	5.39087	6.11157	2.45618	19.9322	10.3292	7.95835	17.8851	8.08745	7.72003	108.064	104.847	66.1163	21.2585	93.0191	50.3535
PF3D7_0603900	57.5347	0.0757503	0.13307	0.11867	0.486066	0.27616	0.21433	1.1762	0.10177	0.88728	1.09246	0.23944	0.59342	1.02428	1.84807	0.75018	0.360807	2.48731	0.53996
PF3D7_0604000	57.5347	0.0600463	0.11051	0.00697	0.0513731	0.07297	0.02265	2.53918	2.78315	1.16385	2.10996	1.83051	1.22694	0.376548	0.52087	0.10253	0.0680969	0.72982	0.18751
PF3D7_0604100	57.5347	3.33161	6.92944	2.51821	7.04994	6.77357	2.12387	11.4763	2.49158	1.91938	6.54037	1.30656	1.97526	106.307	110.526	62.9985	19.0302	90.9811	42.7079
PF3D7_0604200	57.5347	0.679572	0.938	0.207	0.43606	1.08388	0.44865	28.1197	22.9769	18.1232	25.7851	25.6692	20.1301	6.24254	11.8128	6.55599	1.84965	10.9625	4.60187
PF3D7_0604300	57.5347	8.37114	13.2904	8.49719	12.3686	17.5277	5.16088	38.6158	40.0926	19.5461	36.0668	27.1565	18.0512	21.2268	34.5578	12.9319	3.67248	33.5599	8.75764
PF3D7_0604400	57.5347	0.505566	0.12688	0.088	0	0.28798	0.09536	0.167023	0.39621	0.26437	0.520799	0.37288	0.79211	0	0.20557	1.29486	0.172005	0.67561	0.72075
PF3D7_0604500	57.5347	87.908	223.516	114.278	245.827	280.646	70.5382	148.988	85.422	65.4409	132.579	56.2879	74.2538	83.3387	115.112	33.3319	16.1089	124.687	30.9432
PF3D7_0604600	57.5347	0.462255	0.68941	0.25748	0.508482	0.47547	0.12954	7.52226	5.58927	2.9172	6.48516	3.17832	2.97976	1.90233	2.22329	1.09598	0.36846	3.00039	0.7639
PF3D7_0604700	57.5347	6.73407	7.27133	2.37514	6.53841	8.15631	3.22569	194.194	118.148	148.192	178.17	134.529	155.432	55.8945	104.915	59.5185	30.6583	136.016	61.0481
PF3D7_0604800	57.5347	0.163024	0.08182	0.00946	0.113325	0.06191	0.0205	3.37509	5.21388	2.92114	3.27475	4.50601	2.58613	0.143763	0.4364	0.43146	0.0647084	0.70025	0.14941
PF3D7_0604900	57.5347	2.96087	2.66738	1.29505	3.60494	3.25208	2.0335	110.96	114.1	103.6	127.634	127.762	116.272	18.0319	20.0038	15.5298	9.14368	27.9144	22.5434
PF3D7_0605000	57.5347	0.752048	1.57277	0.74178	1.52812	1.19948	0.56742	60.6223	67.0206	56.5763	62.536	87.9804	57.6868	8.87946	15.9267	4.53716	4.26439	19.4298	6.25413
PF3D7_0605100	57.5347	34.2606	52.4053	23.0257	46.7026	49.916	21.3047	30.4631	65.3421	16.8442	45.7378	36.2346	19.6435	76.8951	49.5778	46.2257	12.8552	44.4405	26.7752
PF3D7_0605200	57.5347	6.59613	5.78601	2.31774	5.53789	5.59032	3.814	155.066	140.932	128.581	136.448	150.507	110.469	84.4435	117.285	91.7227	135.194	130.748	80.2255
PF3D7_0605300	57.5347	2.22297	3.40123	1.44789	2.4387	2.97366	1.7584	64.8875	62.492	38.9823	64.9065	53.2205	33.4104	32.6301	57.6741	30.3408	10.3931	64.2725	35.5467
PF3D7_0605400	57.5347	0.626514	0.31446	0.0727	0.87103	0.38067	0.07878	8.07221	6.59338	4.89233	5.09141	3.38858	2.9039	7.67352	10.8269	8.55804	1.06577	13.7147	3.95548
PF3D7_0605500	57.5347	0.237835	0.86546	0.30014	1.23997	0.78577	0.48227	16.9521	11.037	7.22573	12.0255	6.21464	5.93884	21.0086	26.522	12.6804	3.13553	25.0516	8.19807
PF3D7_0605600	57.5347	0.927724	1.17962	0.59425	2.00812	0.54114	0.7653	0.792787	0.78106	0.37775	0.84949	0.4327	0.45544	3.81061	1.11156	2.21769	0.479761	0.45339	0.86661
PF3D7_0605700	57.5347	5.23927	5.45857	2.5148	7.74249	2.93015	2.90489	0.839216	0.4977	0.36529	0.327098	0.26765	0.37312	53.3897	13.1695	28.654	7.13006	5.51627	17.7515
PF3D7_0605800	57.5347	5.51693	12.1578	3.65837	8.08577	11.1776	2.87062	61.8083	48.4299	34.0251	47.6394	28.1458	28.1137	16.9127	39.8593	8.89013	2.95411	41.9728	6.8915
PF3D7_0605900	57.5347	90.5865	105.581	63.8082	101.317	123.009	67.9738	11.4645	11.0601	9.18154	9.36254	7.13222	6.761	74.0815	35.9267	30.1961	37.8574	25.5272	39.6789
PF3D7_0606000	57.5347	102.585	126.339	99.8059	127.108	141.829	66.1822	28.2981	21.6243	16.645	30.1313	20.4883	17.062	68.0324	51.937	55.9002	20.1353	46.6286	42.1977
PF3D7_0606100	57.5347	149.988	200.266	119.113	221.311	184.099	89.7255	156.243	113.325	97.7633	160.716	89.452	101.523	66.0345	67.1842	37.4801	15.7339	77.3335	34.321
PF3D7_0606200	57.5347	65.4672	70.0853	34.6356	60.7543	53.0909	38.9211	50.8047	46.4557	34.9031	52.6839	48.8325	35.8254	182.045	97.2036	221.985	116.987	89.5861	200.018
PF3D7_0606300	57.5347	0.110993	0.22284	0.07728	0	0.10116	0.12562	0.073337	0	0.04643	0	0.07017	0.08695	0.163133	0.31592	5.36336	0	0.42378	2.84822
PF3D7_0606400	57.5347	1.07734	3.33453	1.68772	1.84345	1.63647	1.69345	1.30503	1.6082	1.20182	0.739865	0.75674	0.28132	1.58342	1.53321	2.39138	0	0.61701	0.5851
PF3D7_0606500	57.5347	66.7383	68.2633	40.3794	90.3874	85.1762	37.4564	37.616	28.5627	18.5654	39.876	24.5747	17.7554	11.7662	18.9614	5.23848	4.31698	21.7718	5.37436
PF3D7_0606600	57.5347	23.406	78.5691	39.4797	64.0306	86.8877	18.6891	24.192	31.717	12.4453	23.9699	27.5555	14.8332	7.25573	13.5465	3.75127	1.89566	15.914	3.48365
PF3D7_0606700	57.5347	40.2634	78.4835	54.5176	79.3898	89.3213	33.6241	66.1349	59.1311	34.8568	63.3694	44.3847	35.1692	67.1762	83.6427	44.2123	13.3052	83.8893	34.9573
PF3D7_0606800	57.5347	6.09889	4.99182	1.44482	5.18007	4.86659	3.51328	78.8393	35.3362	43.9657	70.9774	37.1053	36.6362	57.3688	85.4381	38.6128	17.0131	97.0386	37.5001
PF3D7_0606900	57.5347	24.7927	9.91942	9.29705	11.6816	10.7126	14.5401	23.8406	21.0304	24.871	23.8032	27.9597	22.8805	4.2586	6.69106	5.34878	1.82278	9.99836	6.78062
PF3D7_0607000	57.5347	95.8648	332.299	233.267	252.697	364.724	126.284	202.677	220.732	164.724	191.912	142.946	179.373	68.806	144.632	44.7886	13.6866	169.639	47.7376
PF3D7_0607100	57.5347	0.478311	0.93628	0.23312	0.767292	0.6103	0.25262	1.13773	0.49266	0.68031	1.11684	0.22174	0.44964	0.30932	0.35008	0.22868	0.390557	0.12784	0.15586
PF3D7_0607200	57.5347	0.265126	0.43248	0.20767	0.361512	0.45307	0.12502	25.0505	15.7021	13.4756	26.0824	10.4754	13.3444	4.7345	9.87755	3.54235	0.856917	15.1968	3.48272
PF3D7_0607300	57.5347	0.253491	0.25446	0.13237	0.264318	0.36099	0.08368	13.9017	9.43636	8.70878	13.8398	7.87903	8.94856	1.95599	5.61749	1.0929	0.797751	6.83548	0.92927
PF3D7_0607400	57.5347	11.6746	7.76684	4.85022	9.78805	8.77064	3.89528	32.8928	23.4775	15.6421	27.1916	18.7875	15.2823	12.9015	19.9958	12.1109	5.11483	23.6225	8.62459
PF3D7_0607500	57.5347	4.4235	2.8806	2.06113	3.14409	3.75246	1.35213	18.286	14.974	12.6971	18.3361	11.3483	11.24	4.81441	9.35301	6.10438	1.09593	12.0737	3.27093
PF3D7_0607600	57.5347	1.68412	2.93142	1.13499	3.61602	3.19772	1.401	33.7679	15.1854	15.4588	24.9405	10.5738	15.3878	46.9155	67.1707	45.9837	14.508	63.1762	31.1329
PF3D7_0607700	57.5347	0.417192	1.60994	0.58332	1.40871	1.70479	0.37411	6.34454	1.14854	1.12153	3.48036	0.56495	1.38229	22.5285	38.6186	16.4867	4.47686	34.8501	10.8199
PF3D7_0607800	57.5347	0.418319	2.34895	0.81915	1.57698	1.42971	0.58193	21.4209	37.2444	18.5933	26.4299	33.7947	18.8635	6.25587	8.17517	3.37492	0.94288	8.63478	3.75923
PF3D7_0607900	57.5347	1.13018	1.00043	0.49359	1.37129	1.18923	0.28683	26.8558	23.7602	19.5046	28.2378	18.5416	18.3512	5.52084	8.75644	3.27706	1.62194	10.5603	3.32285
PF3D7_0608000	57.5347	77.4591	59.7193	37.0596	63.8932	58.4549	31.5957	141.143	149.973	94.1595	152.921	191.484	116.661	36.41	76.5039	33.2808	16.4483	87.7584	33.4912
PF3D7_0608100	57.5347	5.58836	7.95319	5.13797	8.17549	7.95544	2.11723	76.7914	44.5177	37.1597	59.4124	27.2411	32.8431	20.1407	41.2996	15.8992	3.73757	46.5218	11.6877
PF3D7_0608200	57.5347	7.23512	1.3834	0.31984	2.43181	0.99435	0.77985	94.6993	48.1897	44.4872	83.9165	57.5001	45.6129	19.4448	14.0557	8.74569	15.8633	19.6002	12.3962
PF3D7_0608300	57.5347	0.347936	0.21206	0.1341	0.38273	0.32843	0.13126	12.406	8.28044	6.38349	10.8635	6.06453	4.61904	1.69486	3.21352	0.95479	0.202929	3.6058	0.73898
PF3D7_0608310	57.5347	3.85638	3.11629	4.21545	1.97961	3.98919	2.58959	6.14079	6.52802	9.7117	4.84654	7.41126	9.9996	0.453435	2.61866	3.01578	0.209924	4.34359	1.79069
PF3D7_0608400	57.5347	12.4346	6.11113	1.80367	5.73484	3.60056	4.59325	228.849	117.114	144.945	204.592	97.9335	134.092	73.8649	76.1047	45.958	50.4139	93.6674	60.8313
PF3D7_0608500	57.5347	162.431	68.4745	64.2953	100.574	61.9253	75.1904	335.297	248.4	351.168	331.577	287.3	398.48	159.766	190.465	173.943	97.8954	210.649	193.402
PF3D7_0608600	57.5347	1.93168	1.56449	0.6419	1.85925	0.94028	0.87779	40.9876	20.4075	23.8935	35.3053	13.5993	22.4752	9.80781	13.6561	8.98036	4.33155	16.0079	7.29591
PF3D7_0608700	57.5347	421.073	162.461	155.581	217.663	162.186	266.721	246.809	302.59	263.351	298.21	397.606	273.888	39.4695	57.7175	32.6428	25.3082	75.1501	49.4071
PF3D7_0608800	57.5347	41.6497	37.3979	40.3619	47.3193	32.0263	45.899	534.219	542.325	718.537	526.878	437.742	586.514	169.837	267.259	210.969	303.48	306.224	239.899
PF3D7_0608900	57.5347	0.419348	1.0446	0.80022	0.757418	1.23151	0.70311	13.2382	12.3041	16.1132	11.1676	9.40622	14.3876	9.66055	17.1271	16.6595	3.18105	20.3757	12.6336
PF3D7_0609000	57.5347	7.35422	18.2195	11.3688	17.4237	16.9034	4.03084	23.183	16.0216	9.10623	19.5095	11.4075	9.03544	13.1622	13.5439	8.51897	2.60819	13.2628	5.18217
PF3D7_0609100	57.5347	116.976	126.773	82.0007	123.875	127.412	80.5035	61.706	73.8409	43.8964	67.4114	67.4214	45.3515	67.3544	50.4344	44.711	15.3187	58.5485	38.7876
PF3D7_0609200	57.5347	9.82075	7.1982	6.21904	8.14215	7.72879	4.42235	10.0321	13.18	8.59485	10.6626	13.4024	9.50076	13.3252	6.05961	11.1046	3.22456	5.99946	7.21305
PF3D7_0609300	57.5347	0.527334	0.24262	0	0.394769	0.23029	0.04973	12.0788	3.00113	2.88618	12.1169	1.90761	2.40978	3.93985	5.00317	0.83288	1.46519	5.6879	0.83233
PF3D7_0609400	57.5347	2.16719	2.60812	1.59463	3.28691	2.71586	1.07771	23.7896	20.4251	14.4025	22.5785	15.4856	13.8327	4.8792	9.22265	3.67518	1.0222	12.2425	3.53096
PF3D7_0609500	57.5347	0.23302	0.38277	0.11799	0.312636	0.26064	0.07992	0.167961	0.15179	0.07976	0.232767	0.13392	0.09957	0.859319	0.74938	0.87533	0.144143	1.07572	0.32788
PF3D7_0609600	57.5347	0	0.05416	0.05009	0.0923191	0.04917	0.01357	0.380249	0.08054	0.10533	0.148208	0.09853	0.05635	0.877554	0.76783	0.41762	0.0734234	0.53559	0.11721
PF3D7_0609700	57.5347	76.4206	135.694	74.9723	156.354	129.759	42.0653	9.82211	10.6087	5.54647	11.7853	10.692	5.44145	156.991	54.5647	71.6506	26.1343	38.8925	59.2709
PF3D7_0609800	57.5347	8.23474	4.58522	2.56437	7.47187	3.56201	5.70347	11.2858	3.67333	7.58941	8.43867	3.44343	6.94235	82.1117	34.6085	92.5803	71.6826	25.509	74.7223
PF3D7_0609900	57.5347	9.27826	15.8166	10.0107	16.4263	19.22	5.11132	9.04218	5.90964	5.12489	7.30179	5.23066	3.83194	36.4731	10.6958	34.4565	4.58508	8.26285	11.0864
PF3D7_0610000	57.5347	1.95785	3.48033	0.69578	2.19851	2.26766	1.10791	96.3749	75.7318	62.9799	81.9063	72.492	57.1962	42.564	47.6162	35.1571	8.5206	47.0632	21.5484
PF3D7_0610100	57.5347	205.473	126.516	87.2377	245.58	140.079	90.6736	280.132	150.843	124.335	286.328	103.711	126.219	107.422	70.2893	54.8907	33.8373	77.9262	42.0618
PF3D7_0610200	57.5347	25.9544	48.9067	37.2196	40.3461	57.0874	16.5021	60.4843	52.8157	51.658	50.5612	30.6325	57.5528	13.5898	24.5847	14.4847	2.39571	30.1372	10.6243
PF3D7_0610300	57.5347	0	0	0	0	0	0	0	0.29367	0	0	0.13819	0	0	0	0.11197	0	0	0
PF3D7_0610400	57.5347	540.979	79.423	67.7517	271.11	71.7298	159.937	955.409	361.805	889.64	827.564	481.929	893.579	1391	555.593	2734.57	2512.57	507.068	2855.01
PF3D7_0610500	57.5347	45.1575	13.7904	17.5908	29.0198	16.3169	17.0358	41.9023	29.7859	46.9992	47.4989	48.3388	40.0374	16.1328	6.63676	25.4424	32.2311	10.2567	87.2449
PF3D7_0610600	57.5347	3.96174	4.34977	1.69524	5.73743	3.99938	3.13445	75.9485	66.5314	49.0749	80.8663	68.3178	52.2756	69.3559	59.3012	38.4171	15.0325	57.1964	34.5937
PF3D7_0610700	57.5347	49.6736	30.2479	28.6652	31.2997	27.0547	33.0895	23.7534	25.7188	29.641	22.1277	34.5144	18.8725	3.3325	5.2163	5.29784	1.62403	7.91668	7.71652
PF3D7_0610800	57.5347	668.809	459.363	358.439	552.924	453.106	436.661	323.094	459.349	253.185	401.719	497.217	250.732	109.325	115.957	58.9894	31.6168	136.53	72.8213
PF3D7_0610900	57.5347	88.5591	55.7223	34.8517	124.758	74.4601	23.3646	96.1907	46.1628	30.6477	96.5282	33.3081	27.5662	42.4918	30.2701	12.2258	8.20633	33.4957	9.99101
PF3D7_0611000	57.5347	0.292238	0.25669	0.02543	0	0.13317	0.05512	3.11361	2.38841	4.35522	2.25782	2.20156	2.28935	0.601326	2.86673	5.53878	0.497129	5.84397	2.61876
PF3D7_0611100	57.5347	4.42345	3.39969	1.82865	2.74969	3.77956	3.18106	90.8785	59.3043	60.2556	78.7934	52.6656	60.2089	63.1448	91.5619	48.5275	25.3021	90.621	66.1022
PF3D7_0611200	57.5347	1.39464	2.18482	0.79447	2.33215	1.73328	1.72188	103.932	84.9395	86.3282	102.133	97.6947	80.798	28.6969	43.1667	23.8563	9.48972	45.9713	24.5128
PF3D7_0611300	57.5347	1.89537	2.98986	0.75409	2.20074	3.41375	1.02147	105.375	100.138	81.0635	98.4296	99.9078	104.891	23.294	45.3603	14.5787	7.61534	58.0316	18.1242
PF3D7_0611400	57.5347	10.8772	10.1131	5.40049	12.1306	14.2209	3.28579	20.7122	12.762	11.8962	18.8127	10.361	8.74901	6.60712	13.2522	4.41356	1.59771	14.6889	3.54769
PF3D7_0611500	57.5347	0.250683	1.38404	0.30544	0.402138	0.42838	0.49649	5.01045	2.89075	4.50932	4.56216	2.2979	3.48576	8.40048	3.00697	7.12676	4.43496	3.34996	6.15202
PF3D7_0611600	57.5347	3.57855	5.09909	1.32103	4.79282	4.90317	1.79398	45.5756	8.03435	8.42949	25.2355	3.20868	10.6773	101.422	95.4889	77.9655	32.276	86.9129	37.898
PF3D7_0611700	57.5347	2000.2	481.394	1030.03	889.299	481.432	1710.69	957.21	697.378	1590.22	974.914	1038.4	1979.19	343.205	270.087	459.741	429.488	332.179	716.15
PF3D7_0611800	57.5347	7.86612	26.2115	9.44723	15.8477	29.0097	5.60183	36.0461	44.4088	21.2323	28.9958	24.6979	17.2969	28.7781	38.2991	13.9389	3.89977	35.8608	10.4869
PF3D7_0611900	57.5347	2.99837	2.41132	1.43524	2.20818	2.06506	0.98975	41.8064	32.2565	34.294	48.1325	57.0087	43.5076	8.73363	14.0067	11.7286	6.35253	20.3854	11.0056
PF3D7_0612000	57.5347	1.70391	2.64711	0.93213	2.70733	2.56974	0.78055	59.6958	34.9007	39.3225	50.6513	26.5873	31.0503	31.6261	43.2526	18.3568	11.0972	50.7134	21.7134
PF3D7_0612100	57.5347	66.9699	68.0062	31.2922	70.7544	73.9283	24.2669	77.0446	76.9274	52.8528	77.3111	67.2577	44.8263	22.8383	36.4728	12.1265	2.92751	42.3011	8.43735
PF3D7_0612200	57.5347	2.04454	5.3493	2.1277	5.58961	5.41673	1.77647	51.7725	19.4419	18.9984	37.4998	9.66635	20.9664	107.431	112.386	78.9153	22.3258	110.841	52.4123
PF3D7_0612300	57.5347	0	0.37384	0.19447	0.119483	0.16971	0.10537	3.3219	2.41826	4.28427	4.02815	3.02136	3.02683	1.36839	3.10428	8.07575	1.14033	4.51457	5.23336
PF3D7_0612400	57.5347	1.70336	2.03872	0.72982	1.68153	1.73157	1.03804	40.1273	25.8181	26.8034	35.2286	22.9999	34.0525	29.8497	38.7329	16.0412	10.5205	40.1722	17.9324
PF3D7_0612500	57.5347	4.07976	12.1	6.32663	5.83067	7.09854	5.52675	7.47426	14.6992	11.2486	9.16948	8.12816	12.6388	18.7519	10.1795	17.2252	7.31867	6.7264	8.23331
PF3D7_0612600	57.5347	21.3452	15.2598	10.0091	20.4279	17.6945	6.83409	31.8973	27.4914	18.0212	29.1009	28.5537	17.3588	80.604	53.8429	52.1444	15.3173	46.3584	34.3223
PF3D7_0612700	57.5347	12.5796	7.97296	1.22888	8.58675	11.0264	2.96606	31.8902	9.54245	8.1353	22.1487	5.27466	8.53487	123.971	92.7496	71.704	29.9373	89.0644	44.3901
PF3D7_0612800	57.5347	5.98108	6.00402	3.21377	5.86805	7.80147	3.62982	8.56247	6.57976	4.89535	7.47094	4.74921	4.85525	1.70719	4.61726	1.9241	0.619317	6.75163	1.53588
PF3D7_0612900	57.5347	168.893	193.249	144.78	232.597	222.404	130.428	100.341	125.373	82.0561	122.824	121.193	76.4286	21.3269	34.8941	17.8766	6.30691	45.1605	16.9055
PF3D7_0613000	57.5347	5.12787	3.30449	0.8126	2.55098	3.98209	1.80635	149.764	156.532	109.541	147.471	184.09	113.092	30.9598	54.1492	17.9047	19.5632	71.0245	21.551
PF3D7_0613100	57.5347	38.5684	32.55	8.22073	28.7867	28.8644	15.0249	41.0197	55.1079	24.4753	41.7014	64.6156	28.7544	54.1996	46.3513	22.5247	22.4407	48.9066	21.5547
PF3D7_0613200	57.5347	6.65991	4.12925	1.90934	6.28449	5.17721	3.32532	156.862	92.0622	108.369	148.04	92.7491	136.378	52.2242	80.0059	27.1581	38.2529	100.853	60.3979
PF3D7_0613300	57.5347	4.29751	7.18137	2.66963	10.5432	8.20288	2.32022	1.87884	0.51283	0.39293	0.954321	0.13557	0.39311	172.121	55.2742	93.4284	25.0659	45.3538	53.7665
PF3D7_0613400	57.5347	33.1084	15.5099	9.77564	24.9034	15.9257	23.5926	298.322	158.949	263.924	274.069	170.13	255.788	323.436	231.777	449.742	344.352	242.405	423.727
PF3D7_0613500	57.5347	0.876714	2.53022	1.18522	2.19398	2.49699	0.67802	32.5263	25.0031	24.2548	30.1444	18.5054	23.0251	15.7462	32.5767	12.2003	3.34071	36.9774	10.5346
PF3D7_0613600	57.5347	2.33559	7.99491	2.22783	5.74492	7.9115	1.98543	10.3395	6.25472	5.69293	8.81117	4.22609	5.25114	78.4132	31.5169	28.272	9.47187	24.9275	23.758
PF3D7_0613700	57.5347	4.63832	3.15638	2.18319	5.60697	2.8974	2.51003	39.6345	31.2974	24.0109	38.9523	23.9484	21.4613	30.3837	36.3074	24.2162	6.93873	37.7207	18.6664
PF3D7_0613800	57.5347	2.73996	7.05206	3.34031	7.55047	7.10441	2.42989	38.3829	10.3061	11.0755	23.5027	5.79169	12.0196	94.7921	131.022	74.7692	22.0511	120.927	54.3832
PF3D7_0613900	57.5347	14.9153	66.4617	22.8941	55.3472	68.5629	19.7409	4.58231	3.98779	2.12367	3.47364	1.85113	1.68058	444.791	108.293	250.541	112.86	76.8286	225.709
PF3D7_0614000	57.5347	8.37457	18.0908	5.37347	15.8928	16.6744	6.58708	97.9731	67.7269	61.2281	94.0688	54.8337	51.948	101.172	83.3388	64.5901	19.7024	89.9269	57.4765
PF3D7_0614100	57.5347	0.890071	1.48914	0.5468	1.56781	2.11551	0.4938	7.72603	2.44629	1.64269	5.30956	1.50784	2.15333	23.7013	21.4879	13.4336	4.98766	23.2889	9.94509
PF3D7_0614200	57.5347	9.43527	7.82941	3.68079	9.87249	9.658	2.93343	8.27051	6.06201	5.24621	8.20545	4.8957	3.41715	2.70382	2.47735	1.46532	0.596851	2.06373	1.03322
PF3D7_0614300	57.5347	77.4699	81.3799	73.0862	95.7662	63.1928	69.8246	154.206	162.15	102.757	148.775	115.126	91.2804	116.089	150.887	84.9809	67.6579	152.843	82.0583
PF3D7_0614400	57.5347	40.2108	27.2264	23.9111	40.6254	27.6109	21.9376	28.4606	20.2871	14.4109	28.6467	20.2618	14.8849	11.368	11.5853	8.01574	3.10294	13.0314	6.2347
PF3D7_0614500	57.5347	819.658	357.683	503.022	564.073	344.978	629.339	620.405	472.857	834.585	678.472	545.391	1063.29	180.366	205.42	175.887	136.775	240.281	220.125
PF3D7_0614600	57.5347	0.803902	0.59083	0.12993	0.368456	0.57567	0.23829	0.531166	0.21858	0.14413	0.887275	0.0726	0.2699	15.2587	4.4362	10.5497	3.88768	3.48594	5.42625
PF3D7_0614700	57.5347	3.72308	4.64203	1.26524	6.57918	4.22805	1.76125	1.67903	0.5293	0.60568	1.48134	0.59775	0.4861	140.796	32.4037	52.1581	19.4022	26.7717	34.795
PF3D7_0614800	57.5347	3.1473	7.29747	2.75105	7.222	7.01523	2.58114	134.718	127.938	109.021	137.791	106.245	111.338	104.623	77.6885	75.0366	22.8356	81.9358	53.0621
PF3D7_0614900	57.5347	2.70475	3.51269	1.53597	3.12399	3.20464	1.26909	39.3614	13.4753	17.9693	29.9405	7.7942	16.3351	59.6199	50.6453	46.7948	10.2144	54.2297	31.846
PF3D7_0615000	57.5347	311.088	80.1691	101.959	145.378	88.8081	173.622	64.8476	46.1394	57.8387	62.3689	68.9699	63.8969	22.5402	20.1943	14.8875	18.9367	22.071	19.2948
PF3D7_0615100	57.5347	0.0787382	0.37544	0.16446	0.40419	0.32293	0.0297	0.884426	0.59944	0.26351	0.757031	0.36503	0.61682	0.972097	1.58479	0.363	0.857231	1.15743	0.19243
PF3D7_0615200	57.5347	0.098437	0.54348	0.20561	0.505311	0.40372	0.14854	4.87806	1.45473	2.45016	5.50955	0.87121	1.85074	4.34035	4.54294	3.02541	0.937732	5.09266	1.98472
PF3D7_0615300	57.5347	1.99549	0.71908	0.32062	1.49385	0.99095	0.34745	41.3296	17.9643	12.1042	34.0143	9.25103	7.91639	10.047	17.497	5.33802	2.36748	19.3991	4.89767
PF3D7_0615400	57.5347	26.5744	103.762	64.0658	75.11	131.206	29.8458	91.6138	65.582	58.5599	71.2452	41.6783	59.0224	48.54	108.771	39.8375	9.91698	118.07	31.2953
PF3D7_0615500	57.5347	5.05738	6.29789	2.00068	5.82654	5.12434	3.77967	79.755	51.5591	34.8041	70.2659	33.336	30.8921	74.5113	113.959	45.7019	22.5507	125.797	47.3482
PF3D7_0615600	57.5347	24.8285	38.2299	23.504	35.7133	50.4311	14.1093	21.5357	28.6804	15.0632	22.1732	24.4905	14.3897	7.46889	12.9531	5.20728	1.40975	14.5234	3.70636
PF3D7_0615700	57.5347	105.687	65.4864	48.6695	86.1309	75.2523	60.5831	156.879	127.469	134.537	150.114	143.28	119.609	76.0637	87.9435	47.9289	27.5451	90.4688	55.2175
PF3D7_0615800	57.5347	0.730835	1.85004	0.65265	1.63114	2.12133	0.42555	43.8063	34.5501	22.1654	40.6978	22.2438	20.169	27.7317	41.1254	17.0037	6.15129	47.0001	13.9329
PF3D7_0615900	57.5347	1.73378	4.89367	2.75512	2.72238	5.81407	1.05806	58.9698	72.8156	39.9123	56.0949	47.0143	37.5906	18.0235	63.1329	18.4832	11.9709	72.1668	13.0066
PF3D7_0616000	57.5347	14.7193	4.93893	6.63293	10.3894	7.60192	3.33173	43.6389	51.6715	28.5298	45.6194	53.5221	29.8521	12.2271	19.2852	9.27121	3.17163	25.1026	6.98362
PF3D7_0616100	57.5347	61.1807	14.2097	16.4347	39.588	19.3685	14.564	50.3359	23.0844	21.81	41.9655	26.5594	29.2349	18.0706	16.176	10.7227	10.1073	19.4006	13.748
PF3D7_0616200	57.5347	2.85096	6.71569	2.21055	5.79994	5.53628	2.05328	73.2086	62.6181	41.9322	57.7805	40.7568	40.7468	111.707	83.2151	115.481	19.5976	79.5613	60.8735
PF3D7_0616300	57.5347	8.4648	7.0553	5.5007	8.78931	8.53305	4.70295	12.2707	8.91403	6.11641	12.93	7.56743	6.81204	3.49861	5.06899	3.27611	0.907609	6.36595	2.04784
PF3D7_0616400	57.5347	1.17177	2.09238	0.97273	1.21458	2.88551	0.51431	5.41959	4.55118	2.5122	4.12416	3.00104	2.44049	2.02691	4.81954	1.64293	0.306662	5.44184	0.89032
PF3D7_0616500	57.5347	0.0659595	0.38072	0.08037	0.275107	0.12775	0.1493	0.337758	0.90831	0.11037	0.169867	0.24324	0.1421	1.54141	0.34196	0.9742	0.0224409	0.19518	0.22837
PF3D7_0616600	57.5347	1.61679	3.31223	1.32096	2.30779	3.3681	0.72197	79.2919	59.401	46.5579	69.4754	32.0536	39.3929	48.3211	69.7661	27.8655	12.5056	75.0722	24.0305
PF3D7_0616700	57.5347	1.26946	0.32957	0.25906	1.30612	0.50867	0.28074	11.5404	10.7622	4.49564	13.1823	7.72082	4.4237	4.16909	2.43851	1.14358	0.610615	3.72712	0.62406
PF3D7_0616800	57.5347	4.88182	3.21665	3.95298	6.7618	4.06708	4.04844	54.1671	43.5315	32.5224	53.3315	41.439	29.4407	19.6856	35.5991	10.8913	5.01929	42.0574	13.236
PF3D7_0616900	57.5347	9.86392	9.60683	4.99631	11.3832	13.3084	3.0609	16.7107	13.5767	9.16274	14.9047	10.2585	7.95739	3.09428	6.89311	2.03219	0.544434	8.65879	1.41564
PF3D7_0617000	57.5347	25.797	19.2315	14.1672	26.1132	20.8553	15.2615	35.8674	45.5307	27.7582	42.6088	44.012	28.7599	5.61633	7.83902	3.72168	1.4315	10.3368	4.60763
PF3D7_0617100	57.5347	27.7535	42.543	23.4603	35.8982	36.1001	15.7257	17.9542	26.4319	12.0454	18.8943	24.2982	11.9433	36.3737	16.2105	16.4756	10.918	16.2712	15.6007
PF3D7_0617200	57.5347	220.831	183.546	171.192	259.654	202.487	104.847	327.984	181.202	213.681	314.847	123.189	249.902	133.405	137.023	92.8952	46.2721	153.101	73.9248
PF3D7_0617300	57.5347	20.4673	15.078	6.38968	17.285	12.6064	16.5635	88.0335	24.659	45.7934	75.4943	23.6519	48.7996	230.758	171.976	129.148	84.0554	142.68	200.97
PF3D7_0617400	57.5347	1.83069	2.15974	0.74154	2.08591	1.58272	0.69708	2.4305	1.5822	1.05928	1.69197	0.78597	1.43078	11.331	8.32735	5.89237	1.60076	5.59506	3.80853
PF3D7_0617500	57.5347	0	0	0.18641	0.0859004	0	0	0.0884528	0	0.16801	0	0	0	0	0	0	0	0	0
PF3D7_0617600	57.5347	0.191459	0.43244	0.06665	0.18428	0.04362	0.18057	2.18219	5.27304	3.96461	3.41861	6.47543	2.88723	0.422098	0.87581	0.65382	0.130277	0.73101	0.42892
PF3D7_0617700	57.5347	0	0.27362	0	0.0874529	0.12421	0	0	0.06103	0	0	0.05744	0	0.240375	0.38792	0.41888	0	0.36426	0.27757
PF3D7_0617800	57.5347	553.903	103.835	128.463	262.11	82.4046	231.962	584.459	132.39	238.185	508.939	130.673	250.907	894.753	308.441	1042.56	1428.24	275.603	1279.87
PF3D7_0617900	57.5347	352.737	237.349	264.138	301.536	211.655	481.111	226.134	206.444	183.076	225.748	182.86	192.444	545.471	207.186	735.918	347.2	191.409	676.215
PF3D7_0618000	57.5347	10.2343	23.9639	6.42929	17.6315	24.1952	8.30099	2.43849	1.01386	0.66166	1.86361	0.45093	0.6499	243.817	121.57	147.292	44.1891	94.4271	106.604
PF3D7_0618100	57.5347	0.691601	0.94562	0.3819	0.826346	0.71727	0.71975	11.2823	12.2605	9.78691	11.7266	8.38245	6.72566	7.71126	4.6255	8.75488	1.03856	5.9368	4.26441
PF3D7_0618200	57.5347	356.613	143.625	147.742	242.607	164.226	166.115	281.132	255.033	270.883	283.629	321.312	328.819	61.655	105.961	43.1003	47.6661	132.536	62.7069
PF3D7_0618300	57.5347	909.555	319.262	437.17	510.114	295.673	508.623	478.244	425.042	539.826	524.68	519.105	583.81	163.823	182.361	179.898	70.6122	196.205	151.278
PF3D7_0618400	57.5347	0	0	0	0	0.03442	0.05699	0.199646	0.30446	0.0948	0.155631	0.19102	0.11835	0.222049	0.27644	0.12898	0	0.40378	0.06154
PF3D7_0618500	57.5347	6.13068	6.11054	3.01216	7.05864	5.09215	4.87166	93.1961	47.1794	51.4566	82.5033	44.9505	48.4526	114.39	110.657	107.649	37.8401	127.845	79.6078
PF3D7_0618600	57.5347	7.73333	3.79891	0.97376	3.53691	3.33662	3.38296	120.838	130.606	84.5595	116.049	109.219	57.037	51.6553	57.6042	26.0999	21.7761	63.7649	24.3618
PF3D7_0618700	57.5347	23.3855	11.0552	5.88807	17.1693	11.9455	6.70899	53.2541	43.3762	35.059	46.238	44.0533	36.0219	20.7824	25.8066	14.5977	5.0698	28.9252	10.6773
PF3D7_0618800	57.5347	0.0365691	0.11931	0.10821	0.0821284	0.03333	0.08277	2.02965	2.45649	3.22787	1.24314	2.38117	3.24435	0.322486	1.13008	2.36026	0.0746498	2.37362	1.02778
PF3D7_0618900	57.5347	0.945726	0.72857	0.28329	0.705631	0.50112	0.32359	20.5336	8.0469	10.4151	18.2912	7.10024	9.67434	11.4949	16.4907	18.6641	3.35226	23.2691	10.5889
PF3D7_0619000	57.5347	28.0739	42.7633	30.2231	45.0819	41.2442	12.1357	97.0697	77.2084	54.7336	91.6004	50.7575	54.5153	63.2212	81.9638	40.8843	11.5951	84.4908	28.3861
PF3D7_0619100	57.5347	9.29181	6.56376	5.13826	8.61216	8.39885	3.38995	23.9513	20.446	16.6359	26.7327	17.9687	19.2611	16.5229	17.9114	12.1309	6.29654	18.3663	10.0148
PF3D7_0619200	57.5347	31.2295	82.3627	49.2002	71.9227	89.9231	24.474	41.0764	39.179	31.3742	36.2939	27.1609	30.2487	27.5751	45.7642	21.4932	6.06142	51.9987	16.7884
PF3D7_0619300	57.5347	0.168837	0.54477	0.19312	0.51847	0.55781	0.18426	11.0042	8.44396	5.69575	9.28006	5.40026	5.30709	3.65487	6.93624	1.97269	0.738539	7.99347	1.69962
PF3D7_0619400	57.5347	203.773	104.298	110.711	165.867	120.583	126.44	425.536	370.648	278.894	434.938	389.621	265.475	372.873	390.454	323.071	143.563	420.793	334.631
PF3D7_0619500	57.5347	9.67359	5.69445	3.95956	9.66385	9.25277	2.71682	23.1403	23.9769	12.2239	23.5707	19.7765	9.46987	4.41025	12.0094	2.71793	0.593091	14.1847	1.86827
PF3D7_0619600	57.5347	0.0406299	0.20393	0.08487	0.234639	0.14812	0.09963	3.31543	4.71255	4.28317	3.05535	3.13361	2.68954	0.549388	1.67685	0.92268	0.193525	2.52861	0.64543
PF3D7_0619700	57.5347	2.7094	3.64934	1.70733	4.22531	3.82905	1.75961	39.475	11.8109	13.7302	30.6425	5.78168	16.7785	57.6859	63.6466	51.4508	13.652	67.4113	33.1358
PF3D7_0619800	57.5347	3.83728	8.07121	4.93696	5.389	10.1549	2.35201	13.4537	13.3606	8.69373	11.1504	8.12221	7.57308	5.4408	9.82065	5.22037	0.942733	11.2068	3.17039
PF3D7_0619900	57.5347	33.1428	20.5813	10.5313	27.8503	32.1183	9.78974	33.6167	33.7424	19.6907	33.1002	35.8564	16.973	32.7302	23.9564	10.4873	6.28573	25.0662	9.00463
PF3D7_0620000	57.5347	0.53654	1.1894	0.24904	0.975462	0.7335	0.53976	2.03844	1.36157	1.44022	2.18012	1.14947	1.43608	1.05144	0.36361	0.7329	0.121695	0.52921	0.43709
PF3D7_0620100	57.5347	1.48793	0.34468	0.37853	0.697706	0.75628	0.69086	34.9387	17.3246	18.41	31.4804	27.1819	21.676	8.00737	10.355	3.635	5.99682	16.191	6.13056
PF3D7_0620200	57.5347	0	0.13709	0.03169	0	0.08298	0.06869	0.12031	0.10193	0	0	0.21104	0	0.64229	0.51827	3.28006	0.0619495	0.57356	1.07542
PF3D7_0620300	57.5347	0.431697	1.03523	0.43415	0.353952	0.98362	0.44334	0.760632	0.65516	0.49161	0.67529	0.84905	0.52606	4.69522	3.51068	16.4376	1.43609	4.84406	8.37189
PF3D7_0620400	57.5347	4.49375	11.4111	3.98629	10.402	11.8924	4.72166	1.49559	0.61118	0.4456	1.05156	0.46295	0.58672	147.241	51.4059	61.0654	30.3736	42.2458	62.8437
PF3D7_0620500	57.5347	25.5683	24.6358	17.1074	29.8422	30.0114	10.2595	34.7477	23.7331	20.4034	35.3843	24.9966	21.8204	22.2287	18.1386	17.0131	3.82225	20.6486	10.5092
PF3D7_0620600	57.5347	1.4201	3.79446	1.64306	1.12564	3.74959	0.55149	0.938308	2.37549	0.99594	1.11868	1.09139	0.94888	1.22776	1.5285	1.7544	0.255785	0.95684	0.7996
PF3D7_0620700	57.5347	3.1716	0.8881	0.59273	1.60667	1.14102	1.77585	11.0515	3.6181	5.76798	7.38264	3.70048	4.02764	16.3299	8.17211	16.0981	7.26939	11.1407	18.3716
PF3D7_0620800	57.5347	0	0	0	1.20976	0	0.35562	1.24571	0.84431	0	0	0	0	3.87939	0	5.15067	4.49005	0	7.67939
PF3D7_0620900	57.5347	0	0	0.58341	0	0	0.63222	2.76825	3.75247	2.10319	2.3018	0.70629	1.96926	0.985242	1.36286	1.14459	2.28066	0	0.68261
PF3D7_0621000	57.5347	0.353387	0.60971	0.4844	0.354308	0.34221	0.32496	3.96941	4.2828	6.10731	3.41282	2.50397	4.67163	1.03878	1.4908	2.93402	0.300575	2.58047	1.7183
PF3D7_0621100	57.5347	5.53054	9.0422	2.33516	10.0314	7.81032	3.38783	13.9114	7.56503	5.41174	12.5601	4.81748	4.4934	217.837	89.629	101.702	26.6034	71.8054	56.3622
PF3D7_0621200	57.5347	564.535	220.454	295.392	463.268	211.547	281.641	235.263	234.802	148.347	345.176	278.067	166.065	48.0407	28.1159	26.9411	18.7686	34.2106	25.9206
PF3D7_0621300	57.5347	23.2334	33.4294	21.798	31.2799	34.4952	12.3551	13.9238	16.8786	10.9515	14.5447	15.3816	11.2009	2.09591	2.5491	1.45475	0.524226	3.40295	1.3906
PF3D7_0621350	57.5347	0	0.49016	0.11332	0.31332	0.44503	0.36842	0	0	0	0	0	0	2.5836	0.59564	13.9513	0.996762	1.30504	10.0108
PF3D7_0621400	57.5347	5.23353	19.4821	3.46355	6.89128	7.81308	3.94871	0.612349	1.73337	0.34208	0.935974	0.78118	0.25624	80.8142	9.08845	29.4054	8.51331	5.26612	14.3225
PF3D7_0621500	57.5347	9.28563	5.3301	1.92882	6.78126	5.72766	2.49663	18.8467	14.2441	8.34836	18.9546	14.1403	8.60045	11.4007	11.2018	4.92292	1.57086	12.536	4.05388
PF3D7_0621600	57.5347	14.0711	0.41544	0.57629	6.90451	1.13156	1.87353	5.46897	15.5682	7.61764	21.6005	14.3024	8.4294	2.43307	0	0	23.6549	1.26411	1.01143
PF3D7_0621700	57.5347	0.746733	1.45306	0.5719	0.855108	1.19885	0.42039	12.1299	19.3184	9.1888	12.6391	14.8544	7.66772	2.23555	3.88649	2.10281	0.492476	4.7416	1.36638
PF3D7_0621800	57.5347	939.428	464.24	626.129	639.905	460.629	621.678	468.274	506.451	579.744	541.553	584.38	703.308	102.846	108.741	99.7606	58.0711	131.092	98.2874
PF3D7_0621900	57.5347	75.0554	78.3443	54.0972	80.4904	80.8293	38.4382	77.5022	74.9274	65.2117	77.3308	71.6842	66.7503	31.6003	43.6039	30.0004	9.38663	47.3018	20.0735
PF3D7_0622000	57.5347	8.18073	4.87158	1.64117	5.33829	5.21282	1.98772	13.9255	11.6426	10.5858	11.2839	8.03508	9.61298	4.4834	8.28781	2.15444	3.06631	3.83818	2.00496
PF3D7_0622100	57.5347	0.29906	2.75904	0.50072	0.53914	1.07078	0.30623	0.771577	0.28699	0.20851	0.2934	0.26408	0.13387	1.23073	2.43783	1.59027	0.0969016	2.63167	0.74248
PF3D7_0622200	57.5347	83.2721	79.704	48.3125	112.548	86.8024	40.0264	60.7518	46.4596	30.4109	64.8704	36.7654	29.876	14.3526	20.8664	5.80804	4.91574	25.7068	6.63241
PF3D7_0622300	57.5347	0.910888	2.63163	0.611	1.46835	2.01471	0.41068	10.4224	10.2875	5.50202	11.4278	6.73221	5.19518	1.60654	2.88174	0.94836	0.241877	4.80115	1.17642
PF3D7_0622400	57.5347	1.5167	1.25608	0	0.973218	1.41688	0.11444	62.884	43.8775	27.3778	57.1837	40.4623	18.0897	5.75128	15.0169	2.33075	1.85765	22.3529	3.39781
PF3D7_0622500	57.5347	6.48728	1.96065	1.38417	2.08134	1.90726	2.03945	7.95053	6.52883	4.87321	5.53302	6.98217	3.10113	3.67035	3.75818	3.20395	0.759438	3.11611	1.88946
PF3D7_0622600	57.5347	32.8855	11.2324	4.46226	13.8879	9.4799	11.4548	246.304	134.707	183.368	208.742	155.378	197.495	235.152	165.074	117.146	191.739	163.71	202.679
PF3D7_0622700	57.5347	0.460271	0.79968	0.4807	0.249904	0.6131	0.42742	1.26326	2.47346	2.7845	1.16711	1.83537	2.19115	0.104075	0.96456	1.03981	0.0481829	1.45996	0.77875
PF3D7_0622800	57.5347	60.8985	109.976	56.9275	102.864	103.053	35.4246	91.3975	103.825	57.2572	95.7387	79.1836	52.0605	25.5693	47.3965	13.4616	4.32727	54.8518	11.5755
PF3D7_0622900	57.5347	64.0211	68.4311	53.1365	99.4198	111.273	25.9761	14.9351	9.38147	8.46367	13.4807	7.8583	7.29446	26.7614	11.1415	7.9847	4.8259	10.523	7.42709
PF3D7_0623000	57.5347	8.29612	6.87474	4.74887	9.50345	6.71109	6.39599	98.0238	76.2244	62.9351	103.031	81.9545	52.9193	31.3097	54.7542	22.0182	12.654	68.0384	30.9569
PF3D7_0623100	57.5347	144.133	293.641	204.665	255.373	285.655	130.082	154.692	217.027	122.796	165.691	171.098	119.191	58.6254	102.841	50.7607	20.8806	122.349	41.0635
PF3D7_0623200	57.5347	21.6226	18.1642	9.71271	23.0668	17.4085	7.1451	19.1081	27.764	15.2626	21.7029	29.1023	12.1366	6.29289	5.62865	3.27974	2.154	7.5592	3.04869
PF3D7_0623300	57.5347	5.90541	3.68501	1.83357	4.81345	2.94565	4.04922	142.525	99.1903	117.061	132.682	125.047	107.372	47.0101	79.2404	50.185	33.504	91.0429	64.0843
PF3D7_0623400	57.5347	0.21144	0.66328	0.14722	0.0678373	0.28906	0.07977	8.52206	4.82911	5.43978	6.0261	3.36397	4.32732	2.20643	5.17997	1.76904	0.719366	6.23639	1.5287
PF3D7_0623500	57.5347	131.317	69.5295	45.8688	75.6165	62.1758	57.6529	129.981	106.85	103.649	119.939	100.37	93.2335	83.1886	76.3377	72.2558	43.3856	79.023	80.0775
PF3D7_0623600	57.5347	98.0496	120.336	81.3449	113.977	128.126	68.1456	75.1848	91.2328	59.0106	82.8681	81.5662	55.4789	27.8613	54.4141	28.6115	13.1662	60.6679	27.1239
PF3D7_0623700	57.5347	0.364611	1.39083	0.2729	0.795462	0.68123	0.13067	13.8644	18.3856	7.11541	14.0598	10.5184	6.83371	5.47678	9.08068	2.34706	1.25289	9.98847	2.66582
PF3D7_0623800	57.5347	71.696	167.971	104.926	158.144	155.331	57.9811	12.0093	12.7085	6.7367	12.0386	13.0613	6.56077	36.816	13.0511	6.56068	8.18168	7.78852	10.1769
PF3D7_0623900	57.5347	5.92141	6.44362	2.85823	8.11003	5.46479	3.92334	115.632	95.2184	66.2365	106.892	101.396	59.9138	31.4772	46.718	19.8305	10.6316	59.2002	21.5045
PF3D7_0624000	57.5347	523.38	286.856	267.32	372.408	298.183	403.637	464.169	471.377	408.353	492.545	608.55	389.522	310.26	315.697	292.548	115.92	341.626	306.931
PF3D7_0624100	57.5347	1.59621	2.85416	0.77564	2.19785	2.04579	1.04126	39.0449	29.561	24.9708	38.4356	37.1261	22.8597	27.1555	40.8897	20.8954	6.13213	40.1094	19.0988
PF3D7_0624200	57.5347	3.28414	6.7683	2.21729	6.92865	6.68927	2.64685	107.807	77.7702	74.3131	100.57	64.0674	67.3787	83.6076	115.389	50.3494	19.2995	118.894	45.2994
PF3D7_0624300	57.5347	2.31106	5.61666	1.52439	3.59027	6.48519	2.98266	43.3186	40.4177	20.2008	56.0507	25.5803	25.5369	39.4732	48.2715	16.9474	13.4081	42.819	22.3445
PF3D7_0624400	57.5347	10.0465	9.11757	9.87212	12.7993	10.8333	5.22235	69.0823	43.1206	41.1601	67.6509	36.2854	45.5972	42.1343	39.853	48.3109	8.74383	46.9558	26.9321
PF3D7_0624500	57.5347	6.5596	3.95577	2.17279	5.60689	3.75882	4.12745	56.4087	34.5493	40.8847	49.3346	39.9416	48.1177	72.1062	51.2844	89.2267	32.7597	50.1278	89.7666
PF3D7_0624600	57.5347	53.2962	129.63	64.9717	149.396	119.746	35.1405	120.495	74.9818	44.2863	108.873	54.5852	51.8177	157.407	124.532	75.0195	35.0079	119.904	60.6155
PF3D7_0624700	57.5347	1.46074	0.99502	0.83543	1.67377	1.59283	0.90532	73.9728	44.4361	41.4438	60.6917	38.8947	32.0819	23.4016	49.5743	14.0921	7.56114	58.1628	16.086
PF3D7_0624800	57.5347	0.108596	0.78125	0.12602	0.696824	0.62684	0.09559	1.24372	0.25937	0.318	0.696065	0.09154	0.17014	4.1924	8.33087	3.95572	0.270942	5.29343	2.16743
PF3D7_0624900	57.5347	0.546806	0.24015	0.21415	0.570161	0.40492	0.25785	22.7163	8.89199	11.7804	19.0811	7.11521	12.3019	3.19459	4.50237	1.70392	1.74408	6.15889	2.12981
PF3D7_0625000	57.5347	3.9464	3.25226	0.67568	2.5509	4.17744	1.12648	4.52482	1.63141	2.19849	4.54358	1.19554	1.56727	38.5546	14.5821	18.7321	7.91771	14.616	13.5492
PF3D7_0625100	57.5347	0.226241	0.22711	0.03938	0.0725859	0.05155	0	1.5696	0.22796	0.44956	1.67025	0.1907	0.35447	1.52959	0.57496	1.39068	0.808208	1.3605	1.49748
PF3D7_0625200	57.5347	1.05446	0.9703	0.66075	0.857047	0.96104	0.64974	12.4481	6.8314	7.02841	8.15882	4.10334	6.29175	13.7829	18.3509	18.3888	3.25268	18.5198	11.1671
PF3D7_0625300	57.5347	0.974703	1.82596	0.6643	1.43586	1.64531	0.23823	36.0651	20.1281	14.5583	26.4735	12.1096	12.4268	19.3458	37.6344	10.9374	2.7837	40.25	8.94686
PF3D7_0625400	57.5347	33.1362	29.6294	12.64	27.7874	30.4474	20.265	3.22501	5.12453	2.29141	3.09129	5.37127	1.6463	21.6011	4.81832	5.55606	3.22896	3.54083	7.36706
PF3D7_0625500	57.5347	7.39473	1.28274	0.81677	3.45455	1.50828	1.54104	5.21814	3.34908	3.27746	5.66819	2.5868	3.36416	2.83257	2.32537	1.78843	1.61071	2.78339	1.39935
PF3D7_0625600	57.5347	3.34249	3.91452	1.68961	3.76069	3.02547	1.49127	1.48242	1.17561	0.80448	1.18442	0.92627	1.01629	0.394806	0.87504	0.17721	0.155779	0.99065	0.36679
PF3D7_0625700	57.5347	4.5105	1.34756	0.59818	1.86059	1.54157	0.60771	26.8577	17.9629	16.937	24.2277	14.393	12.9139	3.21996	11.3754	4.12584	1.89995	14.7203	2.95268
PF3D7_0625800	57.5347	5.6073	3.45465	2.3591	5.74662	5.18315	1.38351	9.97349	4.29624	4.15779	9.14345	3.48321	3.68485	2.12479	4.43035	1.54278	0.650979	5.61105	1.25564
PF3D7_0625900	57.5347	0.415121	0.06945	0.04817	0.17758	0.18917	0.0783	7.08569	2.72657	4.10989	3.75363	2.68262	3.17069	0.691477	0.61891	0.6143	0.141233	0.73965	0.61999
PF3D7_0626000	57.5347	11.9166	16.1279	9.78001	15.1383	20.1739	5.65166	11.0205	11.987	7.27164	9.2947	8.96046	7.029	3.28433	5.63805	2.82734	0.854614	6.69437	1.48563
PF3D7_0626100	57.5347	5.87398	9.87772	3.61212	7.84092	6.2523	4.51281	106.632	114.226	74.1124	105.973	93.404	64.4221	38.1126	61.5939	31.6703	20.8306	74.0105	32.0468
PF3D7_0626200	57.5347	0.362523	3.90195	1.9912	0.516932	3.98319	1.96026	0.612136	1.65955	2.59497	0.553252	1.37507	1.81441	0.142085	0.36033	0.82533	0.054817	1.09194	0.73831
PF3D7_0626300	57.5347	0.572762	1.03013	0.56495	1.22508	0.89178	0.8643	41.3765	32.9814	26.9953	43.2025	28.2428	23.1825	9.31615	21.6979	5.32997	5.19644	30.8712	8.82643
PF3D7_0626400	57.5347	2.24327	2.48606	0.53728	2.62553	1.97091	0.79889	30.1184	17.6487	10.593	26.7443	9.25763	10.1152	51.3391	31.5602	25.225	10.2575	29.032	18.3769
PF3D7_0626500	57.5347	0.143191	0.14374	0.04985	0.183762	0.1305	0.03601	0.473055	0.13894	0.2396	0.475293	0.1207	0.16826	0.743608	0.48519	0.51344	0.0649554	0.23691	0.25274
PF3D7_0626600	57.5347	15.8621	13.8612	6.29201	13.2601	10.6266	7.00918	28.4356	18.0559	19.9333	24.6511	29.6436	16.0649	7.87643	9.27637	5.58949	4.85914	10.6408	5.45708
PF3D7_0626700	57.5347	278.032	158.46	64.2839	189.073	153.901	85.0699	148.995	141.527	98.7866	164.66	195.962	108.231	30.8214	55.2611	11.3005	10.5833	69.7158	14.1451
PF3D7_0626800	57.5347	1807.33	795.694	1327.76	1206.73	761.494	1876.94	1554.41	1317.6	2206.89	1654.49	1492.19	2047.68	460.245	623.074	492.15	332.311	721.06	759.243
PF3D7_0626840	57.5347	5.03856	4.76035	1.65087	3.80363	2.70126	2.01262	3.72081	3.58369	2.35575	4.47796	3.49754	1.85747	1.21972	0.60257	0.20243	0.201674	2.60275	1.08652
PF3D7_0626900	57.5347	0.803222	3.09693	0.64821	1.42907	1.2811	0.49585	27.3802	21.4187	17.549	23.4186	20.1573	17.4326	7.51253	15.3206	4.45108	1.68933	18.6237	5.94853
PF3D7_0627000	57.5347	0.523586	0.18493	0.13502	0.261309	0.18558	0.19021	0.320326	0.13895	0.08924	0.159811	0.20432	0.21268	0.102606	0.20501	0.11258	0.105562	0.08885	0.11848
PF3D7_0627100	57.5347	46.5508	89.6942	46.4902	77.2515	79.2861	27.5099	44.956	49.9738	25.9622	42.5253	42.7704	23.7636	65.8781	44.9748	26.2591	10.9395	38.347	25.6306
PF3D7_0627200	57.5347	2.72215	4.09888	0.56859	2.32896	2.35692	0.82155	62.8917	26.4128	30.7464	53.4661	28.2989	35.0439	18.8309	38.0024	9.91574	9.63182	54.4617	11.938
PF3D7_0627300	57.5347	188.9	221.856	146.591	250.181	215.506	179.423	319.56	233.013	199.071	300.613	210.595	166.017	255.742	256.27	193.638	65.8954	267.655	175.685
PF3D7_0627400	57.5347	25.0631	10.4693	4.75222	14.4354	13.5114	7.97193	57.437	45.7759	36.4335	56.1738	52.0549	41.8773	11.1714	17.6733	6.60099	5.98191	25.1013	9.74164
PF3D7_0627500	57.5347	1090.92	341.949	627.321	576.139	353.343	927.246	496.106	520.23	678.216	608.177	800.43	816.169	92.7051	129.539	102.011	79.9421	189.977	181.223
PF3D7_0627600	57.5347	4.34294	3.0601	2.26783	6.14509	4.55441	1.52285	5.15044	3.00459	3.23759	5.27677	2.86283	2.34446	1.21114	1.01879	0.41831	0.189431	1.26489	0.61234
PF3D7_0627700	57.5347	58.1571	60.5778	44.7467	69.579	73.4919	38.2723	62.9199	52.5056	41.0462	65.9202	51.9944	38.7552	27.8421	40.0533	19.3375	7.0981	46.6013	19.0712
PF3D7_0627800	57.5347	59.5183	74.2426	51.211	79.7193	83.4708	54.0549	83.1727	82.4799	49.5586	82.4631	76.7728	44.4294	74.9315	67.7059	45.2127	16.4561	69.8247	44.5338
PF3D7_0627900	57.5347	50.4217	36.0702	14.8193	44.4677	39.5804	26.6722	35.1148	45.0301	21.9335	40.4923	36.1155	17.3678	25.3683	21.1365	6.89833	4.20993	19.7361	6.16026
PF3D7_0628000	57.5347	5.92266	10.6948	1.73004	6.7708	7.6005	4.54571	41.562	57.4365	33.0065	47.2193	67.7393	35.5712	14.288	10.408	5.04477	2.64037	8.18758	3.1611
PF3D7_0628100	57.5347	1.24095	5.00613	1.57888	5.16497	3.97677	1.24044	0.80181	0.40735	0.21719	0.549308	0.21169	0.19013	69.4729	28.9726	30.9718	12.7521	22.1916	20.8934
PF3D7_0628200	57.5347	58.6521	100.625	71.1681	117.562	108.893	33.6794	83.6842	63.4383	34.357	78.7391	49.9111	36.7803	71.2355	70.9427	36.5247	13.8917	68.613	25.9117
PF3D7_0628300	57.5347	230.514	236.637	131.528	244.666	258.371	275.219	202.215	211.422	225.613	194.7	207.482	189.557	703.016	258.846	522.598	443.749	254.532	818.524
PF3D7_0628400	57.5347	3.06551	4.63994	1.63412	2.58174	2.3137	2.74661	0.664614	0.40755	0.22041	0.197367	0.36336	0.26266	9.2927	0.818	4.74356	0.55407	0.54864	1.71689
PF3D7_0628500	57.5347	1.89175	1.3432	0.6425	2.16129	2.31287	0.55701	11.9812	14.526	8.45421	12.6748	13.0482	11.3316	2.22433	2.98304	0.69329	0.627917	3.78761	0.78934
PF3D7_0628600	57.5347	53.1264	46.4634	23.0291	60.3729	48.3633	24.3687	81.3283	79.5737	46.7619	83.3212	62.2505	49.2072	24.5627	34.4598	8.25289	7.58109	45.4009	10.7113
PF3D7_0628700	57.5347	4.01713	1.53385	1.26977	2.62511	2.11137	0.55784	8.549	7.28421	5.52602	9.17336	8.00812	4.13159	2.62248	3.30693	3.45903	0.519856	4.42256	1.66638
PF3D7_0628800	57.5347	0.261866	0.76397	0.2279	0.577606	0.88753	0.09879	32.4311	36.669	16.562	32.7753	27.4805	13.5009	6.13881	16.3511	2.03444	1.1582	20.3965	1.97327
PF3D7_0628900	57.5347	0.250856	0.41707	0.09825	0.362175	0.2715	0.11238	16.1709	18.3465	9.8513	17.4537	15.3696	9.74601	2.72836	4.33507	1.14578	0.394729	5.90839	0.65778
PF3D7_0629000	57.5347	0	0	0.02585	0	0	0.05603	0.392522	1.52973	1.95707	0.152992	1.7213	1.33798	0	0.5435	0.93828	0.0505288	1.38928	0.42346
PF3D7_0629100	57.5347	25.4054	28.8226	12.1395	35.4831	30.5779	16.9553	69.8936	56.4359	39.2164	75.5832	47.3596	36.6643	19.7725	27.7499	12.4909	4.2621	33.7225	10.7099
PF3D7_0629200	57.5347	56.1234	38.3901	24.8276	61.8401	45.5045	18.6142	132.296	97.2755	85.8231	130.822	92.4502	82.0812	53.124	75.8475	25.7694	13.5444	84.0484	25.0328
PF3D7_0629300	57.5347	13.3003	19.1026	8.35565	22.8327	22.6306	11.7488	0.405598	0.44901	0.26536	0.449674	0.60366	0.20037	182.093	39.0463	75.7461	53.7854	29.2112	88.3049
PF3D7_0629400	57.5347	0.822695	1.75137	0.62218	1.14681	1.80987	0.50835	62.7557	65.4588	47.7726	62.3727	60.0732	53.8979	9.43979	19.7539	6.12268	2.95342	25.1128	6.41313
PF3D7_0629500	57.5347	37.2925	49.0131	26.5792	50.7303	51.7949	20.7941	60.303	68.1871	41.8247	69.099	62.6225	49.4435	65.0351	24.2692	20.718	10.7815	27.4146	21.1178
PF3D7_0629600	57.5347	41.5387	20.1172	11.726	26.8832	17.763	20.374	15.0599	18.3623	11.9124	14.8356	22.2218	11.3053	13.5573	2.89166	3.47518	2.12593	3.54462	3.10273
PF3D7_0629700	57.5347	11.1496	19.6115	10.9146	25.4924	20.839	4.9633	38.3359	16.7295	12.6144	30.7927	11.4829	12.6773	18.7046	27.8759	9.96135	4.68813	29.6577	7.77998
PF3D7_0629800	57.5347	19.6548	38.746	18.9069	25.1417	35.4405	11.1313	29.5871	25.4247	19.0602	25.2278	19.7754	17.1951	11.3671	21.3291	8.30128	2.03494	23.2948	5.89525
PF3D7_0629900	57.5347	144.58	75.2938	58.7426	88.5407	69.6416	62.1504	45.502	38.9616	26.8544	46.0454	36.6224	27.0735	28.4075	29.5231	22.4634	13.6925	27.3347	20.9733
PF3D7_0630000	57.5347	0	0.80822	0.56057	0.20665	0.3669	0.4556	0.159593	0	0.1684	0.110585	0.20359	0.06307	0.757339	0.06548	0.27495	0.109569	0.12296	0.29515
PF3D7_0630100	57.5347	1.78746	2.15317	1.20896	3.03124	2.78108	1.21378	1.99089	2.10409	1.34594	2.80581	1.62503	1.15022	6.07992	2.09735	1.71786	1.26839	1.89141	2.64185
PF3D7_0630200	57.5347	1.66354	4.25829	1.38988	2.34837	2.1226	1.88272	4.06688	2.08593	2.29649	2.28488	1.61253	1.56383	20.6357	2.57039	6.53302	6.22569	2.54062	5.42074
PF3D7_0630300	57.5347	0.323041	0.87826	0.22023	0.613219	0.88939	0.18788	21.5979	14.3431	9.57226	18.6169	9.38557	8.63585	6.61939	17.3304	3.4474	1.32345	21.3713	3.24293
PF3D7_0630400	57.5347	0.184938	0.12376	0.1073	0.0791127	0.19664	0.18605	0.570244	0.05521	0.14184	0.148175	0.14289	0.43463	2.97183	3.43406	15.0836	1.44716	3.86008	6.18954
PF3D7_0630500	57.5347	6.97952	3.40782	3.90081	2.90953	5.08458	3.26891	3.7489	5.79408	5.88914	3.815	8.02417	6.23944	0.348918	0.48265	0.93231	0.0646147	0.9608	0.77358
PF3D7_0630600	57.5347	23.6409	18.7009	12.2957	28.8573	24.3761	12.8559	86.7687	60.2045	42.3297	80.2197	46.6769	38.9857	79.9711	77.3891	36.2143	16.3977	77.7929	29.7226
PF3D7_0630700	57.5347	3.22717	2.05342	1.66307	2.11969	2.20014	1.3996	4.31498	2.67421	3.24218	3.42039	2.74161	3.15517	3.49575	2.91374	3.93966	1.14118	3.41514	3.0223
PF3D7_0630800	57.5347	0.457361	0.80345	0.41397	0.851074	0.60441	0.37959	3.44501	0.9012	1.26276	2.19866	0.11565	1.1107	8.41605	7.77352	4.66997	1.80501	4.81965	3.12971
PF3D7_0630900	57.5347	57.7192	69.6373	36.5296	74.7845	77.9204	26.1182	36.0563	49.688	28.3509	44.7429	49.4798	28.46	10.2644	9.00464	3.88021	1.64573	10.7351	3.62248
PF3D7_0631000	57.5347	1.3939	1.72215	0.29862	1.10083	1.85674	0.39439	4.19763	4.52564	2.16424	3.05589	5.01602	1.61694	11.2836	16.5892	8.85196	5.50844	14.8199	5.48112
PF3D7_0631100	57.5347	0.367996	1.11977	0.08007	0.118066	1.2682	0.18221	0.577476	1.84368	0.7601	0.663396	2.60749	0.78377	0.148738	0.99132	0.41628	0.0939004	0.74643	0.10305
PF3D7_0631200	57.5347	8.4661	11.1874	1.44865	9.57581	7.0403	1.24506	0.189622	0.51408	0.08004	0.131393	0.74586	0.07494	0	0.0778	0	0	0.05479	0
PF3D7_0631300	57.5347	0.799438	71.3827	0.22264	1.38503	76.3945	0.30159	0	2.36286	0	0	4.0094	0	0	1.49529	0	0	2.2282	0
PF3D7_0631400	57.5347	0	0.19578	0.0679	0	0.08888	0.11037	0.9665	2.75127	1.30543	1.20547	4.64418	2.71198	0.0573309	0.23791	0	0	0.18617	0.23833
PF3D7_0631500	57.5347	16.0621	58.4485	3.54591	16.7796	72.3024	2.14298	0	2.28072	0.16388	0.269042	7.8426	0	0.345474	0.677	0	0.866354	0.29916	0
PF3D7_0631600	57.5347	4.15992	179.709	0.45732	4.21466	254.718	0.55064	0	14.8053	0.12212	0.350839	41.3079	0.11434	0.257434	6.11307	0.02492	8.0945	4.95995	0
PF3D7_0631700	57.5347	0.125341	1.38404	0	0	0.59974	0	0	0.28066	0	0	0.10565	0	0	0.22934	0	0	0.09571	0
PF3D7_0631800	57.5347	0	0.06621	0.04592	0	0.12023	0.12442	0.174327	0.05908	0.16556	0	0.16679	0.15501	0	0	0	0	0.07555	0
PF3D7_0631900	57.5347	0.446528	0.29883	0.10363	0.191015	0.20348	0.1123	3.14706	7.93203	3.82932	4.08873	11.1659	5.53855	0.612535	0.90782	0.71161	0	0.73879	0.42439
PF3D7_0632000	57.5347	0	0.18365	0	0	0.11116	0.09202	0.0805851	0.43695	0.30612	0.167517	1.43924	0.23886	0	0.14878	0.20825	0.0414945	0.04657	0
PF3D7_0632100	57.5347	0	0.14019	0	0	0.06364	0	0.0922749	0	0	0	0.11772	0	0	0.05679	0	0	0	0.17065
PF3D7_0632200	57.5347	0.239408	0.18024	0.04167	0.0768104	0	0.09032	0	0.10721	0	0	0	0	0	0	0.08176	0	0	0
PF3D7_0632250	57.5347	0	0	0	0	0	0	0	0	0	0	0	0	0	0	0	0	0	0
PF3D7_0632300	57.5347	0.125689	0	0.13127	0.080651	0.05728	0	0	0	0.10516	0	0	0	0.0738931	0	0	0	0	0.0512
PF3D7_0632400	57.5347	0.359113	0.12016	0.20836	0	0.1091	0.18063	0.0790927	0.10721	0.70106	0.0822072	0.1009	0.93774	0.351872	0.09735	1.69645	0.244356	0.09141	1.77967
PF3D7_0632500	57.5347	0.617801	2.06723	1.05943	1.38381	2.00722	0.90853	0.0642541	0.68398	0.71312	0.0942837	0.71361	0.66547	0.0941647	1.91196	0.5626	0.326962	1.8543	0.47067
PF3D7_0632600	57.5347	1.68065	2.07642	1.30517	2.15684	1.355	0.82911	0	0.11579	0.05408	0	0	0	0.152009	0	0.0883	0	0	0
PF3D7_0632700	57.5347	0.840152	1.20482	0.7103	0.539099	0.62898	0.86029	1.34814	0.91373	1.05438	1.19517	1.46692	1.17529	5.75073	6.51514	9.87782	3.34839	5.22411	10.7063
PF3D7_0632800	57.5347	6.6589	9.39777	4.60108	9.85534	8.67975	2.79417	1.57564	1.63356	1.6105	1.48502	1.52031	1.90374	9.96815	15.8512	12.0945	3.35529	15.6327	8.79545
PF3D7_0700100	57.5347	0.603441	1.34557	0.40981	1.00294	1.24421	0.49262	0.0588267	0.07088	0.06621	0.0407621	0.07505	0.062	0.238448	0.35397	0.37161	0.0673128	0.28706	0.20953
PF3D7_0700200	57.5347	0.55862	0.21029	0.04862	0.358449	0.12728	0.26343	0.369099	1.0632	1.46055	0.863176	1.94231	1.69575	1.39576	0.51107	2.57534	0.0950274	0.42657	1.30834
PF3D7_0700300	57.5347	0	0.28657	0	0	0.26018	0	0	8.66146	0	0	19.1902	0.22364	0	0.69648	0	0.388503	0.76299	0
PF3D7_0700400	57.5347	0.150326	0.07545	0.05233	0.192919	0.13701	0.05671	0.297977	0.20196	0.50309	0.103237	0.06336	0.05888	0.0883772	0	0	0	0	0
PF3D7_0700500	57.5347	3.66536	1.71283	0.726	1.05432	1.26713	1.54965	0.417557	0.96223	0.52873	0.433999	1.09199	1.08915	0.445836	0.05139	0.56111	0	0	0.33463
PF3D7_0700600	57.5347	0	0	0	0	0	0	0	0.41924	0.06527	0.214306	0.59182	0	0	0.06344	0	0	0.11915	0
PF3D7_0700700	57.5347	0.157112	0.15771	0.05469	0	0	0	0	0.91466	0.06572	0.647382	0.52972	0.3077	0	0.06388	0	0.106906	0.05999	0
PF3D7_0700800	57.5347	0	0.09509	0.03298	0.0607837	0.08633	0.10721	2.09676	3.92399	3.3287	2.66723	6.50746	5.28733	0.556906	0.15407	0.42054	0.0644568	0.39785	0.21221
PF3D7_0700900	57.5347	0	0.22646	0.08976	0.0413595	0.26435	0	0	0.05773	0	0	0	0.05049	0	0	0	0.0877176	0	0
PF3D7_0701000	57.5347	0	0.88027	0	0	0.49951	0	0	0.23562	0	0	0.14783	0	0.07733	0.5705	0	0	0.25111	0
PF3D7_0701100	57.5347	0.685579	0.55057	0.1432	0.483906	0.31242	0.36209	0.181194	0.24562	0.25812	0.470823	0.63566	0.72505	0.322443	0.44603	0.44483	0.186599	0.39264	1.0053
PF3D7_0701200	57.5347	0	0	0.15343	0.377069	0.13389	0.22169	0.0970684	0.19737	0	0	0.06192	0.28772	0	0	0.15051	0.0999639	0.05609	0.05984
PF3D7_0701300	57.5347	0	1.38404	0	0	0.54262	0	0	0.28066	0	0	0.10565	0	0	0.17838	0	0	0.09571	0
PF3D7_0701400	57.5347	2.85547	70.3008	0.71368	3.85245	101.396	0.66291	0	5.63963	0	0	13.3304	0.11471	0.172178	1.42901	0	2.19209	2.20845	0
PF3D7_0701500	57.5347	0	87.4024	0.06819	0	107.561	0	0	5.21934	0	0	11.3099	0	0	0.71683	0	1.26621	1.12183	0
PF3D7_0701600	57.5347	0	0.05158	0	0.131874	0	0.07753	0.678964	1.31152	1.24663	1.05855	1.9272	3.66274	0.181237	0.04178	0.54392	0	0.03923	0.25114
PF3D7_0701700	57.5347	0	27.6061	0	0.512974	28.525	0.12064	0	0.93082	0	0	1.44877	0	0	0.35757	0	0	0.54942	0
PF3D7_0701800	57.5347	0.954028	0.95769	0.71169	0.830802	1.14898	0.25708	0.0900514	0.06103	0	0	0	0.05338	0	0.11083	0.18617	0	0	0
PF3D7_0701900	57.5347	81.6009	149.595	113.758	156.557	181.369	71.7387	2.98122	0.88445	2.20991	2.97731	0.8662	1.51573	86.4786	22.2833	19.6522	17.3829	7.57137	30.2685
PF3D7_0702000	57.5347	217.749	274.123	233.571	288.761	305.885	332.729	4.13987	4.05432	5.60008	4.56827	6.06065	5.84893	43.1477	19.2366	8.86025	13.917	5.72244	15.7398
PF3D7_0702100	57.5347	54.8432	230.421	120.965	145.777	268.269	78.0595	2.42469	1.71877	1.9154	1.84966	1.57497	1.49013	194.702	49.0354	62.5324	32.4841	18.5102	76.3825
PF3D7_0702200	57.5347	93.5873	80.2388	45.8892	94.0317	80.4307	63.0204	3.12715	2.90448	2.99916	5.32084	7.66096	3.22014	73.6729	13.4212	13.8039	14.9213	7.88406	24.1258
PF3D7_0702300	57.5347	71.3348	208.152	119.112	116.894	232.319	74.9818	1.73164	1.81616	2.32074	1.87865	1.45121	2.12051	5.83689	3.47695	1.50252	0.937204	1.1175	1.08308
PF3D7_0702400	57.5347	279.418	120.958	162.927	198.97	128.985	152.035	71.5604	36.4269	71.2722	78.1177	55.3276	60.0175	15.4162	20.276	13.1793	18.5416	26.4797	15.4085
PF3D7_0702500	57.5347	307.13	187.58	361.425	262.02	200.214	423.01	127.34	102.889	149.976	149.865	168.662	158.718	23.3809	34.8438	31.8663	9.95704	45.2363	40.3116
PF3D7_0702600	57.5347	24.4237	48.2606	20.1375	45.0362	43.4651	34.4309	0.16987	0	0.32265	0.706235	0.86681	0.70491	29.6244	2.09075	11.6768	11.021	1.66873	18.4305
PF3D7_0702700	57.5347	3.71903	0	0	1.19319	0	0	0	0	0	0	0	0	0	0	0	2.53059	0	0
PF3D7_0702800	57.5347	6.46403	2.43331	0	4.66623	1.47283	0	0	0	0	0	0.68107	0	5.2253	0	0.55186	2.19921	0	1.31647
PF3D7_0702900	57.5347	84.1234	35.0259	28.3396	43.9712	37.5325	43.0672	73.3686	48.9159	65.3734	71.6967	65.6491	69.5665	22.6872	29.8891	22.7657	15.8851	36.5375	28.7934
PF3D7_0703000	57.5347	0.658612	1.25144	0.76972	0.898047	1.44705	0.32833	4.12632	2.80723	1.78102	3.58612	1.72987	1.82884	0.961084	2.43412	0.99202	0.0880292	3.34987	0.58923
PF3D7_0703100	57.5347	3.87986	3.61654	1.43838	4.17086	4.24791	1.27359	5.26028	3.83604	2.44513	4.80995	2.90933	1.97365	1.27379	1.762	0.65387	0.308575	2.07776	0.30786
PF3D7_0703200	57.5347	1.45021	4.66223	1.36223	3.5698	3.63473	1.1272	62.9276	49.5256	31.5466	52.8619	34.9539	30.1108	41.5413	69.5665	36.0414	8.54932	65.4946	23.3072
PF3D7_0703300	57.5347	54.1304	6.51216	8.98496	14.368	9.88596	12.0525	84.6213	64.0076	58.7995	76.8395	72.5558	48.0881	29.896	36.5608	16.7225	10.2524	36.7275	20.8551
PF3D7_0703400	57.5347	0.448446	2.59971	1.19428	1.0503	1.10353	0.68517	7.4076	10.6036	5.78741	7.25273	9.30816	5.08515	2.47824	3.65601	2.70296	0.778113	4.24629	1.98188
PF3D7_0703500	57.5347	58.6959	167.691	101.377	135.879	167.382	55.2662	116.595	147.695	68.7118	114.608	113.51	78.5316	45.7256	86.2651	29.9337	9.29996	92.0438	25.7741
PF3D7_0703600	57.5347	16.7535	15.0199	5.58552	21.3089	14.759	11.5145	87.2751	36.3437	40.7086	69.7763	26.6706	45.6871	332.687	204.913	204.843	167.113	184.72	222.58
PF3D7_0703700	57.5347	239.326	88.1631	67.2796	150.115	125.687	124.534	166.265	154.239	107.876	181.015	162.403	91.7463	29.5732	29.4211	17.4844	6.43515	42.0077	17.3845
PF3D7_0703800	57.5347	0.598182	3.6243	1.19739	1.04184	2.58962	0.38685	2.47025	1.32027	1.84997	2.1127	0.43218	1.82422	1.63277	4.02197	1.8093	0.348883	3.56455	1.56633
PF3D7_0703900	57.5347	8.19973	16.82	9.60005	15.3555	22.5531	4.26442	5.334	6.69713	3.42202	5.71834	8.00179	3.2003	1.32281	2.30809	1.01506	0.185982	2.80276	0.60635
PF3D7_0704000	57.5347	2.3727	8.41568	3.96936	5.93769	9.12143	1.78772	6.19686	7.25194	3.53189	5.91583	5.77764	3.22955	1.82114	3.56162	1.72856	0.228719	3.85267	1.0094
PF3D7_0704100	57.5347	0.627396	1.76644	0.45763	1.9899	1.53844	0.37644	6.73533	1.03288	1.2648	4.15683	0.51624	1.56575	30.2455	31.1669	18.6481	6.25319	29.3889	10.8402
PF3D7_0704200	57.5347	9.04327	19.0589	12.6094	20.0135	25.4444	6.85922	13.0234	17.6253	8.15225	12.9021	13.8227	7.55207	3.59429	4.36982	2.14219	0.444175	4.74762	1.34889
PF3D7_0704300	57.5347	2.16125	7.12332	2.63962	6.57578	6.63564	1.66125	69.7287	28.8303	33.3543	51.8249	16.1754	32.846	82.0387	114.657	64.4108	20.0371	110.713	51.4475
PF3D7_0704400	57.5347	3.79359	4.53665	2.68722	4.13819	5.87019	2.43916	24.5752	18.3847	15.2004	21.7936	12.9226	14.2584	40.5132	41.1453	27.1603	5.46568	40.9654	19.7854
PF3D7_0704500	57.5347	1.84248	2.6067	1.24274	3.58373	2.91767	1.00352	10.5304	1.62444	1.8691	6.12102	0.77651	1.77715	59.0546	68.9525	39.0889	9.42629	58.0017	24.9581
PF3D7_0704600	57.5347	42.1762	81.0062	56.4559	106.882	88.0471	26.0673	78.1387	53.224	29.9016	76.0164	41.1649	36.5023	84.757	60.1563	46.5187	19.9418	60.8099	33.024
PF3D7_0704700	57.5347	3.43005	3.36753	1.78457	2.8943	4.4602	0.87688	7.34697	4.07367	3.58986	6.41965	2.39874	3.21855	5.52516	5.55329	5.59499	0.564254	6.48098	2.0522
PF3D7_0704800	57.5347	1.05828	1.69658	0.64335	2.22977	1.7203	0.8819	7.36816	8.34678	3.46901	7.06169	6.23755	3.38423	27.5518	13.1278	17.633	4.14865	9.90257	9.72139
PF3D7_0704900	57.5347	0.849162	1.49173	0.44342	1.32328	1.05033	0.59493	33.5039	27.1355	17.863	33.3653	19.0955	15.2288	19.1845	24.367	11.1644	2.72395	28.0681	9.61056
PF3D7_0705000	57.5347	56.5463	102.641	59.1918	76.5247	106.864	30.9327	70.3634	66.7826	61.6118	59.4407	53.9332	59.4576	20.9212	36.7516	17.8777	3.52988	39.5335	13.6463
PF3D7_0705100	57.5347	0.270793	1.22324	0.43095	0.707448	1.20756	0.40863	3.2845	0.6843	1.47265	1.67371	0.4239	1.39403	14.7942	17.1218	13.8645	2.60596	16.1069	8.16217
PF3D7_0705200	57.5347	0	0.09424	0.00934	0.0688426	0.03056	0	1.21396	1.40534	1.07154	1.10519	1.03997	1.06634	0.331139	0.43079	0.67322	0.027376	0.59909	0.20758
PF3D7_0705300	57.5347	3.27915	4.06808	1.52925	4.31413	3.53371	1.29931	72.0037	36.9247	32.3703	58.0555	18.0356	30.9634	67.0737	75.5062	47.5534	15.5628	71.8845	35.6766
PF3D7_0705400	57.5347	13.7444	20.7916	8.00912	18.3066	19.971	10.9713	266.421	224.961	178.454	265.737	217.818	151.597	240.825	316.412	187.441	130.759	335.418	178.144
PF3D7_0705500	57.5347	34.7539	97.2736	59.6552	89.281	110.024	29.2212	32.8945	22.2426	13.9114	27.3483	15.2215	14.5178	108.577	99.3184	62.1627	24.1913	90.7869	46.9328
PF3D7_0705600	57.5347	0.581448	3.44685	0.59084	1.22013	1.23889	0.26085	14.4536	18.0512	10.617	13.5226	13.703	7.98351	2.50371	4.95215	1.74949	0.641584	6.10208	1.78587
PF3D7_0705700	57.5347	787.691	258.468	409.802	434.505	253.329	767.122	436.125	337.893	641.658	461.002	543.794	822.884	151.163	136.786	178.383	213.411	168.972	305.212
PF3D7_0705800	57.5347	1.86591	2.39986	0.64957	1.19729	1.91316	0.8799	46.0785	37.5498	32.0031	43.6482	32.2419	25.4887	6.65038	9.15186	2.70809	2.69799	10.7754	2.66008
PF3D7_0705900	57.5347	37.2696	22.3778	15.7467	28.5788	23.292	22.0943	219.333	185.418	205.355	218.495	201.19	207.385	82.8258	117.677	104.19	43.4426	137.226	89.2925
PF3D7_0706000	57.5347	62.5363	68.8442	34.9126	70.8105	83.0676	25.5806	64.705	58.868	40.3196	63.323	41.5765	37.9188	27.2784	45.3221	18.5565	5.34099	52.7243	12.0064
PF3D7_0706100	57.5347	1.98265	2.58244	1.02049	2.55221	1.96773	1.15176	17.0863	16.02	7.15931	14.1589	9.85279	6.0936	18.8785	21.9348	6.73326	3.19476	20.2763	4.95444
PF3D7_0706200	57.5347	1.01302	0.76268	0.26449	0.812528	0.92326	0.31051	43.8416	36.973	29.6114	47.6116	36.3965	30.0074	10.0128	16.3991	4.58372	4.22198	17.0425	6.39567
PF3D7_0706300	57.5347	21.0466	6.03192	4.37877	15.9023	6.92364	10.7353	0.822855	0.16731	0.15629	0.213814	0.41989	0.14634	141.122	18.2298	94.0305	114.992	15.2633	137.316
PF3D7_0706400	57.5347	369.562	164.122	326.606	233.724	160.902	374.372	230.267	221.309	333.898	247.21	256.477	386.906	74.9828	86.8491	89.6384	46.8927	98.0445	116.797
PF3D7_0706500	57.5347	64.1349	159.873	115.574	145.568	179.899	63.7451	79.0469	79.5542	55.9267	79.7627	56.356	60.7169	37.0397	50.6482	22.6162	8.50286	56.0406	24.423
PF3D7_0706600	57.5347	0	0.11816	0.05737	0.0906379	0.15019	0.01776	0.995532	2.02423	1.08333	1.39042	1.42876	1.20799	0.0415216	0.02872	0.28138	0.0320384	0.15281	0.12466
PF3D7_0706700	57.5347	0.465943	0.10394	0.09011	0.19932	0.16515	0.04883	0.684143	2.37642	0.48729	0.711083	0.82913	0.2332	0.289147	0.0421	0.12376	0.105683	0.0593	0.34794
PF3D7_0706800	57.5347	1.85952	0	0	1.19319	0	0.70151	0	0.83274	0	0	0	0	0	0	0	1.2653	0	0
PF3D7_0706900	57.5347	1.88534	0.94629	0	0	0	2.13375	0	0	0	0	0	0	0.554198	0	0	0	0	0
PF3D7_0707000	57.5347	0	0.93332	0	0	1.27107	0	0	0	0	0.638514	0	0	0	0	0	0	0	0
PF3D7_0707100	57.5347	1.85952	0	0	2.38638	0	0	0	0	0	0	0	0	3.27964	0	0	1.2653	0	0
PF3D7_0707200	57.5347	1.16595	2.71776	1.16953	3.09407	2.35944	1.09964	25.9254	14.5935	11.3051	22.4677	7.81231	10.9529	50.6432	39.0484	34.4279	8.53205	36.1307	19.8539
PF3D7_0707300	57.5347	80.479	123.286	60.937	140.218	130.248	60.4725	46.8094	10.0759	7.40609	27.2944	3.55216	7.83435	1765.42	809.13	2650.17	514.865	653.889	1657.31
PF3D7_0707400	57.5347	29.6347	16.0286	11.3328	22.0667	18.2916	8.71019	87.3094	99.6627	54.3991	95.6834	84.0623	61.1395	13.9248	20.6107	7.8393	4.00286	27.544	5.85525
PF3D7_0707420	57.5347	1.62793	99.5558	62.1254	2.16224	100.52	35.6115	0.714581	15.9836	23.824	0.586357	16.0286	18.5637	2.01452	13.561	59.3438	0.534493	14.1486	41.8659
PF3D7_0707500	57.5347	30.9774	4.85682	2.92873	19.3676	5.82584	3.74927	21.9898	3.68594	3.71462	21.192	3.75193	3.44241	8.56884	3.15232	1.30624	0.891779	3.61201	1.03405
PF3D7_0707600	57.5347	77.4023	223.055	125.495	118.447	224.378	115.559	99.9802	276.418	124.404	110.123	196.384	121.803	154.214	245.07	149.688	41.2809	249.651	165.082
PF3D7_0707700	57.5347	1.95347	3.14757	1.05477	2.00374	2.96209	0.75758	45.4957	31.5862	21.7387	39.3064	21.4407	21.6448	17.6962	32.977	10.81	3.05625	35.2833	9.4927
PF3D7_0707800	57.5347	297.526	50.9635	30.5626	194.394	53.1322	64.0231	154.919	48.3	47.2958	163.644	62.3959	57.0685	38.6785	17.3646	5.55591	34.3647	23.4917	11.6798
PF3D7_0707900	57.5347	0.553474	3.90503	0.71276	0.999672	2.27033	0.84964	28.7277	55.1206	28.5358	31.4075	40.1101	24.7539	6.68854	13.237	6.89864	0.864804	17.2502	4.1976
PF3D7_0708000	57.5347	91.7989	19.4664	12.0245	57.4276	22.2699	16.673	45.27	17.4512	16.0102	51.3903	31.1967	19.5835	9.22032	5.40954	1.48407	3.56937	7.96762	3.13948
PF3D7_0708100	57.5347	1.30296	3.3314	1.28575	1.2465	4.31743	0.6058	0.516546	0.86295	1.1196	0.488079	1.89496	0.33546	0.376042	0.52236	0.25591	0.128959	0.53137	0.08721
PF3D7_0708200	57.5347	73.0706	21.1889	14.4407	49.4045	18.8383	17.1147	26.9592	12.0095	11.4167	37.2488	25.3999	14.1323	3.92103	2.75497	0.62293	1.43489	5.12859	1.9299
PF3D7_0708300	57.5347	1009.08	2879.61	4444.08	1207.13	3105.16	3965.66	1028.42	4018.71	3689.22	1441.47	4257.64	5204.89	367.845	1434.19	726.641	113.033	2115.2	941.994
PF3D7_0708400	57.5347	7.21631	0.26855	0.16435	8.76036	0.44461	0.1781	4.38147	0.20437	0.079	7.09888	0.2056	0.09862	1.26128	0.04479	0.09136	0.663554	0.06609	0.07051
PF3D7_0708500	57.5347	53.9684	70.4358	75.1236	95.7353	87.3815	36.3322	77.7704	33.1262	50.8383	76.9002	25.1005	55.7741	15.7949	35.5239	12.1348	5.77792	45.7713	14.5218
PF3D7_0708600	57.5347	0.357693	0.58348	0.24904	0.459041	0.36675	0	1.29987	1.72198	0.33668	0.614117	0.82913	0.56042	1.62974	1.59987	0.70236	0	0.75114	0
PF3D7_0708700	57.5347	11.9363	16.796	6.92146	12.3085	10.0652	10.7226	115.178	80.7607	88.2541	110.699	96.9822	91.3544	124.522	118.575	152.767	42.5153	119.374	117.327
PF3D7_0708800	57.5347	221.545	312.034	204.217	322.257	335.858	138.856	292.326	285.661	206.867	325.313	235.224	223.224	66.17	128.221	33.6694	15.9899	163.959	35.4753
PF3D7_0708900	57.5347	34.1494	17.8536	6.9647	19.6096	19.173	11.5557	30.1945	20.8946	15.8614	24.2575	18.5557	14.8236	7.24926	14.5936	4.45358	3.62696	18.2893	5.80417
PF3D7_0709000	57.5347	332.625	250.138	160.02	266.631	232.361	228.047	104.64	134.245	99.4287	135.71	176.678	97.13	26.9191	29.0191	12.5873	10.2918	38.4833	19.8542
PF3D7_0709050	57.5347	0.107905	0.05416	0	0.346197	0	0.08141	0.998153	0.48323	0.4514	0.518729	0.09095	0.08453	0.317188	0.04388	1.21602	1.02793	0.1236	0.48347
PF3D7_0709100	57.5347	3.24656	7.70384	2.87587	5.83712	7.22882	2.55868	82.7355	81.0006	42.8282	73.8742	55.0286	42.701	56.5605	137.146	39.3802	12.8937	141.219	35.7373
PF3D7_0709200	57.5347	3.67906	6.24018	5.52057	4.43656	5.69447	1.86653	26.6978	17.0723	12.9493	24.3077	12.8856	12.9695	17.0797	18.7253	15.0765	3.28031	25.2362	13.0736
PF3D7_0709300	57.5347	8.57101	26.3949	11.5598	17.4412	34.8387	6.63415	17.3583	32.624	9.55709	16.7659	26.2364	8.55321	4.33769	16.2192	3.42566	0.988491	18.9081	2.72191
PF3D7_0709400	57.5347	0.625059	0.88762	0.32905	1.00759	1.39641	0.40259	32.9291	16.2421	15.4082	26.1012	9.99114	13.621	14.8872	27.4429	10.8497	3.24694	32.9342	8.26517
PF3D7_0709500	57.5347	0.607812	0.5254	0.35266	0.606688	0.78478	0.38216	25.0332	16.5887	13.7021	18.9461	13.9324	11.9038	7.00772	12.4808	7.50692	1.83814	14.3882	4.6764
PF3D7_0709600	57.5347	22.1301	39.0875	19.2425	33.1445	46.632	13.5649	23.7359	24.2858	15.3238	23.3983	17.6527	13.1342	3.7724	7.97804	1.85769	0.710513	11.4589	1.93452
PF3D7_0709700	57.5347	59.3643	37.7018	24.7754	59.8065	46.8918	35.017	104.986	58.9365	42.822	95.3812	48.2939	36.5225	162.854	121.845	117.565	47.9827	128.913	112.441
PF3D7_0709800	57.5347	13.4858	6.95944	1.91757	7.39401	7.70349	5.39806	21.4606	11.3981	11.2036	19.1316	14.8361	10.2918	18.3506	20.0805	8.86473	8.3578	17.526	10.0319
PF3D7_0709900	57.5347	0.227912	0.68636	0.21898	0.620075	0.56915	0.18572	3.04793	1.40442	1.07546	2.46049	1.04507	1.23909	9.17565	7.42121	4.90646	1.91681	6.73529	3.56109
PF3D7_0710000	57.5347	1.52049	2.30897	1.70734	2.37063	2.36762	0.58337	15.1723	8.4144	7.06442	11.9528	5.04198	6.45999	13.9183	22.3019	16.1804	2.90132	22.7127	9.26358
PF3D7_0710100	57.5347	20.2243	9.73108	7.71655	12.6514	15.3966	10.2668	16.0473	11.4115	10.01	13.9506	8.88866	9.75877	5.44441	8.06557	7.87564	1.68715	8.72555	5.04974
PF3D7_0710200	57.5347	3.17512	3.87125	2.25741	5.62108	4.98614	1.38521	89.6867	23.8927	52.279	60.5936	13.6503	52.1762	46.2324	58.2336	37.6955	11.4739	63.9003	24.1569
PF3D7_0710300	57.5347	68.0248	16.1528	19.1148	29.2953	20.4342	21.9416	90.5646	103.889	81.7548	97.0287	107.906	96.204	16.738	24.2902	16.268	12.7999	27.7972	16.0905
PF3D7_0710400	57.5347	2.72495	2.08311	1.95562	3.01283	1.83398	1.12289	12.0493	6.06398	4.59479	9.47201	4.80576	3.59612	3.22866	4.41497	2.20471	1.14103	4.43377	2.20278
PF3D7_0710500	57.5347	2.52716	2.50665	0.48178	2.35518	2.52261	1.47546	67.0696	66.9876	49.1843	74.3801	72.0447	35.541	8.66672	12.7224	3.45205	7.0012	16.8397	3.1126
PF3D7_0710600	57.5347	1478.81	533.582	1018.94	807.419	515.422	1330.24	717.205	627.043	832.636	762.265	664.076	887.514	206.032	236.986	251.405	172.444	271.829	376.147
PF3D7_0710700	57.5347	99.3637	53.0752	57.0362	95.0795	61.5755	51.5694	45.311	31.5826	28.6877	42.8553	21.8117	30.1232	9.11078	13.0744	5.30633	3.04505	13.416	6.44731
PF3D7_0710800	57.5347	23.0967	19.0089	12.8727	22.5539	21.6965	15.1884	32.1734	22.9425	21.3221	30.2885	16.0873	18.6782	5.98863	14.6713	6.16722	2.05654	19.076	6.21612
PF3D7_0710900	57.5347	22.2742	16.5474	9.60424	22.6283	17.5202	10.5316	38.1263	31.8788	24.0016	37.2396	30.7755	20.4817	7.03931	15.0594	5.84772	1.78573	18.4995	3.82151
PF3D7_0711000	57.5347	5.71067	4.53257	1.42681	7.01313	3.33699	1.20088	101.453	61.6527	28.6673	112.185	44.2719	28.5115	20.7302	22.5927	5.96247	4.39708	26.1804	5.01386
PF3D7_0711100	57.5347	19.47	11.401	3.63581	9.86864	15.6573	5.55511	5.2431	5.11672	2.41837	4.25103	2.95358	1.63419	3.59105	4.60149	2.05799	0.779309	3.91474	1.82158
PF3D7_0711200	57.5347	1.78562	3.14616	0.88063	1.43222	2.45808	0.75783	3.04788	4.05655	1.62624	3.72994	1.92058	1.89425	2.47134	3.69837	1.58797	0.442975	3.47986	0.84097
PF3D7_0711300	57.5347	34.15	19.4402	8.88975	24.9706	26.0853	9.97925	42.1008	34.6902	25.6585	40.612	50.1293	27.6858	12.7141	18.233	5.17386	4.86359	22.1823	6.54441
PF3D7_0711400	57.5347	3.17579	2.58511	1.14809	3.06977	2.64393	0.87551	77.7871	43.6598	43.1516	67.7502	29.0339	42.9714	15.3194	26.5052	8.87773	3.69854	29.9484	8.14282
PF3D7_0711500	57.5347	43.7853	57.6719	48.3433	77.3842	76.7327	32.5972	133.862	135.868	96.5789	138.755	111.916	88.3823	45.0026	77.4815	27.6463	8.76441	91.5691	28.3442
PF3D7_0711600	57.5347	0	2.27109	0	0	0.45821	0.18967	0	1.35089	0.21032	0	0.63566	0	0	0	0	0	0	0
PF3D7_0711700	57.5347	5.70707	6.75894	3.81361	7.20618	4.54543	3.68976	0.263083	0.51664	0.2648	0.329534	0.63251	0.27193	0.25209	0.38607	0.48462	0.0903104	0.29235	0.34932
PF3D7_0711800	57.5347	0	2.27109	0	0	0	0.18967	0	1.35089	0.21032	0	0.63566	0	0	0	0.17169	0	0	0
PF3D7_0711900	57.5347	0	0.12688	0.088	0	0	0.04768	0	0	0	0	0	0	0.0743059	0.05139	0.15107	0	0	0
PF3D7_0712000	57.5347	3.92641	5.41329	3.06943	5.36421	4.11304	2.68124	1.18222	1.25978	2.16648	1.16734	1.00125	2.61256	1.12788	1.59654	1.27635	0.236734	1.33595	2.00015
PF3D7_0712100	57.5347	0	0.50469	0.35004	0	0	0	0	0	0	0	0	0	0	0	0	0	0	0
PF3D7_0712200	57.5347	0.133476	0.06699	0	0	0.06082	0.05035	0.0881919	0	0	0	0	0	0	0	0	0.0908227	0	0
PF3D7_0712300	57.5347	2.28436	2.10286	1.28836	2.56675	1.40919	0.80909	0.270234	0.11615	0.31715	0.260323	0.26486	0.52357	1.04389	0.75444	1.8259	0.271507	0.36563	1.28396
PF3D7_0712400	57.5347	0.755963	2.10062	0.47676	1.15294	1.6925	0.36785	0.14478	1.44738	0.04583	0.105337	0.96504	0.09441	0.0644105	4.73106	0.27312	1.43135	3.6393	0.16512
PF3D7_0712500	57.5347	0	0.05992	0	0	0.05441	0	0.0788841	0	0	0	0	0	0	0	0	0	0	0.04863
PF3D7_0712600	57.5347	3.23639	2.80811	1.31504	3.30174	2.53558	0.65861	0.074203	0.12802	0.06833	0.098159	0.27538	0.08798	0.0840301	0.08718	0.0767	0.0138939	0.07406	0.02495
PF3D7_0712700	57.5347	0	1.00937	0	0	0	0	0	0	0	0	0	0	0	0	0	0	0	0
PF3D7_0712800	57.5347	0.393902	1.40422	0.4817	0.784187	1.11383	0.2972	0.0266938	0.94984	0.02958	0	0.70235	0.05143	0.13657	3.19511	0.24144	0.453586	2.11325	0.10696
PF3D7_0712900	57.5347	0.876903	2.5217	1.2139	1.84692	1.69244	0.87568	0.0545318	0.24024	0.10358	0.0425093	0.25218	0.09698	0.254734	1.08646	0.5813	0.294832	0.70113	0.34878
PF3D7_0713000	57.5347	0	0.1309	0	0.0836725	0	0	0	0	0	0	0.05496	0	0	0	0	0	0	0
PF3D7_0713100	57.5347	0	0.05162	0.0358	0.0659872	0.04686	0	0.373713	0.25329	1.50569	0.6003	0.47675	2.21542	0.120916	0.04181	0.21071	0.0349874	0.11779	0.25133
PF3D7_0713200	57.5347	17.8715	8.98651	3.73977	7.56776	13.3538	5.36638	0.043413	0.26482	0.30235	0.18049	0.44306	0.02574	0	0.10686	0	0	0.07526	0
PF3D7_0713300	57.5347	162.139	130.226	67.7568	168.3	167.18	53.5319	0.76941	1.34096	1.60059	0.952032	3.31854	1.82446	0.260799	0.31566	0.37873	0.0754629	0.42344	0.04517
PF3D7_0713400	57.5347	78.6932	54.6209	41.5137	63.6197	52.0768	29.0068	60.9179	38.4124	41.6418	55.8855	46.958	42.9186	49.6257	51.7974	46.1307	19.485	59.4871	42.7139
PF3D7_0713500	57.5347	4.83829	5.48105	2.22995	4.07749	7.62366	1.15685	3.91724	4.49364	1.38259	2.79622	1.80216	1.19446	3.08482	5.26465	1.82678	0.278213	4.60526	0.80495
PF3D7_0713600	57.5347	1.28572	2.52469	1.05223	1.08553	1.3671	0.48504	24.5019	16.7582	15.3147	19.5028	11.6834	14.1009	4.23025	8.6398	5.13784	1.31996	11.0237	4.08853
PF3D7_0713700	57.5347	55.9847	26.1109	11.7647	30.8021	27.8596	17.1269	106.709	103.657	61.9721	97.6548	86.0532	56.629	53.8465	87.8113	34.3901	23.9968	87.8796	32.4648
PF3D7_0713800	57.5347	4.14121	5.25107	1.53271	4.895	4.27092	1.89118	12.6155	6.22736	8.51608	9.72944	5.87897	8.22992	76.6011	36.1767	66.661	17.5004	29.4428	38.175
PF3D7_0713900	57.5347	8.63954	28.3159	14.0749	21.7552	28.4221	6.62726	20.525	16.4612	9.91842	16.9422	12.7353	9.6523	8.43756	12.8244	5.61489	1.82057	15.1592	3.62525
PF3D7_0714000	57.5347	418.974	271.337	299.148	355.606	280.239	439.414	521.436	316.984	606.881	473.814	285.937	686.79	785.329	515.917	1554.2	415.958	504.436	1506.99
PF3D7_0714100	57.5347	0.397495	0.09975	0.11531	0.446355	0.21133	0.14996	0.153206	0.089	0.06929	0.0682452	0.04188	0	0.311584	0.33672	0.10181	0.0901578	0.18971	0.02698
PF3D7_0714200	57.5347	12.7705	35.0059	15.9541	27.5817	40.3596	10.1664	33.3681	22.3819	16.4032	27.0381	13.8835	15.5122	57.1532	47.802	31.2559	8.87723	42.0658	25.3464
PF3D7_0714300	57.5347	26.2671	31.3848	18.6334	41.1002	37.0485	13.3822	42.8339	23.0053	18.1557	38.4747	14.9803	19.9866	15.9491	20.9174	8.21481	2.91211	23.6333	7.00212
PF3D7_0714400	57.5347	4.48675	2.74332	1.33476	2.61728	4.01487	1.23101	26.115	15.9099	17.8309	22.5774	9.36878	12.2381	1.8944	3.86436	1.71328	0.360807	4.00239	1.47865
PF3D7_0714500	57.5347	20.5112	21.0549	9.3691	27.1065	28.3959	8.34961	57.2293	40.8159	26.9483	54.4211	34.9595	23.9373	14.5842	25.3373	6.51545	2.43598	31.2451	6.39036
PF3D7_0714600	57.5347	47.835	77.1865	43.7683	65.0858	78.3347	29.5607	69.6607	55.42	49.7719	56.1299	39.7405	58.0703	26.7338	41.3493	25.3762	10.9498	43.9503	19.3573
PF3D7_0714700	57.5347	0	0	1.31267	0	0.42957	0	0	0	2.36608	0	0	2.21542	0	0.76661	4.50684	0	0	0
PF3D7_0714800	57.5347	0	0	0	0	0	0	0	0	0	0	0	0	0	0	0	0	0	0
PF3D7_0714900	57.5347	19.8651	0	0.57629	1.06223	0	1.87353	2.73449	0	0	3.97903	0	0	2.43307	0	1.13064	12.9539	0	0
PF3D7_0715000	57.5347	169.09	46.9569	59.1112	76.9663	51.3406	75.2803	88.3786	75.4686	87.6918	90.7219	99.2499	82.9787	15.2658	16.751	14.8436	11.4895	22.5012	18.3984
PF3D7_0715100	57.5347	2.94563	1.47846	0.42727	1.41759	0.67116	1.89838	0.16219	0.21986	0.61612	0	0	0	17.7504	6.33802	16.3462	6.09653	1.68701	12.0982
PF3D7_0715200	57.5347	1.00272	2.80731	0.7654	2.08962	2.83806	0.78432	37.2599	21.5707	18.3412	29.7497	12.1972	18.8164	31.1625	60.1557	16.0782	7.51778	60.4094	15.5428
PF3D7_0715300	57.5347	1.20459	1.97017	0.60733	1.49259	1.4859	1.01072	29.7919	16.4996	14.8221	24.7035	10.2585	13.1298	22.1123	46.0837	11.0429	6.43005	51.1467	16.2762
PF3D7_0715400	57.5347	0.778862	1.11693	0.34861	0.713959	0.55774	0.3358	33.1931	26.2593	17.4547	27.432	21.5474	15.6459	10.4008	18.8887	6.21247	1.96847	22.7706	4.96265
PF3D7_0715500	57.5347	5.53909	2.48361	1.18269	2.27473	2.22126	2.4797	159.424	129.187	157.938	160.579	165.062	187.137	29.0475	41.8022	27.289	29.7	55.6072	36.0388
PF3D7_0715600	57.5347	3.20876	4.73824	1.36798	4.05824	4.40789	2.28945	124.228	135.596	79.3136	123.403	109.765	69.0901	41.8707	86.9819	25.4093	9.79359	100.896	29.3506
PF3D7_0715700	57.5347	0.613674	0.67763	0.14954	0.31502	0.27965	0.13891	15.4081	14.7853	12.2198	14.4133	19.0096	14.1098	5.23131	8.90816	3.16445	2.25488	10.8015	4.99924
PF3D7_0715800	57.5347	2.07839	1.56477	0.44091	1.95878	1.83504	1.98469	94.7336	56.8343	55.3188	84.0122	46.1784	47.1916	23.445	42.2551	16.4686	10.5183	52.337	26.7992
PF3D7_0715900	57.5347	2.27402	3.58863	1.33367	3.6282	4.4905	2.21039	128.838	107.818	73.9264	120.588	65.1186	60.1594	42.4797	92.3482	28.544	8.33614	101.256	29.5567
PF3D7_0716000	57.5347	89.2172	110.193	81.4453	169.514	119.822	41.2624	146.66	67.4945	73.294	145.535	51.039	78.4649	34.6059	47.0121	20.9339	9.16718	55.3627	18.6161
PF3D7_0716100	57.5347	64.6794	71.7424	61.1219	83.823	87.7471	35.9832	32.1878	40.6711	25.4856	38.2726	30.0117	28.1262	5.74502	5.76348	3.4142	1.6788	7.00653	3.0411
PF3D7_0716200	57.5347	188.915	148.722	82.2917	196.933	184.349	93.3109	82.4647	54.0366	45.8318	72.9	43.8513	34.2714	13.8984	17.7201	4.35262	3.14854	18.976	4.60906
PF3D7_0716300	57.5347	6.51777	16.4147	6.66267	14.1871	16.383	5.56063	411.949	302.64	391.24	374.505	210.911	346.832	154.085	299.381	184.276	39.9461	331.364	142.76
PF3D7_0716400	57.5347	44.0554	44.931	32.3277	48.4826	44.2421	22.2632	227.6	134.19	177.131	200.627	129.649	204.294	94.9102	169.356	98.1611	49.696	240.374	113.092
PF3D7_0716500	57.5347	1.80298	2.89584	0.32081	1.6711	1.6615	0.54414	68.3273	77.9253	40.729	79.3551	60.6882	31.968	14.4157	21.7981	6.45811	3.76228	26.205	4.99387
PF3D7_0716600	57.5347	0.258438	0.58372	0.22492	0.456037	0.4122	0.02437	12.871	10.4596	6.78405	14.1321	9.70741	6.07369	2.79183	7.06694	1.14732	0.637466	8.54766	1.59217
PF3D7_0716700	57.5347	0.0884906	0.25539	0.10782	0.170345	0.19154	0.13353	7.6448	9.02537	4.1553	7.61159	6.47992	3.56143	2.64021	3.09441	1.45052	0.481704	3.34487	1.45978
PF3D7_0716800	57.5347	456.106	331.51	320.623	441.043	333.338	276.229	404.918	412.417	362.599	459.531	418.152	351.17	87.6462	126.252	69.4985	42.638	159.014	80.0936
PF3D7_0716900	57.5347	2.5464	5.26761	4.97912	2.3822	5.11875	2.89088	5.94377	16.178	12.2651	6.06342	14.6234	10.5147	1.17524	3.45457	4.11223	0.550573	6.15147	3.07283
PF3D7_0717000	57.5347	4.72251	3.05016	0.99406	2.56047	2.83603	2.41686	41.1447	18.2796	30.2307	34.0158	22.0477	32.4785	31.6162	53.4243	51.7318	33.803	60.1033	50.1471
PF3D7_0717100	57.5347	4.02597	4.62328	2.12065	5.19372	4.05348	2.01182	80.6106	66.7746	44.1061	77.6762	52.5192	35.4687	31.4138	47.542	27.9072	6.68367	52.9715	18.6738
PF3D7_0717200	57.5347	35.1011	47.4316	29.3375	51.2988	48.4969	30.2168	73.6963	45.9652	42.6212	67.4963	32.3415	39.0538	227.761	126.288	145.041	63.4377	128.948	133.003
PF3D7_0717300	57.5347	29.9715	28.7476	21.1293	34.7603	26.6088	23.629	35.2324	35.64	18.6852	42.3983	24.5579	21.9595	85.4784	25.9315	36.9076	16.4669	25.6088	34.4313
PF3D7_0717400	57.5347	69.2321	105.176	61.1557	122.195	105.208	44.6525	43.6867	75.9346	30.6519	58.0614	87.3844	29.0012	30.3902	13.839	9.51619	4.03635	13.7472	7.83458
PF3D7_0717500	57.5347	38.2176	70.4399	31.4256	65.7466	52.8428	34.0294	110.03	44.0586	64.4781	97.912	32.5271	61.5551	518.107	185.241	416.35	133.797	180.136	314.576
PF3D7_0717600	57.5347	1.50633	4.58906	1.26829	4.03484	4.36603	1.35458	44.3132	31.5088	19.7322	35.1962	16.0335	16.7263	98.5252	86.618	55.3761	15.2316	81.3208	33.8955
PF3D7_0717700	57.5347	272.665	276.283	193.359	300.256	247.16	215.407	356.235	352.277	250.832	377.758	331.186	223.062	168.437	217.754	106.077	36.8071	248.621	114.538
PF3D7_0717800	57.5347	0.531984	0.67495	0.3601	0.606858	0.39057	0.13379	6.23913	5.314	2.50981	5.25686	2.35416	1.95061	3.5793	2.66184	1.27673	0.462537	2.08195	0.98713
PF3D7_0717900	57.5347	10.2713	7.65979	5.89177	9.66147	7.80548	5.05274	43.8623	56.1772	32.0184	47.7738	58.6855	39.8661	8.57745	9.53941	5.56034	2.40249	12.4001	3.70829
PF3D7_0718000	57.5347	0.131558	0.15343	0.03368	0.0695196	0.10403	0.04233	0.365596	0.28764	0.21205	0.37202	0.1908	0.12731	0.147862	0.23443	0.08192	0.0368603	0.14478	0.05831
PF3D7_0718100	57.5347	0.418135	0.87321	0.19235	0.713881	0.71794	0.15211	29.6849	13.743	11.7976	24.1929	7.88286	11.2628	8.42382	14.1572	4.06444	1.64614	15.6883	3.37893
PF3D7_0718300	57.5347	0.124504	0.48653	0.06192	0.228257	0.23505	0.07045	0.141024	0.15134	0.13393	0.109933	0.04498	0.0209	0.805156	0.15911	0.23688	0.0484102	0.04075	0.04347
PF3D7_0718400	57.5347	34.3746	35.8268	17.1715	34.6612	28.8315	33.0813	199.632	171.433	189.543	200.267	232.701	181.218	184.561	117.701	177.294	88.9059	129.906	175.465
PF3D7_0718500	57.5347	131.991	52.5011	45.9339	73.0828	52.8182	63.6837	236.037	184.671	208.583	238.059	241.286	241.401	103.709	110.464	90.347	77.9249	133.052	116.917
PF3D7_0718600	57.5347	1.75715	5.66584	1.28521	3.78115	3.63161	1.25212	18.4003	12.6143	12.2586	13.9688	5.99924	8.89876	39.5788	10.3853	18.7715	4.86712	7.54931	12.5288
PF3D7_0718700	57.5347	0.228655	0.11477	0	0.0978136	0.1042	0.05751	10.9533	9.59124	8.21022	10.4686	7.54873	7.26946	0.739346	2.49481	1.30141	0.285242	2.82278	0.93136
PF3D7_0718800	57.5347	0.495418	0.33155	0.22996	0.21193	0.37627	0	3.76441	1.03535	0.96716	1.47433	0.69598	1.0026	0.873773	2.24946	0.50755	0.449473	2.20682	1.00897
PF3D7_0718900	57.5347	0	0.09664	0	0	0	0	0.254443	0.25868	0.24164	0.132231	0	0	0.113198	0.46975	0.23014	0	0	0.07843
PF3D7_0719000	57.5347	32.4878	4.98804	3.49068	9.0363	7.77804	6.74168	24.2926	22.2724	14.3736	23.1374	21.6743	14.1217	1.54579	4.36709	1.8719	1.06134	5.80222	1.97859
PF3D7_0719100	57.5347	5.87773	3.0433	1.01232	2.69964	3.91904	2.19404	154.527	95.8399	99.5955	141.237	112.698	93.0113	42.9213	71.7997	29.3053	37.5108	83.4361	45.8915
PF3D7_0719200	57.5347	0.967719	1.05974	0.56658	0.395153	1.02229	0.64718	4.56303	2.8957	2.41055	4.86355	1.37185	1.72295	4.62898	6.00964	2.61373	2.39447	4.58497	2.13211
PF3D7_0719300	57.5347	28.9141	52.6852	37.0307	60.1649	64.4835	32.4156	46.3035	62.6444	29.7836	47.0051	52.4453	30.0029	12.0625	25.1975	8.38656	2.47637	27.7962	8.50326
PF3D7_0719400	57.5347	1.06556	3.43127	1.55047	3.56463	3.22988	1.06142	37.3621	25.5588	18.361	27.8485	15.1779	17.2247	45.6388	58.5109	32.9129	7.95927	55.9519	22.5594
PF3D7_0719500	57.5347	4.7657	4.94031	1.56147	6.35584	5.10995	2.44416	78.948	41.08	34.413	55.8097	30.5477	28.4517	82.9543	77.3094	62.386	19.1176	85.283	42.6423
PF3D7_0719600	57.5347	568.961	261.72	409.93	382.971	240.6	432.341	347.687	344.194	409.808	383.869	402.192	462.983	95.9703	127.743	92.4276	38.4861	146.549	102.746
PF3D7_0719700	57.5347	530.821	257.084	423.096	365.871	248.332	459.43	331.668	303.079	426.069	352.918	335.256	432.191	100.879	132.707	125.127	67.203	153.329	127.684
PF3D7_0719800	57.5347	5.05247	5.98377	4.29758	6.37222	6.56696	2.3098	17.9086	10.7335	8.96457	12.8194	8.22377	7.05815	13.3593	21.7382	10.7348	2.26937	22.3888	7.9379
PF3D7_0719900	57.5347	13.1222	26.0994	13.2246	29.5138	27.2335	7.23481	41.5681	24.7464	14.9753	34.4587	15.7414	15.7805	22.0379	35.6944	11.5032	4.31763	36.6701	8.40447
PF3D7_0720000	57.5347	43.086	36.925	21.5902	32.8244	26.8199	25.1672	41.7095	54.319	39.6223	42.8449	56.1873	35.3228	18.1374	25.2605	20.4226	5.0956	26.5788	17.0987
PF3D7_0720100	57.5347	83.6016	33.724	22.8842	67.0046	39.133	20.6657	54.3674	32.9602	29.8573	47.7979	31.3063	34.9007	14.5658	12.5512	5.75958	4.91838	16.3505	5.94394
PF3D7_0720200	57.5347	129.663	65.6454	65.0293	109.023	77.734	60.8401	116.083	88.0917	87.5032	116.838	106.604	95.1062	28.4701	27.7505	20.2295	12.7208	35.4889	21.3766
PF3D7_0720300	57.5347	21.5468	17.1954	4.12553	17.8354	10.3098	8.77884	1.7084	3.57021	0.90137	2.07162	0.90809	0.67518	50.9229	9.81257	16.9972	19.353	6.41688	18.7816
PF3D7_0720400	57.5347	16.7008	21.3436	11.6941	21.8139	16.2063	7.62681	69.2697	98.7492	41.7597	70.6596	88.3577	38.198	26.1732	34.4079	12.3962	6.07803	44.1823	13.5181
PF3D7_0720500	57.5347	3.86972	1.37487	1.75583	2.06458	1.16902	1.27943	41.3694	22.9958	24.3369	37.7132	27.5787	25.1204	12.7043	15.1337	7.18653	8.25442	20.5688	11.9545
PF3D7_0720600	57.5347	78.2612	69.8467	51.5121	70.9162	68.0185	41.0329	121.984	94.6037	92.3823	116.322	96.5792	87.6014	53.9735	96.5283	58.1264	34.5447	109.684	58.2724
PF3D7_0720700	57.5347	43.0267	81.5691	50.1987	97.385	81.8241	27.4505	29.6321	14.815	13.2018	26.0073	11.6779	12.4648	153.041	63.0025	82.7595	28.2568	55.0714	59.3978
PF3D7_0720800	57.5347	9.92935	9.54118	3.47939	9.13786	6.60859	5.86523	180.72	133.165	149.644	185.818	171.381	184.534	47.0455	52.9379	44.4153	37.6045	75.0243	61.9436
PF3D7_0720900	57.5347	4.86312	8.12921	2.75292	5.61693	5.62703	2.61633	132.078	115.558	76.0685	131.732	114.936	65.5267	44.2779	78.0649	32.5648	15.193	85.9129	29.73
PF3D7_0721000	57.5347	9.12089	17.6534	13.9143	20.6789	19.9711	5.77755	46.9882	31.7411	21.6078	40.5354	21.8535	22.5843	35.3112	44.2919	24.2875	8.06979	45.6428	19.4389
PF3D7_0721100	57.5347	16.4384	11.2011	3.0933	12.412	13.8294	7.31017	400.088	304.103	391.869	386.669	325.629	406.781	98.7712	174.425	70.7829	50.7412	230.097	87.6007
PF3D7_0721200	57.5347	7.41511	12.8474	7.10048	11.7406	19.9935	4.51211	11.7713	7.22787	4.86645	8.61069	4.52126	3.7041	5.00477	14.5038	2.54537	1.59886	15.4942	2.96541
PF3D7_0721300	57.5347	40.2029	51.3358	36.1063	69.4611	80.3465	21.3164	36.7753	34.6279	25.3273	39.0787	30.0112	22.9391	6.47673	11.7117	3.50588	1.2711	13.1553	3.21266
PF3D7_0721400	57.5347	22.2986	13.2344	6.48779	14.0733	11.8674	7.56789	191.669	170.562	139.888	192.063	197.73	158.905	80.1156	118.035	37.1988	47.2078	126.387	50.7668
PF3D7_0721500	57.5347	0.0258463	0.19459	0.12597	0.0995084	0.11778	0.11701	1.69068	1.74777	4.00054	1.5975	0.91501	2.88528	0.395072	1.80763	2.8774	0.140696	2.99011	1.43177
PF3D7_0721600	57.5347	1728.75	841.962	1333.95	1083.22	841.311	1533.77	956.599	1063.73	1160.65	1045.35	1565.72	1381.05	322.109	449.456	368.655	205.383	529.62	388.376
PF3D7_0721700	57.5347	1.42109	5.03939	0.76358	2.2202	2.3651	1.39854	2.95977	1.49416	2.35208	1.65485	1.11972	1.33107	2.21578	2.19828	1.54028	0.462464	1.45082	0.50334
PF3D7_0721800	57.5347	129.766	75.0907	82.0612	115.178	75.0571	53.854	257.973	184.701	249.263	250.541	247.865	250.307	121.828	163.575	216.064	58.1061	185.08	154.959
PF3D7_0721900	57.5347	92.0148	52.4549	35.8611	69.7325	48.9295	53.3948	96.5277	77.3135	52.0765	84.2403	74.1039	51.1564	99.2775	54.6136	81.0453	25.6377	55.7295	70.9301
PF3D7_0722000	57.5347	50.5104	21.7774	12.0882	34.0536	19.787	23.8839	52.5656	32.5262	31.6469	45.0788	25.7001	29.4647	35.9468	14.1459	16.9576	10.3845	14.5486	17.9002
PF3D7_0722100	57.5347	31.2471	40.1264	23.7216	43.8966	41.9948	21.2631	34.416	34.7784	19.2249	31.4683	35.5748	17.4214	15.7775	31.3155	9.06368	3.01912	31.243	8.68586
PF3D7_0722200	57.5347	39.7475	56.9909	27.9585	73.8266	53.8807	24.9255	16.4937	3.81696	2.68073	8.74415	1.40332	2.14091	1115.68	415.926	1735.45	330.95	334.783	917.805
PF3D7_0722300	57.5347	31.7292	60.0318	31.8247	48.9061	64.5732	16.7123	37.3196	40.2363	25.0705	35.8961	29.6283	23.1273	14.3156	20.7679	7.87568	2.66565	26.4727	7.6888
PF3D7_0722400	57.5347	316.702	193.56	176.182	258.091	223.979	172.31	337.658	302.15	279.138	362.167	396.255	285.803	88.3371	146.581	86.8326	32.7979	180.191	84.1255
PF3D7_0722500	57.5347	147.799	120.952	70.8144	155.72	102.087	118.326	135.693	97.8374	66.2852	127.366	71.6703	55.3251	105.534	75.2687	62.6678	19.5692	78.9843	61.2812
PF3D7_0722600	57.5347	83.1771	88.8413	51.2797	102.796	107.027	54.9277	58.9939	60.5256	40.134	65.0284	53.3243	38.2099	44.9885	34.2549	22.6973	7.7101	34.1854	18.8868
PF3D7_0722700	57.5347	53.5222	19.7167	20.3298	23.5356	19.7443	34.3211	85.591	55.108	69.5339	72.8661	70.8233	80.9921	113.225	75.0211	197.098	86.3345	78.6526	197.019
PF3D7_0722800	57.5347	0.468085	2.91717	0.57033	1.20142	1.65312	0.39732	0.567013	1.11798	0.29372	0.428611	0.49319	0.33613	2.82068	2.52187	1.58516	0.530843	1.98081	1.06452
PF3D7_0722900	57.5347	1.8731	2.54391	0.88222	2.47452	1.65693	0.91446	2.40244	0.59211	0.87576	2.64838	0.23218	1.3163	30.5745	23.9241	15.3705	18.7432	19.8564	13.0599
PF3D7_0723000	57.5347	3.99661	2.67463	2.07478	2.11459	3.17921	1.9574	3.75258	3.51678	4.31175	4.79116	2.88117	3.6527	1.03053	0.84105	1.83174	0.23855	1.79366	1.44227
PF3D7_0723100	57.5347	0.19588	0.09832	0.06819	0	0.04463	0.03695	0.129424	0.04386	0.02049	0	0	0	0.345474	0.17921	0.91976	0.0666426	0.26176	0.21941
PF3D7_0723200	57.5347	0.630198	0.56935	0.26326	0.566129	0.17231	0.14265	0.916066	0.28222	0.05273	0.692464	0.31872	0.39495	5.40922	3.15184	4.77765	1.54373	1.97305	2.36157
PF3D7_0723300	57.5347	12.2066	22.8557	8.06186	21.9007	16.7468	12.0186	32.1041	10.9426	15.5184	33.502	7.4431	16.0901	362.531	135.138	335.409	87.2123	115.168	200.256
PF3D7_0723400	57.5347	60.0489	124.577	77.1337	149.916	139.548	39.0065	71.6557	55.4633	30.3628	69.5846	35.0959	33.5927	19.7241	22.2727	8.6054	4.8311	25.8628	8.27626
PF3D7_0723500	57.5347	13.6623	6.08563	4.67973	10.6835	8.62819	7.64005	5.42791	4.78057	3.45494	4.40471	4.70268	2.20251	1.23968	1.03604	0.70509	0.239137	1.52635	0.96626
PF3D7_0723600	57.5347	241.135	58.3488	67.205	113.55	64.7751	103.394	71.0702	67.0741	64.8667	84.3926	95.1186	73.8908	14.67	11.7935	9.5439	11.1463	16.7681	15.8079
PF3D7_0723700	57.5347	4.42146	13.1904	4.4644	9.06402	9.26311	2.3973	33.2991	27.5664	13.66	28.1036	19.3603	12.6328	8.00071	19.6127	5.9089	2.53969	20.1044	4.47509
PF3D7_0723800	57.5347	1.79221	4.55365	1.60605	4.99068	4.03274	1.06755	31.6044	13.9437	10.2882	26.0471	8.43871	10.8758	75.1161	60.1399	36.7774	13.8054	54.1172	26.9996
PF3D7_0723900	57.5347	17.4362	50.7409	31.8034	43.1955	54.9244	15.6675	38.824	35.8739	19.9848	34.3894	25.6409	20.9562	17.6555	44.6427	13.8794	5.17238	48.3914	12.3963
PF3D7_0724000	57.5347	0.705836	0.72541	0.47974	0.841124	0.7403	0.29586	7.24725	2.99033	3.00896	5.67832	1.6432	2.86564	3.90592	6.05895	3.21386	0.846211	7.07532	2.26351
PF3D7_0724100	57.5347	30.8845	68.35	48.5675	57.3893	61.2187	22.6587	123.922	95.1409	83.7075	110.827	57.7685	97.8212	47.8503	59.1024	43.4829	9.83327	62.3928	29.934
PF3D7_0724200	57.5347	22.2638	23.1087	21.4458	19.9727	20.7247	14.2213	39.5041	33.9572	35.1567	34.1422	28.6413	36.1523	7.3959	13.2013	10.098	2.47095	15.2845	8.13526
PF3D7_0724300	57.5347	1.8036	1.85816	1.83406	3.31966	2.05475	1.37873	23.05	18.322	18.4058	21.4478	14.5825	18.3121	5.49703	13.6638	6.51578	1.35643	17.1433	6.57313
PF3D7_0724400	57.5347	157.104	80.9821	55.6761	106.682	92.7542	80.5489	82.1186	72.888	59.8993	85.5055	82.4586	61.4779	38.3272	26.9321	15.7824	13.2676	31.0006	20.2796
PF3D7_0724500	57.5347	2.64438	7.70547	3.759	4.38343	5.82436	3.46387	1.74723	3.88161	1.8437	2.1187	1.98129	1.15087	3.06608	1.25445	2.20743	0.0999639	1.37424	1.5259
PF3D7_0724600	57.5347	0.960857	3.37117	1.04941	1.71667	3.80768	0.58993	15.1685	12.7317	7.50316	11.6383	7.46784	6.77079	10.3286	27.6285	7.31853	1.93579	31.0217	4.91907
PF3D7_0724700	57.5347	10.8997	29.8463	19.1251	25.2994	34.5039	8.91551	19.0375	21.3262	11.1	17.0489	16.9769	11.6041	7.49977	12.203	4.42528	2.84634	15.3121	4.55084
PF3D7_0724800	57.5347	9.03458	25.323	7.02747	16.7576	19.1314	8.82966	56.2062	44.2523	35.4558	46.5921	31.5677	29.029	113.798	64.0008	63.325	19.6721	65.2062	49.0011
PF3D7_0724900	57.5347	3.26851	6.33581	1.95396	7.13082	5.37746	1.63273	1.17662	0.62082	0.33004	0.75854	0.285	0.39732	29.8108	2.97426	5.85032	4.24868	1.41147	5.81654
PF3D7_0725000	57.5347	0.869338	3.1506	0.72099	2.33795	2.53424	0.72826	34.3459	21.8072	13.766	27.1381	12.8881	11.4873	26.9673	42.4338	13.4729	4.11466	42.9937	10.321
PF3D7_0725100	57.5347	10.5826	16.8754	5.46945	14.7404	19.6837	4.04734	20.265	19.1778	9.4033	19.2596	14.7281	7.75397	18.4733	21.1273	8.57296	2.11521	20.4684	5.70012
PF3D7_0725200	57.5347	145.337	52.5075	22.9979	70.9599	57.6798	44.3364	128.278	83.3228	80.8633	109.672	103.334	67.7978	41.6048	57.2318	20.2524	20.9364	64.4518	23.0259
PF3D7_0725300	57.5347	57.4042	81.0798	70.1805	82.1199	92.2707	38.5145	21.305	35.9676	18.2289	28.9275	35.9068	20.0033	30.5041	8.05129	17.9205	3.80097	6.66715	11.025
PF3D7_0725400	57.5347	462.697	234.642	217.692	342.199	217.448	564.373	12.7332	4.84131	4.71906	10.394	7.72569	5.78096	1173.3	225.561	2273.69	949.765	192.312	4130.48
PF3D7_0725600	57.5347	181.242	993.064	80.6206	53.7768	693.014	183.455	35.133	2437.15	275.223	37.7225	3634.34	355.019	38.0286	778.426	378.867	3315.95	832.164	356.375
PF3D7_0725800	57.5347	7.68366	90.4149	0.29721	0.547818	61.2752	4.83112	0	377.548	6.78575	0.586308	482.325	12.3729	2.76054	106.226	10.3499	610.259	97.6269	14.6053
PF3D7_0726000	57.5347	575.427	1467.98	339.007	182.691	992.965	699.817	101.838	4037.7	968.833	108.161	5027.17	1439.41	129.914	1195.22	1533.36	7002.58	1291.19	1536.33
PF3D7_0726050	57.5347	173.601	76.6773	29.3986	111.394	61.5525	70.139	23.3848	34.7085	19.2098	61.5333	85.1538	37.6402	14.0909	7.01331	10.8623	10.517	15.2236	13.5036
PF3D7_0726100	57.5347	125.16	271.12	129.279	229.971	285.143	85.9529	4.60463	7.54212	2.30404	6.09822	9.93236	3.1406	6.69627	6.10916	1.45223	1.01978	3.27595	1.694
PF3D7_0726200	57.5347	39.2704	12.9321	21.3184	38.6675	25.5219	14.8267	15.4934	11.99	11.3256	28.0188	27.3164	17.1596	2.54774	3.3384	1.13011	0.90072	4.07939	1.43781
PF3D7_0726300	57.5347	2.56149	14.9558	3.18399	8.20886	12.5762	2.72974	11.9907	12.0349	6.02973	9.84904	6.27599	5.54375	12.4046	18.53	7.92699	2.50119	15.4381	5.29337
PF3D7_0726400	57.5347	3.46019	5.85295	3.37902	7.36561	8.12171	1.26697	9.42245	5.86024	3.37041	7.3735	4.18189	3.51455	4.76155	9.81425	3.05691	0.975257	11.4838	2.28338
PF3D7_0726500	57.5347	22.8241	57.8954	25.7866	56.5143	58.261	15.1689	72.6391	61.2677	34.6708	67.5668	44.3052	35.3749	34.5454	61.0695	15.1048	8.68017	64.4549	13.6192
PF3D7_0726600	57.5347	0.447559	1.23551	0.26487	0.861553	1.20332	0.33768	24.0418	22.5583	13.2182	23.5132	15.8444	11.5263	7.78838	17.3249	4.31006	1.46179	19.3439	3.59131
PF3D7_0726700	57.5347	10.6284	11.9794	2.27193	10.4093	8.53957	5.06471	173.284	120.62	97.9715	166.342	120.274	94.691	149.085	165.89	76.4111	50.9412	173.747	74.5069
PF3D7_0726800	57.5347	0.223632	0.33673	0.07785	0.143498	0.35668	0.16873	7.31419	7.11053	3.60175	6.9111	5.93775	3.54759	0.525895	0.77292	0.9928	0.532592	1.45154	0.27327
PF3D7_0726900	57.5347	3.90741	3.57855	2.23473	4.5261	3.38778	1.43579	41.9285	43.7574	32.6387	44.5728	41.0092	30.5604	7.96554	16.0222	5.90932	1.34665	19.5786	4.70237
PF3D7_0727000	57.5347	3.16446	8.18405	4.18402	5.6715	7.48727	1.89949	27.1298	20.8102	13.89	24.5476	13.9477	15.1609	14.315	35.4132	10.7107	5.28234	38.9429	9.52427
PF3D7_0727100	57.5347	0.287518	1.21762	0.3253	0.714904	0.91715	0.24405	14.9723	13.4874	8.20894	13.5503	8.39137	7.7003	10.5857	21.2409	4.90316	2.09091	21.3791	4.58201
PF3D7_0727200	57.5347	131.21	99.5774	66.272	125.063	113.535	69.7889	39.5429	54.0356	32.1446	48.7636	77.6111	35.4168	8.10328	9.88301	4.17622	1.83762	11.8871	4.80481
PF3D7_0727300	57.5347	19.2033	24.9481	15.7971	28.2029	30.8585	9.26823	20.4108	24.2905	11.9144	23.368	19.6597	13.0438	7.57214	14.6788	3.86743	1.51652	17.2169	3.40954
PF3D7_0727400	57.5347	430.944	157.45	160.51	208.912	144.596	205.766	661.191	542.8	631.545	664.369	629.603	578.686	305.633	385.962	403.322	189.202	421.5	513.244
PF3D7_0727500	57.5347	0.50519	0.54516	0.18466	0.794203	0.40288	0.20964	23.8164	13.1444	13.9799	21.1287	8.66556	12.9611	5.70245	18.2513	5.79667	2.04534	22.8764	4.34184
PF3D7_0727600	57.5347	0.120163	0.24125	0.06275	0.205614	0.10039	0.09066	2.55391	4.28705	2.71447	2.84703	3.82355	2.52593	0.682895	1.36808	0.98484	0.0545097	1.58285	0.26104
PF3D7_0727700	57.5347	0.838188	1.46194	0.53252	1.29081	1.35597	0.61661	9.63647	8.14537	7.63517	8.72077	6.09366	6.8453	2.74721	6.13475	3.66383	1.02661	8.83279	3.03003
PF3D7_0727800	57.5347	6.08828	10.0563	7.09534	10.6038	8.29941	3.58161	37.3055	41.0147	22.0761	36.738	31.078	20.1697	12.2966	30.9938	8.34867	3.13023	33.8043	7.29026
PF3D7_0727900	57.5347	2.44772	4.09691	1.41176	3.41411	3.58259	1.076	1.50079	1.03577	0.81569	1.5314	0.93543	0.72719	0.884143	1.93995	0.89964	0.169376	2.02357	0.76465
PF3D7_0728000	57.5347	349.592	262.713	227.073	311.769	256.851	268.486	355.274	385.253	330.044	385.199	378.965	359.37	148.759	170.114	144.069	94.4369	194.587	151.997
PF3D7_0728100	57.5347	0.158747	0.24103	0.10224	0.359067	0.20255	0.04192	7.92179	3.05159	2.52021	5.67994	1.87833	2.58358	3.05182	6.38872	1.79846	0.69942	7.38396	1.311
PF3D7_0728200	57.5347	0.30809	0.98967	0.34321	0.513999	0.77218	0.20921	13.0282	10.3616	6.97259	10.706	6.15466	6.98717	9.96199	21.1963	6.15486	2.47373	20.6562	5.34594
PF3D7_0728300	57.5347	1.91696	1.14256	0.31282	1.38381	0.92815	0.61018	48.1308	25.5125	22.0278	41.3867	22.1416	20.3905	25.2515	20.7532	15.0974	8.19316	21.3856	11.5658
PF3D7_0728400	57.5347	0.533029	0.17836	0.37112	0.74106	0.28338	0.33514	33.5755	10.3438	21.1461	26.2342	13.5536	17.6422	6.00623	10.3673	9.31369	4.6546	12.0074	13.2077
PF3D7_0728500	57.5347	0.314224	0.15771	0	0.201627	0.14319	0.17781	1.97238	0.63323	2.49753	1.61845	0.33107	2.95389	1.1084	3.25808	4.07762	1.60359	2.09954	1.34389
PF3D7_0728600	57.5347	1.81938	4.17147	1.50166	4.37379	3.95862	0.88615	64.7513	23.7812	23.9264	49.5562	14.0036	25.8858	48.5697	80.3171	31.7655	11.3569	83.2024	25.2208
PF3D7_0728700	57.5347	0.141548	0.21314	0.08623	0.181654	0.16126	0.06675	1.134	0.48334	0.60694	0.729064	0.16405	0.72076	0.70734	0.95686	0.53776	0.21671	1.24302	0.43962
PF3D7_0728800	57.5347	1.36851	1.76835	0.669	1.45732	1.63205	0.73596	50.9443	46.3032	37.3579	51.0507	47.687	36.4846	12.9413	24.342	11.1167	2.4964	29.6053	9.72525
PF3D7_0728900	57.5347	53.1353	46.8264	28.2474	62.0685	50.1933	20.0233	71.4775	60.606	38.3772	67.5585	46.8912	33.1738	28.3389	36.8966	13.3534	7.31103	40.0148	12.9022
PF3D7_0729000	57.5347	113.751	26.224	12.7841	55.8762	35.0563	27.7449	77.2633	45.1914	37.6353	69.2338	40.6424	25.0648	30.1315	23.7131	9.61787	14.4238	26.6743	14.3093
PF3D7_0729100	57.5347	0.37559	1.25677	0.70279	1.05942	1.15887	0.26567	14.7245	8.59218	6.64817	11.5857	7.00117	6.87766	6.04929	17.4038	4.36358	1.55471	18.1556	3.97763
PF3D7_0729200	57.5347	0.597117	0.79921	0.48503	0.574727	1.26983	0.48807	36.1658	38.4171	24.4171	31.268	32.0022	19.8413	6.43585	13.6573	3.78937	2.50555	17.1559	4.84409
PF3D7_0729300	57.5347	47.8714	46.1845	25.6154	53.3328	61.5697	18.6279	29.9276	28.8859	19.0226	31.46	27.2682	18.5645	4.67314	5.85971	1.88863	0.890216	7.89388	2.07505
PF3D7_0729400	57.5347	285.99	167.536	140.851	239.495	187.783	109.375	100.713	104.539	70.6659	130.313	157.761	82.5417	19.0435	15.3622	14.2356	5.66477	18.6209	10.5059
PF3D7_0729500	57.5347	51.4259	43.2255	26.3355	54.1655	48.7712	26.843	59.3095	58.7257	39.1773	61.5016	56.9379	40.4423	43.2814	19.553	20.0751	10.3132	22.293	16.5349
PF3D7_0729600	57.5347	4.13288	5.11286	2.2088	6.83527	3.92585	2.5034	146.46	92.8273	84.692	133.758	81.7913	95.2821	99.2766	83.4562	68.3613	41.668	82.5658	61.6933
PF3D7_0729700	57.5347	0.123225	0.22266	0.06006	0.158139	0.26954	0.14876	0.081419	0.04415	0.06186	0.0677001	0.04155	0.12549	2.78186	2.11443	9.36716	1.12356	2.7194	3.98525
PF3D7_0729800	57.5347	0	0.09678	0	0.0494904	0	0.05819	0	0	0.01613	0	0	0.03021	0.634809	0.23521	3.59523	0.183684	0.48589	0.91105
PF3D7_0729900	57.5347	2.01411	1.84699	0.63275	2.20079	1.86415	0.5745	0.463269	0.29199	0.27836	0.438574	0.29361	0.20641	3.28712	2.05014	1.35274	0.525708	2.05296	0.77673
PF3D7_0730000	57.5347	1.5677	2.754	0.59391	2.15982	1.05059	0.3131	20.5035	13.8553	11.2646	17.796	18.2278	7.74795	5.36729	6.13077	2.31465	1.63148	8.55595	1.52127
PF3D7_0730100	57.5347	0.682941	0.83679	0.30767	0.850666	0.38444	0.14398	8.21528	7.10626	6.79785	7.4766	7.98295	7.18323	1.74772	2.00103	1.91378	0.683387	2.62288	0.90816
PF3D7_0730200	57.5347	10.0809	15.927	9.91724	13.5264	22.1416	6.89778	18.5531	15.5174	12.8136	17.2376	14.1304	11.2623	7.19825	14.4378	4.82237	1.63849	17.9125	4.11445
PF3D7_0730300	57.5347	428.856	603.497	521.345	549.064	652.349	300.629	155.559	225.281	139.319	191.732	209.509	134.795	246.681	91.9705	67.9411	51.654	79.9274	90.7779
PF3D7_0730400	57.5347	289.56	167.975	75.2927	176.489	151.924	184.764	35.444	20.0084	21.7263	30.1949	22.3082	22.0706	1339.86	284.021	1027.46	1114.21	219.973	1688.19
PF3D7_0730500	57.5347	1.10682	2.59249	1.11538	3.0859	3.11181	0.90103	23.0386	9.74518	11.5592	18.1761	5.6195	10.235	32.3374	31.5035	22.5459	6.51834	31.7516	18.0755
PF3D7_0730600	57.5347	3.71903	0	0	0	0	1.40301	1.22865	0	0	0	0	0	12.0253	0.75611	5.71513	2.53059	0	0
PF3D7_0730700	57.5347	33.9362	0.47314	1.31267	13.9123	4.72532	1.4225	0	0	0.78869	0	0	0.73847	2.21679	0	0	5.13148	0	0
PF3D7_0730800	57.5347	1118.28	639.452	965.426	799.242	627.267	760.3	27.7735	28.2042	27.0816	36.9891	84.4034	31.4686	151.958	33.7683	45.4883	34.9526	14.5167	49.3426
PF3D7_0730900	57.5347	51.3798	375.956	92.0519	86.7039	571.516	37.5301	20.8002	95.8594	20.7402	29.334	163.822	25.1287	5.2775	33.7392	2.74441	6.33956	40.3007	3.10547
PF3D7_0731000	57.5347	2.73182	9.5401	2.78607	2.32077	7.0836	6.37221	0.0254227	0.17231	0.11267	0.0528475	0.17838	0.21099	3.75498	2.08079	12.8767	5.26239	1.54252	14.058
PF3D7_0731100	57.5347	462.734	560.579	428.027	562.215	574.302	397.163	23.2227	43.7431	18.1969	29.0854	56.0771	19.1663	51.0782	47.141	17.2283	9.70331	29.7712	19.9404
PF3D7_0731200	57.5347	80.9662	55.775	21.1185	70.8131	74.4114	24.5014	14.519	3.21261	5.92917	11.5273	3.904	4.11939	20.6984	10.4926	3.72228	3.64917	10.4508	4.55326
PF3D7_0731300	57.5347	161.687	86.2227	106.417	102.431	91.5945	98.9099	50.2315	47.0236	45.925	52.4541	45.7996	47.5888	8.90687	14.3911	5.68896	3.97813	15.7214	5.34309
PF3D7_0731400	57.5347	9.93769	6.43121	5.85916	6.97367	8.05513	5.20076	47.7235	61.9452	31.1704	50.6192	66.1209	24.0673	6.8617	10.4889	3.11929	2.12932	13.4335	4.70237
PF3D7_0731500	57.5347	166.01	410.042	205.38	360.546	437.796	209.878	5.6382	7.14436	5.09823	7.94488	7.46276	4.98057	1120.67	233.345	575.615	230.817	142.11	632.414
PF3D7_0731600	57.5347	18.2686	25.6617	15.4466	25.3211	23.0673	10.3465	285.68	230.016	210.392	265.4	156.516	202.342	91.1057	159.354	55.354	21.7302	176.629	60.7581
PF3D7_0731700	57.5347	1.94053	4.54526	1.06157	2.49035	3.3477	1.04581	30.4974	24.4567	15.3079	22.3697	11.5082	12.1976	11.1639	23.2205	5.14366	2.04351	23.3741	6.11633
PF3D7_0731800	57.5347	17.2805	24.8565	11.0356	23.8331	45.1128	7.56735	0.499733	0.44179	0.47459	0.756534	0.56129	0.42505	6.10907	3.52996	1.26895	0.749584	2.54874	1.29925
PF3D7_0731900	57.5347	0.425532	0.35597	0.29628	0.364067	0.25855	0.2408	0	0	0.23735	0.0974117	0	0	0	0.08651	0.04844	0	0	0
PF3D7_0732000	57.5347	0	0.30587	0.05304	0	0.41656	0.11495	1.1073	2.69496	1.59332	1.46478	2.3115	0.7161	0	0.37169	0.20811	0.414665	0.05817	0.18617
PF3D7_0732100	57.5347	0	0.58369	0	0	0.50585	0	0.139706	0.4261	0.06634	0	0.44556	0.04141	0	0.25792	0	0	0.08073	0.04306
PF3D7_0732200	57.5347	0.369876	0.37129	0.12876	0.316451	0.39329	0.27907	2.32171	4.16862	6.31815	3.47152	9.40505	8.13729	0.471144	0.40106	0.75786	0.755041	0.54135	1.63213
PF3D7_0732300	57.5347	0.266951	0.13399	0.04647	0	0	0.15106	0.176384	0.11955	0	0	0.16876	0.36597	0.0784706	0	0.04558	0	0	0
PF3D7_0732400	57.5347	0.76792	0.50403	0.57579	0.416942	0.48453	0.26741	0.195151	0.37035	0.54364	0.933041	1.79247	0.78668	0.138911	0	0.12103	0.0401944	0	0.14436
PF3D7_0732500	57.5347	0.121309	0.30444	0.08446	0.23352	0.22112	0.22882	0	0.2173	0.05075	0.249928	0.56238	0	0.784495	0.24663	0.6214	0.247632	0.2779	0.51882
PF3D7_0732600	57.5347	0	0	0	0	0	0	0	0	0	0	0	0	0	0	0	0	0	0
PF3D7_0732700	57.5347	0.125689	0.06309	0.04376	0	0	0.09483	0	0.05629	0	0	0.05297	0	0	0.07666	0.12877	0.0855247	0	0.15359
PF3D7_0732800	57.5347	0	0.64083	0.12445	0.131081	0.86109	0.03853	0	0.04574	0	0	0.02152	0	0	0.08306	0	0	0.039	0
PF3D7_0732900	57.5347	0.266166	0.10019	0.18532	0.426976	0.24258	0.20082	0	0.29799	0.77942	0.0913951	0.28044	0.83404	0.625918	1.46106	5.56727	0.271667	0.66056	3.84873
PF3D7_0733000	57.5347	1.52512	3.36376	2.17531	2.8408	3.47499	2.50855	0.489455	0.87032	1.50204	0.478803	0.75663	0.93191	2.36708	5.88244	11.6069	0.97846	4.53867	9.88618
PF3D7_0800100	57.5347	4.61869	5.95344	3.86559	7.3373	7.66065	5.97972	11.4387	5.66055	6.42557	12.0137	5.72727	8.17648	31.5619	36.307	25.7461	10.4226	36.715	34.9189
PF3D7_0800200	57.5347	0.173515	0.425	0.09665	0.307297	0.29098	0.15186	0.334771	0.10257	0.15969	0.400385	0.11701	0.23924	2.09733	1.48445	1.28938	0.514775	1.04675	1.06297
PF3D7_0800300	57.5347	0.215575	0.44633	0.16651	0.337173	0.38067	0.14994	0.485178	0.4284	0.60309	0.462645	0.36626	0.68343	1.36638	1.67641	3.14255	0.206278	1.33751	1.76439
PF3D7_0800400	57.5347	0.341754	0.72044	0.09518	0.263151	0.31147	0.05157	0.0903234	0	0	0	0.11523	0.16063	0.401836	0.44468	0.79361	0.511598	0.26097	0.38977
PF3D7_0800500	57.5347	0.240682	0.0604	0.12568	0.231657	0	0.1362	0.0795135	0.10778	0	0.0826445	0.05072	0.04714	0	0.04893	0.0411	0	0	0
PF3D7_0800600	57.5347	0	0.54444	0	0	0.49431	0	0.665517	1.73487	0.2593	0.266047	0.68573	0.0607	0.911011	4.00106	1.32295	1.2653	4.46697	0.34715
PF3D7_0800650	57.5347	0	0.46666	0.32367	0	1.05923	0	5.52891	5.82918	2.33367	9.25845	3.72255	5.46268	4.37285	5.29274	6.82641	3.16324	5.50236	4.54451
PF3D7_0800700	57.5347	0.38077	0.87993	0.2375	0.549739	0.88927	0.21248	0.718075	0.84194	0.54423	0.637394	0.76226	0.4319	1.28717	1.89663	0.66912	0.334662	1.26906	0.3942
PF3D7_0800750	57.5347	0.235668	0.11829	0.32817	0	0	0.08891	0	0.05277	0	0	0.04966	0	0.415649	0.09583	0.12072	0.240538	0.08998	0.33597
PF3D7_0800800	57.5347	1.07585	1.52606	0.83048	0.270133	1.10843	1.4823	0	0.06284	0.25438	0.0642474	0.29571	0.25651	0.714996	0.55158	3.13087	0.636572	0.19646	2.21014
PF3D7_0800900	57.5347	102.982	25.4426	7.61595	46.0167	67.4513	14.3323	0.564095	0.38233	0.08929	0.293154	0.26986	0.1672	2.57232	0.69429	0.14577	0.290461	0.48895	0.08694
PF3D7_0801000	57.5347	289.378	589.613	296.136	395.024	720.822	200.557	83.3195	192.662	68.2215	109.68	223.066	76.7424	30.8178	37.6424	14.6435	5.9959	33.4501	12.7057
PF3D7_0801100	57.5347	0.802377	0.19861	0.04592	0.373803	0.03506	0.1244	5.40326	4.54325	5.96828	3.47227	3.94678	5.60116	0.852972	0.61676	1.00595	3.08886	0.89808	1.32968
PF3D7_0801200	57.5347	0.83793	0.42057	0	0.537673	1.14553	0	3.87554	4.69059	1.40212	1.1509	3.53147	4.26674	0.492621	0.68143	0.5723	5.70165	0	0.34131
PF3D7_0801300	57.5347	14.2275	45.4217	6.65807	17.9095	33.5157	11.8199	0.205478	0.4178	0.48785	0.320354	1.37618	0	5.43914	0.5058	2.33639	2.06317	0.17811	1.39337
PF3D7_0801400	57.5347	0.429119	1.14871	0.39837	0.642488	0.71701	0.59358	0.708834	0.35231	0	0.589397	0.39185	0	25.0178	6.107	9.28098	5.83983	3.05838	6.58372
PF3D7_0801500	57.5347	95.5928	80.514	37.5093	96.7357	92.9778	31.4985	56.4512	59.361	40.5349	66.449	70.6468	41.497	14.5678	12.7383	4.37786	3.11539	18.6359	6.21635
PF3D7_0801600	57.5347	0	0	0.20052	0.123201	0	0	1.71263	3.22436	2.24895	1.05486	3.43906	1.91773	0.112878	2.18597	2.39321	0.522584	3.40882	1.79874
PF3D7_0801700	57.5347	4.07293	8.08327	5.14755	9.34284	8.37456	2.48293	41.4979	30.2584	20.8822	36.3014	18.658	21.0091	10.6711	19.9053	7.51212	2.56388	23.6869	5.17332
PF3D7_0801800	57.5347	90.8766	125.666	99.588	168.294	135.927	68.495	149.263	115.476	79.7892	162.854	103.658	84.7846	49.7897	68.6051	28.9513	12.4091	72.31	30.243
PF3D7_0801900	57.5347	1.01795	6.60927	1.98583	3.3522	4.82084	1.36365	2.7183	2.83152	1.66479	2.27135	2.04309	1.99361	1.77956	2.95206	1.43116	0.313657	3.58157	0.91219
PF3D7_0802000	57.5347	30.1867	45.7702	46.1233	73.7081	43.0025	31.2883	332.124	392.231	215.722	361.958	329.677	232.138	96.446	158.527	52.612	36.5605	192.56	61.5013
PF3D7_0802100	57.5347	1.49476	5.94814	2.09142	5.89712	4.33467	1.60807	20.9768	6.60106	5.49909	13.9491	3.53567	5.43747	93.0535	68.2938	50.9599	15.4318	55.6243	34.0664
PF3D7_0802200	57.5347	37.8406	20.5986	14.5145	41.3	23.1696	14.3014	825.336	613.354	999.368	861.38	546.073	1027.91	173.22	239.47	136.214	88.481	319.877	186.711
PF3D7_0802300	57.5347	52.2229	66.304	48.3534	90.8128	82.2064	31.0367	34.5473	55.7325	22.7674	43.1524	58.151	22.7508	8.97685	9.02968	4.55988	2.01547	11.9442	5.47754
PF3D7_0802400	57.5347	82.3033	65.173	48.1096	94.3517	82.9874	51.9241	69.2677	71.0746	47.101	73.679	59.4594	39.4582	16.4024	26.4495	7.7684	4.35014	34.0311	9.25319
PF3D7_0802500	57.5347	12.6922	18.2098	9.68451	22.7077	25.3982	6.47967	22.0047	14.4229	9.89797	19.7091	10.3274	8.8428	47.8388	35.5621	19.6505	7.80794	36.1678	19.4664
PF3D7_0802600	57.5347	5.68098	14.9356	5.64558	18.5002	15.4254	4.83409	7.35734	2.19459	2.14874	5.35979	1.27362	1.86262	221.77	92.7529	112.952	61.3184	77.4623	100.019
PF3D7_0802700	57.5347	0.220186	0.11052	0.03833	0.141286	0.15051	0.16613	3.63711	0.98605	1.35863	2.2304	0.64958	1.35836	1.97408	2.75307	0.86471	0.299648	3.08954	0.98655
PF3D7_0802800	57.5347	12.2534	22.7766	8.45446	26.1246	18.9784	13.8585	36.3924	13.1081	12.4399	28.9383	8.72428	11.667	428.993	191.028	279.042	111.615	152.692	213.705
PF3D7_0802900	57.5347	0.641702	0.24775	0.03437	0.190043	0.13496	0.14897	1.46767	1.08317	1.34221	2.03396	2.01794	0.83139	0.290198	0.50178	0.96083	0.369467	1.09311	0.64339
PF3D7_0803000	57.5347	24.3473	59.9578	40.5121	48.8662	65.0251	21.5891	61.5387	61.7484	39.5781	57.7586	41.3611	37.6349	33.7911	58.62	30.0973	6.24099	61.719	22.2457
PF3D7_0803100	57.5347	73.6675	129.105	81.2596	140.473	148.247	43.4743	83.8108	71.6213	58.8083	80.0142	55.9636	55.2084	39.2157	39.0433	19.9621	8.2287	42.1425	15.9636
PF3D7_0803200	57.5347	5.39644	9.90939	5.14715	11.5002	8.68701	5.48677	41.9902	13.2426	17.4084	32.2394	6.20358	15.1141	230.438	141.147	248.314	46.8998	127.687	145.958
PF3D7_0803300	57.5347	2.38458	3.98955	0.81476	2.94688	3.30021	1.3827	37.9889	31.3838	20.3018	38.1808	24.8269	21.9841	59.8405	82.9013	26.3901	10.5167	73.7134	20.0913
PF3D7_0803400	57.5347	3.92339	8.92444	3.74014	9.609	7.86877	3.49804	115.057	78.4008	54.9587	103.061	42.3377	53.6838	121.39	147.487	87.5048	42.466	141.782	64.8522
PF3D7_0803500	57.5347	10.0999	20.6303	9.03262	20.3706	21.7788	7.9158	14.7235	14.4665	7.57295	13.8085	11.7518	6.181	85.7735	20.0319	21.8546	12.5347	14.2493	22.375
PF3D7_0803600	57.5347	11.1829	27.0459	10.9291	23.9336	31.1579	7.79244	36.244	28.496	16.1088	30.1401	15.7726	14.2257	90.5006	79.1735	36.5617	15.9943	75.2882	29.2338
PF3D7_0803700	57.5347	1.32475	1.92401	0.98123	1.88096	1.69546	1.04206	54.6416	48.9753	35.8804	47.8503	46.471	30.3719	20.7963	43.4139	15.7472	5.25508	47.9329	15.1547
PF3D7_0803800	57.5347	208.582	108.213	95.3264	158.539	104.962	104.154	356.623	344.213	267.519	367.171	407.991	247.254	283.465	332.008	293.271	126.683	345.488	281.021
PF3D7_0803900	57.5347	2.08838	1.31024	0	0	0	0	0	0.70142	0	0	0	0	0	0	0	0	0	0
PF3D7_0804000	57.5347	97.3296	55.0191	35.3554	96.2653	50.7901	46.2564	106.461	72.7989	46.6091	107.498	61.0092	43.9036	77.0814	45.8174	43.3886	17.4262	48.2696	31.926
PF3D7_0804100	57.5347	1.597	1.20234	0.55595	2.56185	0.36387	0.60247	1.58279	1.07276	0	1.09674	2.01917	1.25106	0.938877	0	0	0	0.60975	0.65049
PF3D7_0804200	57.5347	0.424202	0.85166	0	2.44977	0.57993	1.60031	0.840855	0	0	0.291322	0.71512	0.66463	0.249389	0.34497	0.28973	0.577292	0	0
PF3D7_0804300	57.5347	37.9286	128.25	35.7599	61.1575	124.017	17.6415	18.55	38.0889	11.3892	19.4701	31.7643	10.5226	10.0505	21.0524	6.53423	6.09805	17.9033	5.32848
PF3D7_0804400	57.5347	0.417492	1.64644	0.38757	0.778161	1.45859	0.3975	19.0863	22.6672	8.30001	14.4722	13.4646	6.61901	12.9618	29.449	6.26635	1.4204	28.2143	4.79388
PF3D7_0804500	57.5347	2.59159	10.3527	6.27595	8.87418	11.1998	2.44486	30.954	25.0317	14.3121	25.6478	16.45	17.2877	27.5581	41.5608	21.381	5.61964	43.8196	14.5828
PF3D7_0804600	57.5347	46.0297	43.7237	25.8873	53.6047	53.1167	20.6112	50.4938	44.389	28.8116	48.8694	37.7743	28.1528	14.8751	21.7156	7.38104	2.97643	22.4758	7.02208
PF3D7_0804700	57.5347	2.00323	6.16908	2.31277	4.36459	4.4148	1.07168	3.4324	1.38873	1.1789	2.4561	0.51038	1.17476	1.40393	1.6705	0.80777	0.161722	1.75441	0.43794
PF3D7_0804800	57.5347	266.361	165.729	77.1639	198.905	168.503	76.8148	152.355	125.849	88.4347	153.549	134.913	92.3505	30.7868	56.8148	13.6802	8.9493	70.3027	15.5062
PF3D7_0804900	57.5347	43.6445	45.1178	25.3542	58.2787	54.1628	36.9304	56.28	43.2346	28.28	51.5508	36.8294	22.9506	134.888	74.9384	51.6958	28.0775	71.8478	57.9612
PF3D7_0805000	57.5347	4.84066	2.39515	0.63343	3.52466	2.69087	1.334	63.2874	30.0722	34.1951	57.9048	37.6768	35.8232	31.7483	50.7007	19.7664	22.0521	61.1091	26.4012
PF3D7_0805100	57.5347	2.03592	4.11208	1.11864	3.27384	2.8392	1.64716	1.29658	0.51629	0.34888	1.17919	0.45487	0.58608	19.8718	10.712	7.7316	2.60376	10.2365	7.62333
PF3D7_0805200	57.5347	294.801	234.35	175.012	232.327	246.799	321.94	8.70438	5.21989	7.87284	8.88037	8.57123	8.39402	363.582	84.1759	174.685	176.802	52.5472	330.958
PF3D7_0805300	57.5347	1.0274	1.41809	0.60355	0.968269	1.34603	0.42998	0.710656	0.40258	0.46337	0.573273	0.14884	0.43386	11.0609	1.89947	10.0486	2.17372	1.58747	5.85217
PF3D7_0805400	57.5347	39.2854	22.1719	8.26981	29.0097	32.502	12.1081	54.8028	58.9612	31.1361	53.8797	67.3427	32.2625	9.87413	16.2079	4.16419	4.30523	20.9072	5.10744
PF3D7_0805500	57.5347	11.0082	13.0229	6.38707	10.9524	11.3976	4.18414	6.93722	3.04798	4.28817	5.59273	3.02312	4.46948	6.83363	9.15436	9.37389	1.67529	10.9777	5.41923
PF3D7_0805600	57.5347	86.2928	61.5128	44.668	64.7707	52.2098	79.2559	57.2714	53.6876	52.386	57.6545	53.2526	49.816	80.2902	32.8263	51.255	31.1948	30.6241	68.0546
PF3D7_0805700	57.5347	1.06543	2.77747	1.01052	2.43464	2.86851	0.80387	19.3663	12.9117	7.90893	14.1261	7.20735	6.14484	42.4909	58.8692	25.7398	8.36671	52.2188	19.9096
PF3D7_0805800	57.5347	0	0	0	0	0.09437	0	0	0	0.04332	0	0	0	0.182619	0.0842	0.05304	0	0.07907	0.08435
PF3D7_0805900	57.5347	31.6737	17.8507	11.2784	20.0918	21.0732	10.5492	25.2331	23.1002	17.2251	23.8651	22.0067	12.1582	5.58632	5.55637	2.34871	2.46311	9.1564	3.20691
PF3D7_0806000	57.5347	14.5848	11.6226	8.31661	17.5356	13.7678	4.14351	30.1268	19.9155	13.116	25.0796	17.2659	12.8106	7.57808	12.583	3.78973	1.49694	13.2465	2.82764
PF3D7_0806100	57.5347	12.0229	3.47888	3.44305	11.0675	4.61632	2.7556	26.8087	8.05838	9.98104	21.237	4.79744	10.7238	6.8489	6.75312	6.92792	2.88419	8.73311	4.78861
PF3D7_0806200	57.5347	1.88423	1.92164	0.69782	2.30234	2.15574	0.7562	10.2644	3.13286	3.4464	7.77776	2.27251	3.89432	37.5336	39.0168	26.3611	7.40624	37.9454	17.8726
PF3D7_0806300	57.5347	3.01062	4.28459	1.46376	4.87438	3.398	1.84022	15.4186	4.03333	3.92709	11.5068	2.37169	3.58746	89.6849	81.4609	51.9955	40.0031	72.0974	37.3267
PF3D7_0806400	57.5347	0.204435	0.12826	0.03558	0	0.13974	0.05784	1.58716	0.66375	2.52287	1.05297	0.56004	1.40132	0.841313	1.97424	4.38079	0.382543	3.02464	2.8312
PF3D7_0806500	57.5347	79.9412	75.3504	52.3263	101.83	97.5049	54.7288	70.8231	68.8605	43.7704	73.2466	57.5718	42.6498	162.135	77.5701	73.4111	35.925	66.5666	71.5308
PF3D7_0806600	57.5347	23.1688	29.3005	15.548	27.4769	34.3325	10.3559	8.41965	4.45596	3.72977	6.97539	2.58935	3.36263	4.17144	7.94878	3.08004	0.788255	8.65654	1.879
PF3D7_0806700	57.5347	21.9781	40.6911	22.4333	34.6839	44.7917	12.5077	31.4881	24.34	17.6255	28.614	17.9055	16.8482	8.98027	21.013	5.75527	1.69408	24.6157	4.72724
PF3D7_0806800	57.5347	168.14	237.738	156.013	284.619	219.659	158.708	155.328	164.905	87.0868	162.708	141.076	78.5725	372.785	177.282	176.606	83.7635	160.037	168.757
PF3D7_0806900	57.5347	29.909	52.4084	26.5049	22.0244	36.1769	26.2438	36.206	105.594	47.69	35.7455	123.498	50.1852	11.9667	41.9338	11.589	3.58872	51.2855	15.906
PF3D7_0807000	57.5347	2.16758	1.48004	0.89162	3.28158	1.59715	0.49583	18.0591	5.49344	3.89805	15.5837	3.44423	3.61023	8.38267	6.96798	2.24415	1.79755	6.33704	2.29238
PF3D7_0807100	57.5347	12.2102	16.3106	11.7806	21.051	19.4309	6.53352	20.2815	14.8834	9.96257	21.9623	10.6156	10.0511	5.50317	11.2505	3.68065	2.28053	14.7019	4.07139
PF3D7_0807200	57.5347	53.7838	32.4259	29.5378	52.3881	38.4918	25.9042	52.2674	53.3014	32.1894	55.8074	45.1606	31.3204	13.0769	18.7598	8.83128	3.1523	21.1288	7.30242
PF3D7_0807300	57.5347	146.427	102.199	54.9927	115.954	92.9641	97.8718	129.916	122.675	93.5067	112.021	105.469	83.0152	79.6028	81.0839	41.067	31.5868	73.2055	51.6917
PF3D7_0807400	57.5347	0.334346	1.37981	0.43971	0.548268	0.44016	0.92497	2.25823	2.94467	4.16493	1.53076	2.55205	3.65235	3.47261	3.71597	17.7102	2.19921	4.56728	8.65539
PF3D7_0807500	57.5347	184.782	96.7028	73.0387	138.559	79.7574	97.6378	438.527	290.905	349.678	425.45	297.022	350.675	217.582	223.13	174.582	105.487	250.793	214.161
PF3D7_0807600	57.5347	55.0327	151.5	98.0794	120.798	166.237	58.0404	88.592	110.825	66.0297	86.6483	82.2229	69.0332	44.7446	81.5651	34.9866	10.4312	91.2106	34.3431
PF3D7_0807700	57.5347	6.30273	11.6531	8.91089	11.0186	16.4221	4.27019	4.26359	2.59212	2.45726	3.75424	3.08094	2.08247	61.7313	30.6139	41.656	14.2518	27.4695	34.5965
PF3D7_0807800	57.5347	112.248	117.416	73.1269	146.616	133.216	93.2176	240.823	177.016	132.438	228.136	126.573	123.236	288.816	222.814	157.375	60.0149	214.458	144.221
PF3D7_0807900	57.5347	265.125	148.481	115.194	207.027	139.066	149.62	236.91	187.539	167.894	237.405	210.207	181.415	171.749	144.885	130.93	58.0689	144.836	114.058
PF3D7_0808000	57.5347	0.110451	0.23561	0.05287	0.10631	0.10696	0.02083	3.53948	4.0807	2.04457	4.08657	4.50951	1.68725	0.519476	0.62314	0.33004	0.018789	0.88033	0.17433
PF3D7_0808100	57.5347	3.68091	5.89739	3.2387	5.1271	6.74534	1.9517	15.8976	13.2476	8.64747	13.6721	9.51604	8.44849	6.97366	13.8263	4.23091	1.32105	14.9924	3.30945
PF3D7_0808200	57.5347	76.0718	94.4521	43.8307	91.5349	90.977	85.5269	1.12178	1.42558	0.76672	2.18616	2.2035	1.20154	428.717	72.9954	186.024	115.209	50.4512	265.716
PF3D7_0808300	57.5347	104.224	96.2216	70.419	110.01	101.984	62.5756	80.7333	32.457	55.9181	80.6332	45.1233	64.9374	151.572	84.5733	110.862	53.5711	94.0317	102.039
PF3D7_0808400	57.5347	25.736	10.7463	5.01923	15.8895	13.0912	7.68284	22.1965	9.97563	10.2987	19.1595	9.90461	9.60055	24.0304	19.6248	22.858	7.94657	21.5379	14.9607
PF3D7_0808450	57.5347	1.24308	0	0.5193	0.797647	0.22659	0.65654	8.21348	5.34418	9.15232	6.14657	7.54414	10.9067	3.21557	6.06546	13.2446	2.87588	11.3909	12.0507
PF3D7_0808500	57.5347	0	0	0	0	0.45821	0	0	0	0	0	0	0	0	0	0.34338	0	0	0
PF3D7_0808600	57.5347	1.60027	2.4489	1.54715	2.3383	1.7914	1.37146	0.252845	0.27653	0.24013	0.10751	0.21626	0.21802	0.710715	1.12103	1.41373	0.22488	0.66745	1.08401
PF3D7_0808700	57.5347	3.0206	1.68398	0.95627	3.03092	1.39034	0.84509	1.59397	0.61734	1.10248	1.07897	0.35457	1.25461	7.16882	4.83045	7.55986	1.02078	3.54503	5.58201
PF3D7_0808800	57.5347	0	0.11677	0.04049	0	0.10601	0	0.0768562	0	0	0.0798826	0	0	0.0683844	0.07095	0.23833	0	0	0.18952
PF3D7_0808900	57.5347	0.271761	0.2728	0.09461	0.17438	0.18576	0.20504	0.089781	0.48681	0.73896	0.559898	1.14534	0.58546	1.27815	0.44201	2.18092	0.369836	0.15564	1.32833
PF3D7_0809000	57.5347	0	0	0	0	0.22911	0	0	0	0	0	0	0	0	0	0	0	0	0
PF3D7_0809100	57.5347	2.76596	3.73768	2.52845	4.02749	3.3274	2.43353	8.79275	4.99798	5.78945	8.02982	3.76616	5.71249	16.4885	14.3534	7.47391	3.547	10.8672	7.57522
PF3D7_0809200	57.5347	1.9509	4.68369	2.57415	3.09894	6.73918	1.28668	5.57077	5.04649	2.76225	4.2817	3.63382	2.35124	0.890282	4.17157	1.19734	0.102114	5.51103	1.02248
PF3D7_0809250	57.5347	18.6316	13.0253	2.89559	17.7195	10.4614	7.40535	254.125	166.13	134.171	237.627	169.245	100.476	239.218	172.487	111.345	63.6153	160.313	106.382
PF3D7_0809400	57.5347	1.07096	2.15014	0.57478	1.17397	1.6878	0.72387	31.0764	27.0078	25.1356	25.405	17.0388	23.9895	23.7945	19.088	17.2578	6.01203	17.6596	9.20618
PF3D7_0809500	57.5347	110.376	48.7725	36.4362	62.9236	62.4334	73.6247	61.2645	41.5564	57.5618	65.358	61.9928	69.4407	13.0391	26.1501	6.91541	14.5364	32.9098	18.1888
PF3D7_0809600	57.5347	0.158422	0.53388	0.0998	0.394515	0.57754	0.07969	12.1796	10.3158	6.96807	11.7397	8.18054	7.01045	3.50814	7.35421	2.35336	0.823877	9.4302	2.20933
PF3D7_0809700	57.5347	0.521093	0.91541	0.18141	0.445825	0.67281	0.19658	4.18903	2.2558	1.74391	3.45933	1.68372	2.33023	7.12267	7.43358	6.03548	1.86152	6.9967	3.50215
PF3D7_0809800	57.5347	0.1743	0.20121	0.32766	0.223685	0.278	0.17096	1.04801	0.4137	0.95518	0.574564	0.32322	0.50521	1.2399	0.36854	2.34518	0.92509	0.75201	1.28503
PF3D7_0809900	57.5347	10.3892	15.5541	6.78972	13.3592	18.5439	4.7001	17.451	11.9567	7.65441	14.1755	6.90861	7.38175	8.18674	16.1062	4.92861	1.69737	16.9762	3.0426
PF3D7_0810000	57.5347	146.065	52.2642	35.9078	81.0766	53.7469	65.5058	194.138	129.356	166.772	188.921	176.232	208.488	72.4854	88.9659	38.1887	66.507	108.265	78.2445
PF3D7_0810100	57.5347	1.29692	1.1934	0.41387	1.21362	0.93576	1.06008	42.4891	26.281	27.6018	36.4802	25.052	34.078	12.3583	22.7418	9.3561	9.22931	26.2857	13.5588
PF3D7_0810200	57.5347	0.454883	0.57078	0.16495	0.437826	0.43185	0.22166	17.545	17.9518	7.14384	16.5828	13.1641	6.29548	2.68541	6.72799	1.3657	0.47718	8.21356	0.89554
PF3D7_0810300	57.5347	30.6826	50.3655	23.1057	59.4474	52.5653	25.3855	58.3913	31.0052	28.963	51.5955	22.8878	27.5026	437.053	143.941	276.516	106.837	128.461	256.576
PF3D7_0810400	57.5347	0.936428	0.48881	0.20864	0.745087	0.78518	0.28262	7.30102	5.8039	4.24642	6.50812	4.24653	3.94668	1.65158	3.36596	0.94656	0.535237	4.00442	0.99171
PF3D7_0810500	57.5347	150.107	88.9629	77.1882	146.189	114.612	71.596	185.222	151.738	116.827	197.365	167.823	130.329	39.0833	64.0825	29.7394	13.5314	92.4699	31.8915
[truncated: 3,721 more rows]

## Sheet: R_down-regulated
gene	log2FoldChange	pvalue	Product Description	Gene Type
PF3D7_0100600	-2.0353	0.0106064	rifin	protein coding gene
PF3D7_0115400	-3.81385	0.0218276	non-coding RNA	ncRNA gene
PF3D7_0115600	-1.64972	0.0472183	plasmepsin VI	protein coding gene
PF3D7_0211000	-1.31492	0.00159389	hypothetical protein	protein coding gene
PF3D7_0302400	-2.50843	0.0150448	E3 ubiquitin-protein ligase RBX1	protein coding gene
PF3D7_0311700	-0.849614	0.0222671	conserved Plasmodium protein, unknown function	protein coding gene
PF3D7_0312900	-1.10083	0.0292066	conserved protein, unknown function	protein coding gene
PF3D7_0316700	-0.741413	0.0132668	major facilitator superfamily domain-containing protein, putative	protein coding gene
PF3D7_0317500	-1.12064	0.0310793	WD repeat-containing protein, putative	protein coding gene
PF3D7_0319100	-0.760917	0.000291994	secreted ookinete protein, putative	protein coding gene
PF3D7_0319500	-0.824259	2.9e-07	conserved Plasmodium membrane protein, unknown function	protein coding gene
PF3D7_0404500	-1.21634	0.00244258	conserved protein, unknown function	protein coding gene
PF3D7_0408800	-1.43221	0.00522763	Pf77 protein	protein coding gene
PF3D7_0414500	-0.897276	0.0403357	rifin	protein coding gene
PF3D7_0417000	-1.0932	0.0414424	stevor, pseudogene	pseudogene
PF3D7_0422300	-0.709574	0.0220919	rifin	protein coding gene
PF3D7_0510300	-0.909061	0.0477637	C/D small nucleolar RNA	ncRNA gene
PF3D7_0513100	-0.656707	0.000570858	YEATS domain-containing protein, putative	protein coding gene
PF3D7_0516500	-0.720004	0.0195205	conserved Plasmodium protein, unknown function	protein coding gene
PF3D7_0517200	-1.08931	0.0252838	inner membrane complex protein 1i, putative	protein coding gene
PF3D7_0518800	-1.46956	0.0110859	SNARE protein, putative	protein coding gene
PF3D7_0520400	-0.715665	0.0408464	sporozoite invasion-associated protein 2	protein coding gene
PF3D7_0524200	-0.725341	0.0327077	Plasmodium exported protein (PHISTa), unknown function, pseudogene	pseudogene
PF3D7_0528900	-1.09306	0.00228204	rifin	protein coding gene
PF3D7_0530800	-0.816994	0.0029089	heptatricopeptide repeat-containing protein, putative	protein coding gene
PF3D7_0600300	-1.46668	0.0384987	heptatricopeptide repeat-containing protein, putative	protein coding gene
PF3D7_0621400	-0.952771	0.0408473	zinc binding protein (Yippee), putative	protein coding gene
PF3D7_0628400	-0.75073	0.00376318	conserved Plasmodium protein, unknown function	protein coding gene
PF3D7_0700500	-1.38746	0.018321	rifin	protein coding gene
PF3D7_0700700	-4.32018	0.0205806	mechanosensitive ion channel protein, putative	protein coding gene
PF3D7_0711800	-4.80433	0.0359337	sporozoite surface protein essential for liver stage development, putative	protein coding gene
PF3D7_0715700	-1.08918	0.03738	cysteine repeat modular protein 3	protein coding gene
PF3D7_0732300	-4.72778	0.0075937	succinate dehydrogenase [ubiquinone] iron-sulfur subunit, mitochondrial	protein coding gene
PF3D7_0803900	-4.97524	0.00282415	erythrocyte membrane protein 1, PfEMP1	protein coding gene
PF3D7_0807000	-0.60196	0.000989974	conserved protein, unknown function	protein coding gene
PF3D7_0814100	-1.01862	0.00346212	ACEA small nucleolar RNA U3	ncRNA gene
PF3D7_0814600	-0.922061	0.00323479	conserved Plasmodium protein, unknown function	protein coding gene
PF3D7_0823500	-0.936204	0.00793759	cyclin	protein coding gene
PF3D7_0826600	-0.826219	0.00228088	ubiquitin-like protein, putative	protein coding gene
PF3D7_0830300	-1.18352	0.00273496	aconitate hydratase	protein coding gene
PF3D7_0831750	-1.37586	7.22e-05	nuclear import protein MOG1, putative	protein coding gene
PF3D7_0900300	-4.32018	0.0205806	14-3-3 protein	protein coding gene
PF3D7_0912400	-0.779764	0.00241784	DIP13 homolog, putative	protein coding gene
PF3D7_0913100	-1.05549	0.0478212	C/D small nucleolar RNA	ncRNA gene
PF3D7_0915300	-0.926206	0.0395348	Plasmodium RNA of unknown function RUF4	ncRNA gene
PF3D7_0919300	-0.590946	0.0137516	histidine triad protein, putative	protein coding gene
PF3D7_0922300	-0.738288	0.00132816	ribosomal protein S14, mitochondrial, putative	protein coding gene
PF3D7_0925600	-1.0684	0.0145727	conserved protein, unknown function	protein coding gene
PF3D7_0928400	-0.845153	0.0374903	conserved Plasmodium protein, unknown function	protein coding gene
PF3D7_1002600	-1.41619	0.0306088	conserved Plasmodium protein, unknown function	protein coding gene
PF3D7_1006300	-1.72774	0.0248334	lysophospholipase LPL1	protein coding gene
PF3D7_1011000	-0.608508	0.0192965	non-coding RNA	ncRNA gene
PF3D7_1012800	-1.97059	0.00218284	stevor	protein coding gene
PF3D7_1018900	-0.700152	0.01844	rifin	protein coding gene
PF3D7_1030400	-0.906359	0.0275829	non-coding RNA	ncRNA gene
PF3D7_1030900	-0.626389	0.0333753	protein YOP1, putative	protein coding gene
PF3D7_1040500	-1.76001	0.0301387	kinesin-5	protein coding gene
PF3D7_1100300	-2.66132	0.00292964	RNA-binding protein, putative	protein coding gene
PF3D7_1107900	-0.822624	0.0483226	6-cysteine protein P52	protein coding gene
PF3D7_1110000	-1.03109	3.1e-06	conserved Plasmodium protein, unknown function	protein coding gene
PF3D7_1115100	-1.28015	4.6e-05	male development protein MD5, putative	protein coding gene
PF3D7_1132100	-2.26089	0.00187455	alpha tubulin 2	protein coding gene
PF3D7_1137800	-0.682705	0.00243755	stripes inner membrane complex protein, putative	protein coding gene
PF3D7_1139900	-0.880917	0.0152756	single-stranded DNA-binding protein, putative	protein coding gene
PF3D7_1144200	-0.673027	0.016225	CPW-WPC family protein	protein coding gene
PF3D7_1144400	-1.46647	5.96e-05	rifin	protein coding gene
PF3D7_1203800	-2.00431	0.0428234	protease, putative	protein coding gene
PF3D7_1208200	-1.13942	0.0457692	Plasmodium RNA of unknown function RUF6	ncRNA gene
PF3D7_1212800	-0.915208	1.41e-05	conserved protein, unknown function	protein coding gene
PF3D7_1219300	-0.924536	0.0438621	structural integrity maintenance protein SIMP, putative	protein coding gene
PF3D7_1231700	-1.47173	0.0100089	alkaline phosphatase, putative	protein coding gene
PF3D7_1244300	-1.68329	0.00610664	thioredoxin-like protein 1, putative	protein coding gene
PF3D7_1248600	-1.07525	0.0237422	conserved protein, unknown function	protein coding gene
PF3D7_1251700	-0.670054	0.028417	conserved protein, unknown function	protein coding gene
PF3D7_1253100	-0.599346	0.00765729	conserved Plasmodium protein, unknown function	protein coding gene
PF3D7_1304700	-0.676981	0.030342	inner membrane complex sub-compartment protein 1	protein coding gene
PF3D7_1311300	-0.65067	0.0280209	conserved Plasmodium protein, unknown function	protein coding gene
PF3D7_1314800	-1.16924	0.000937754	conserved Plasmodium protein, unknown function	protein coding gene
PF3D7_1323000	-1.49007	0.00417716	conserved protein, unknown function	protein coding gene
PF3D7_1328700	-1.35227	0.0345916	ookinete surface protein P28	protein coding gene
PF3D7_1342100	-0.745149	0.0202419	rifin	protein coding gene
PF3D7_1346200	-1.20229	0.0388297	conserved Plasmodium protein, unknown function	protein coding gene
PF3D7_1349100	-0.653635	0.00419991	conserved protein, unknown function	protein coding gene
PF3D7_1350800	-2.4324	0.0138208	RNA-binding protein, putative	protein coding gene
PF3D7_1351600	-1.121	0.0355439	ER membrane protein complex subunit 8, putative	protein coding gene
PF3D7_1356900	-0.969388	0.0405357	conserved Plasmodium protein, unknown function	protein coding gene
PF3D7_1362100	-0.95231	0.0252668	conserved Plasmodium protein, unknown function	protein coding gene
PF3D7_1366100	-0.617437	0.0218666	non-coding RNA	ncRNA gene
PF3D7_1404000	-2.06838	0.0168793	tryptophan--tRNA ligase	protein coding gene
PF3D7_1404300	-0.738493	0.00405939	Plasmodium exported protein (PHISTa), unknown function	protein coding gene
PF3D7_1416700	-1.01365	0.0459708	ATP synthase subunit gamma, mitochondrial	protein coding gene
PF3D7_1418700	-1.02853	0.00423193	beta-hydroxyacyl-ACP dehydratase	protein coding gene
PF3D7_1421150	-0.813983	0.0385916	Plasmodium RNA of unknown function RUF1	ncRNA gene
PF3D7_1421500	-0.918459	0.0370555	nucleoside diphosphate hydrolase, putative	protein coding gene
PF3D7_1425000	-2.59806	0.0427199	conserved Plasmodium protein, unknown function	protein coding gene
PF3D7_1430800	-0.913971	0.00941031	glycerol kinase	protein coding gene
PF3D7_1436900	-0.667437	0.0030333	protein kinase 5	protein coding gene
PF3D7_1446100	-1.28148	0.00189094	DNA-directed RNA polymerase II subunit RPB4, putative	protein coding gene
PF3D7_1446900	-1.04574	0.00338326	secreted ookinete adhesive protein, putative	protein coding gene
PF3D7_1447300	-1.09119	0.00449173	conserved protein, unknown function	protein coding gene
PF3D7_1447500	-0.845693	0.00518128	5S ribosomal RNA	ncRNA gene
PF3D7_1450800	-1.31779	0.0282895	mitochondrial import inner membrane translocase subunit TIM8, putative	protein coding gene
PF3D7_1451000	-1.66914	0.000237079	PhIL1 interacting protein PIP3	protein coding gene
PF3D7_1454800	-1.45325	0.00475492	conserved Plasmodium protein, unknown function	protein coding gene
PF3D7_1465500	-2.97322	0.012586	glutaminyl-peptide cyclotransferase, putative	protein coding gene
PF3D7_1465600	-0.597847	0.0421038	inner membrane complex protein, putative	protein coding gene
PF3D7_1471500	-1.85704	0.00125837	ADP-ribosylation factor, putative	protein coding gene
PF3D7_1476100	-1.15581	0.00763315	potassium channel K2	protein coding gene
PF3D7_1476700	-3.4314	0.0320159	transmembrane protein 43, putative	protein coding gene
PF3D7_1478900	-0.621353	0.0410065	early transcribed membrane protein 14.2	protein coding gene

## Sheet: T_down-regulated
gene	log2FoldChange	pvalue	Product Description	Gene Type
PF3D7_0204000	-0.688664	0.0436415	condensin-2 complex subunit H2, putative	protein coding gene
PF3D7_0205000	-0.861731	0.0314999	conserved Plasmodium protein, unknown function	protein coding gene
PF3D7_0205100	-0.70127	0.00122766	conserved Plasmodium protein, unknown function	protein coding gene
PF3D7_0208900	-0.599787	0.0245422	6-cysteine protein P230p	protein coding gene
PF3D7_0310100	-0.642826	0.0305412	calcium-dependent protein kinase 3	protein coding gene
PF3D7_0319500	-1.09813	3.72031e-12	RNA-binding protein, putative	protein coding gene
PF3D7_0417000	-1.21333	0.015743	conserved Plasmodium protein, unknown function	protein coding gene
PF3D7_0511100	-0.841908	0.0183137	conserved Plasmodium protein, unknown function	protein coding gene
PF3D7_0513700	-0.877341	0.00122957	secreted ookinete protein, putative	protein coding gene
PF3D7_0514000	-0.716081	0.0452018	tubulin--tyrosine ligase, putative	protein coding gene
PF3D7_0517200	-1.18273	0.0405615	WD repeat-containing protein, putative	protein coding gene
PF3D7_0525300	-0.838452	0.0203982	conserved protein, unknown function	protein coding gene
PF3D7_0525900	-5.06034	0.0174553	NIMA related kinase 2	protein coding gene
PF3D7_0605400	-0.606069	0.0142373	calcium-binding protein, putative	protein coding gene
PF3D7_0613900	-0.767165	0.00154295	myosin E, putative	protein coding gene
PF3D7_0616500	-1.61912	0.00909792	TRAP-like protein	protein coding gene
PF3D7_0617400	-0.644318	0.0143161	erythrocyte membrane protein 1, PfEMP1	protein coding gene
PF3D7_0713500	-0.933936	9.93121e-05	conserved Plasmodium protein, unknown function	protein coding gene
PF3D7_0717800	-0.659096	0.011111	conserved Plasmodium protein, unknown function	protein coding gene
PF3D7_0718600	-0.654226	0.0199102	conserved Plasmodium protein, unknown function	protein coding gene
PF3D7_0731700	-0.685295	0.000783521	Plasmodium exported protein (hyp9), unknown function	protein coding gene
PF3D7_0819700	-0.632898	0.0165783	conserved Plasmodium protein, unknown function	protein coding gene
PF3D7_0829800	-1.31721	0.000508628	non-coding RNA	ncRNA gene
PF3D7_0829900	-1.34639	0.0142989	non-coding RNA	ncRNA gene
PF3D7_0831750	-0.917509	0.049916	Plasmodium exported protein (PHISTa), unknown function, pseudogene	pseudogene
PF3D7_0909500	-0.785769	0.0189228	subpellicular microtubule protein 1, putative	protein coding gene
PF3D7_0910000	-0.65408	0.040977	histone-lysine N-methyltransferase SET4	protein coding gene
PF3D7_0926600	-0.722857	0.0236039	conserved Plasmodium membrane protein, unknown function	protein coding gene
PF3D7_0934900	-1.02308	0.00474441	conserved Plasmodium protein, unknown function	protein coding gene
PF3D7_1002800	-0.606143	0.00376946	DnaJ protein, putative	protein coding gene
PF3D7_1031400	-0.913087	0.0311882	OTU-like cysteine protease	protein coding gene
PF3D7_1038400	-0.707231	0.0321718	gametocyte-specific protein	protein coding gene
PF3D7_1106900	-0.953524	0.00210238	conserved Plasmodium protein, unknown function	protein coding gene
PF3D7_1107900	-1.07415	0.00303903	mechanosensitive ion channel protein, putative	protein coding gene
PF3D7_1108100	-1.35536	0.0283948	conserved Plasmodium protein, unknown function	protein coding gene
PF3D7_1109100	-1.28215	0.00895996	conserved Plasmodium protein, unknown function	protein coding gene
PF3D7_1120700	-0.716594	0.0200792	conserved Plasmodium protein, unknown function	protein coding gene
PF3D7_1122500	-0.764462	0.0127731	protein KIC10	protein coding gene
PF3D7_1122900	-0.613298	0.00395207	dynein heavy chain, putative	protein coding gene
PF3D7_1127700	-1.85706	0.0326545	conserved Plasmodium protein, unknown function	protein coding gene
PF3D7_1136800	-0.62727	1.86496e-06	DnaJ protein, putative	protein coding gene
PF3D7_1141100	-0.793919	0.0423659	conserved Plasmodium protein, unknown function	protein coding gene
PF3D7_1148200	-1.0841	1.75108e-05	non-coding RNA	ncRNA gene
PF3D7_1201700	-0.665022	0.0074226	conserved Plasmodium membrane protein, unknown function	protein coding gene
PF3D7_1207800	-0.687781	0.0379397	conserved Plasmodium protein, unknown function	protein coding gene
PF3D7_1211100	-0.607891	0.0425086	HSP20-like chaperone, putative	protein coding gene
PF3D7_1218800	-0.837945	0.00053273	secreted ookinete protein, putative	protein coding gene
PF3D7_1224700	-0.586854	6.09446e-07	conserved Plasmodium protein, unknown function	protein coding gene
PF3D7_1230100	-0.670323	0.0428284	thioredoxin-like associated protein 1, putative	protein coding gene
PF3D7_1231400	-0.619845	0.0456514	membrane protein ICM1	protein coding gene
PF3D7_1239800	-0.773553	0.0284831	conserved Plasmodium protein, unknown function	protein coding gene
PF3D7_1244300	-2.03051	0.0262538	ACEA small nucleolar RNA U3	ncRNA gene
PF3D7_1308700	-0.716778	1.33686e-05	conserved Plasmodium protein, unknown function	protein coding gene
PF3D7_1325900	-0.688873	0.0444394	conserved Plasmodium protein, unknown function	protein coding gene
PF3D7_1328600	-0.642918	0.032431	conserved Plasmodium protein, unknown function	protein coding gene
PF3D7_1329200	-0.818959	0.00501879	conserved Plasmodium protein, unknown function	protein coding gene
PF3D7_1331400	-1.34131	0.00743993	CPW-WPC family protein	protein coding gene
PF3D7_1340000	-0.595951	0.0146446	secreted ookinete protein, putative	protein coding gene
PF3D7_1348600	-0.762889	0.0108171	conserved Plasmodium protein, unknown function	protein coding gene
PF3D7_1350400	-0.725461	0.0116106	ubiquitin-activating enzyme E1, putative	protein coding gene
PF3D7_1359700	-0.593474	0.0387059	conserved Plasmodium protein, unknown function	protein coding gene
PF3D7_1362100	-1.04007	0.0340729	14-3-3 protein	protein coding gene
PF3D7_1362600	-0.61934	0.000769556	conserved protein, unknown function	protein coding gene
PF3D7_1362900	-0.60696	0.000260545	conserved Plasmodium protein, unknown function	protein coding gene
PF3D7_1370500	-1.40071	1.80614e-07	non-coding RNA	ncRNA gene
PF3D7_1370800	-2.0554	3.02897e-06	non-coding RNA	ncRNA gene
PF3D7_1370900	-1.65704	1.51946e-12	non-coding RNA	ncRNA gene
PF3D7_1371600	-1.09178	3.98951e-09	erythrocyte binding like protein 1, pseudogene	pseudogene
PF3D7_1410800	-0.863813	0.0088884	ankyrin-repeat protein, putative	protein coding gene
PF3D7_1412200	-0.695294	0.0130715	MORN repeat protein, putative	protein coding gene
PF3D7_1429200	-0.772803	0.00707984	AP2 domain transcription factor AP2-O3, putative	protein coding gene
PF3D7_1440000	-0.739244	0.00485193	conserved Plasmodium protein, unknown function	protein coding gene
PF3D7_1454800	-2.70149	0.027379	conserved Plasmodium protein, unknown function	protein coding gene
PF3D7_1455800	-1.04481	0.0246192	LCCL domain-containing protein	protein coding gene
PF3D7_1466000	-0.908957	0.0333447	conserved protein, unknown function	protein coding gene
PF3D7_1472500	-2.07905	0.0230612	conserved Plasmodium protein, unknown function	protein coding gene

## Sheet: S_down-regulated
gene	log2FoldChange	pvalue	Product Description	Gene Type
PF3D7_0111000	-0.707355	0.000604471	kinesin-8B, putative	protein coding gene
PF3D7_0201700	-1.59777	0.0401084	DnaJ protein, putative	protein coding gene
PF3D7_0207300	-1.82674	0.04538	serine repeat antigen 8	protein coding gene
PF3D7_0220800	-0.983494	0.0016852	cytoadherence linked asexual protein 2	protein coding gene
PF3D7_0308100	-0.699465	0.0102271	zinc finger protein, putative	protein coding gene
PF3D7_0322200	-0.64441	0.0175293	conserved protein, unknown function	protein coding gene
PF3D7_0404100	-1.45907	0.00354409	AP2 domain transcription factor AP2-SP2, putative	protein coding gene
PF3D7_0410500	-1.51305	0.0214674	conserved Plasmodium protein, unknown function	protein coding gene
PF3D7_0421700	-2.69236	0.0198927	conserved Plasmodium protein, unknown function	protein coding gene
PF3D7_0508400	-0.975106	4.53098e-05	CFA20 domain-containing protein, putative	protein coding gene
PF3D7_0514100	-0.602352	0.0337921	ATP-dependent DNA helicase UvrD	protein coding gene
PF3D7_0517200	-1.87519	0.00911794	WD repeat-containing protein, putative	protein coding gene
PF3D7_0616500	-2.69962	0.0012514	TRAP-like protein	protein coding gene
PF3D7_0617400	-0.89864	0.0112383	erythrocyte membrane protein 1, PfEMP1	protein coding gene
PF3D7_0620600	-0.706111	0.0302341	conserved Plasmodium protein, unknown function	protein coding gene
PF3D7_0626500	-1.42311	0.00839815	centrosomal protein CEP135, putative	protein coding gene
PF3D7_0630800	-0.647039	0.0479979	TPH domain-containing protein, putative	protein coding gene
PF3D7_0700500	-4.70946	0.0366953	rifin	protein coding gene
PF3D7_0708600	-1.79993	0.0146927	inner membrane complex protein 1d, putative	protein coding gene
PF3D7_0717800	-0.734152	0.0271112	conserved Plasmodium protein, unknown function	protein coding gene
PF3D7_0718000	-0.718891	0.0230913	dynein heavy chain, putative	protein coding gene
PF3D7_0718300	-2.4946	0.00970701	cysteine repeat modular protein 2	protein coding gene
PF3D7_0721700	-0.804031	0.023672	secreted ookinete protein, putative	protein coding gene
PF3D7_0722800	-0.776238	0.0116929	conserved protein, unknown function	protein coding gene
PF3D7_0726100	-1.04082	0.000332239	Plasmodium exported protein, unknown function	protein coding gene
PF3D7_0731100	-0.738459	0.00827642	EMP1-trafficking protein	protein coding gene
PF3D7_0731800	-0.95449	0.0165012	alpha/beta hydrolase, putative	protein coding gene
PF3D7_0800700	-0.62841	0.00696472	surface-associated interspersed protein 8.3 (SURFIN 8.3)	protein coding gene
PF3D7_0802100	-0.644921	0.0448056	AP2 domain transcription factor AP2-LT	protein coding gene
PF3D7_0808700	-0.790074	0.0381798	erythrocyte membrane protein 1, PfEMP1	protein coding gene
PF3D7_0819800	-0.588854	0.038022	tetratricopeptide repeat protein, putative	protein coding gene
PF3D7_0829800	-1.06052	0.0182972	non-coding RNA	ncRNA gene
PF3D7_0905300	-1.56143	0.0127023	dynein heavy chain, putative	protein coding gene
PF3D7_0907200	-0.711541	0.0148252	GTPase-activating protein, putative	protein coding gene
PF3D7_0907400	-0.628259	0.0187796	ATP-dependent protease ATPase subunit ClpY	protein coding gene
PF3D7_0917400	-0.850753	0.00436444	conserved Plasmodium protein, unknown function	protein coding gene
PF3D7_0924600	-0.585946	0.0457809	conserved Plasmodium protein, unknown function	protein coding gene
PF3D7_0927400	-1.58044	0.0329324	conserved Plasmodium protein, unknown function	protein coding gene
PF3D7_1005000	-0.665778	0.0192553	methionine--tRNA ligase, putative	protein coding gene
PF3D7_1014200	-2.72871	0.0311991	male gamete fusion factor HAP2	protein coding gene
PF3D7_1016100	-4.17902	0.0120348	conserved Plasmodium protein, unknown function	protein coding gene
PF3D7_1017700	-0.63936	0.0467807	conserved Plasmodium protein, unknown function	protein coding gene
PF3D7_1018200	-0.593468	0.0132798	pseudophosphatase PPP8	protein coding gene
PF3D7_1019100	-0.762421	0.00576482	conserved Plasmodium protein, unknown function	protein coding gene
PF3D7_1019600	-0.598241	0.0158401	conserved Plasmodium protein, unknown function	protein coding gene
PF3D7_1029700	-1.33529	0.00937876	conserved Plasmodium protein, unknown function	protein coding gene
PF3D7_1035000	-1.3266	0.00877835	U2 snRNA/tRNA pseudouridine synthase, putative	protein coding gene
PF3D7_1103500	-0.993378	0.0328637	CPW-WPC family protein	protein coding gene
PF3D7_1107900	-0.675214	0.0244413	mechanosensitive ion channel protein, putative	protein coding gene
PF3D7_1114900	-0.602216	0.0319575	filamin domain-containing protein, putative	protein coding gene
PF3D7_1119800	-0.588871	0.0221326	alternative splicing factor ASF-1, putative	protein coding gene
PF3D7_1119900	-0.59591	0.00558182	protein transport protein SEC16, putative	protein coding gene
PF3D7_1124200	-0.738232	0.0299704	thioredoxin-like protein, putative	protein coding gene
PF3D7_1131200	-0.663639	0.0090692	conserved Plasmodium protein, unknown function	protein coding gene
PF3D7_1133300	-0.596617	0.0344723	cell division control protein CDC50B	protein coding gene
PF3D7_1144400	-1.04774	0.0253025	conserved Plasmodium protein, unknown function	protein coding gene
PF3D7_1146700	-1.16948	0.00643962	kinesin-X4, putative	protein coding gene
PF3D7_1200600	-1.06098	0.00198797	erythrocyte membrane protein 1, PfEMP1	protein coding gene
PF3D7_1206900	-0.813074	0.041286	conserved Plasmodium protein, unknown function	protein coding gene
PF3D7_1213400	-0.758846	0.0114587	kelch domain-containing protein, putative	protein coding gene
PF3D7_1216700	-1.70953	0.00569256	perforin-like protein 2	protein coding gene
PF3D7_1218800	-0.80143	0.0080194	secreted ookinete protein, putative	protein coding gene
PF3D7_1219300	-0.995184	0.0160718	erythrocyte membrane protein 1, PfEMP1	protein coding gene
PF3D7_1236600	-1.11524	0.00201516	p25-alpha family protein, putative	protein coding gene
PF3D7_1238400	-0.688032	0.0093632	dynactin subunit 3, putative	protein coding gene
PF3D7_1247500	-0.681421	0.048915	serine/threonine protein kinase, putative	protein coding gene
PF3D7_1251000	-2.13049	0.0450436	HSP20-like chaperone, putative	protein coding gene
PF3D7_1300900	-3.57552	0.0190593	stevor	protein coding gene
PF3D7_1311100	-1.20781	0.0235177	meiosis-specific nuclear structural protein 1, putative	protein coding gene
PF3D7_1313600	-0.706443	0.0479845	Clu domain-containing protein, putative	protein coding gene
PF3D7_1316700	-1.31493	0.0483589	conserved protein, unknown function	protein coding gene
PF3D7_1318200	-0.738338	0.00200492	glycerol-3-phosphate 1-O-acyltransferase	protein coding gene
PF3D7_1335200	-2.38454	0.0208591	reticulocyte binding protein homologue 6, pseudogene	pseudogene
PF3D7_1340000	-0.702054	0.0100485	secreted ookinete protein, putative	protein coding gene
PF3D7_1348000	-0.871001	0.00744225	conserved Plasmodium protein, unknown function	protein coding gene
PF3D7_1350500	-0.619019	0.0314026	conserved Plasmodium protein, unknown function	protein coding gene
PF3D7_1352900	-1.80425	0.0487345	Plasmodium exported protein, unknown function	protein coding gene
PF3D7_1355700	-0.955634	0.00853302	NLI interacting factor-like phosphatase, putative	protein coding gene
PF3D7_1356000	-0.902046	0.00195246	conserved Plasmodium protein, unknown function	protein coding gene
PF3D7_1359900	-0.62426	0.00815015	quinoxaline resistance protein QRP1	protein coding gene
PF3D7_1362900	-0.911786	0.0189767	conserved Plasmodium protein, unknown function	protein coding gene
PF3D7_1364000	-0.616262	0.0334253	conserved protein, unknown function	protein coding gene
PF3D7_1370900	-0.87486	0.0045285	non-coding RNA	ncRNA gene
PF3D7_1403800	-0.916036	0.00737981	nuclear formin-like protein MISFIT, putative	protein coding gene
PF3D7_1414900	-0.734905	0.00942468	ATP-dependent protease, putative	protein coding gene
PF3D7_1420100	-0.658321	0.00675642	conserved Plasmodium protein, unknown function	protein coding gene
PF3D7_1420500	-1.43283	0.0133266	protein GPR89, putative	protein coding gene
PF3D7_1423500	-0.951814	0.0250462	conserved Plasmodium protein, unknown function	protein coding gene
PF3D7_1426500	-1.24019	0.00647725	ABC transporter G family member 2	protein coding gene
PF3D7_1430500	-2.06161	0.000854728	conserved Plasmodium protein, unknown function	protein coding gene
PF3D7_1441300	-0.587796	0.043359	serine/threonine protein kinase, putative	protein coding gene
PF3D7_1444100	-0.586668	0.039996	conserved Plasmodium protein, unknown function	protein coding gene
PF3D7_1446300	-1.27398	0.0358162	conserved Plasmodium membrane protein, unknown function	protein coding gene
PF3D7_1451600	-1.1964	1.70302e-05	LCCL domain-containing protein	protein coding gene
PF3D7_1455600	-0.783376	0.044047	ferlin, putative	protein coding gene
PF3D7_1460000	-2.03558	0.0307246	biotin--protein ligase 2	protein coding gene
PF3D7_1461100	-0.768343	0.0196872	conserved Plasmodium protein, unknown function	protein coding gene
PF3D7_1462400	-0.607626	0.0150389	conserved Plasmodium protein, unknown function	protein coding gene
PF3D7_1467000	-2.2958	0.0417532	magnesium transporter, putative	protein coding gene
PF3D7_1473900	-0.595951	0.00483383	ribosome assembly 1 protein	protein coding gene

## Sheet: R_up-regulated
gene	log2FoldChange	pvalue	Product Description	Gene Type
PF3D7_0217600	0.748629	6.62e-06	conserved Plasmodium protein, unknown function	protein coding gene
PF3D7_0311200	0.764685	0.0263596	valine--tRNA ligase, putative	protein coding gene
PF3D7_0318000	4.55833	0.00764458	conserved Plasmodium protein, unknown function	protein coding gene
PF3D7_0622900	0.629745	0.000190623	AP2 domain transcription factor AP2Tel	protein coding gene
PF3D7_0721300	0.627292	0.00156604	ATP-dependent RNA helicase DDX31	protein coding gene
PF3D7_0726400	0.593105	0.0243548	conserved Plasmodium membrane protein, unknown function	protein coding gene
PF3D7_0731800	0.723574	0.0386493	alpha/beta hydrolase, putative	protein coding gene
PF3D7_0811100	0.824013	0.00701555	mitochondrial carrier protein, putative	protein coding gene
PF3D7_1000400	2.70274	0.0466692	rifin	protein coding gene
PF3D7_1030300	1.06082	7.88e-05	conserved Plasmodium protein, unknown function	protein coding gene
PF3D7_1127800	0.589581	0.00231498	TFIIS central domain-containing protein, putative	protein coding gene
PF3D7_1207700	0.627113	0.0184386	41-3 protein	protein coding gene
PF3D7_1219000	0.833449	0.0008042	formin 2	protein coding gene
PF3D7_1233000	0.633839	0.0185754	elongation factor G	protein coding gene
PF3D7_1241900	0.612125	0.0452087	tetratricopeptide repeat protein, putative	protein coding gene
PF3D7_1301500	0.647614	0.0305732	Plasmodium exported protein (PHISTa), unknown function	protein coding gene
PF3D7_1328500	1.02816	0.000366409	alpha/beta-hydrolase, putative	protein coding gene
PF3D7_1332100	0.765157	0.0444286	conserved protein, unknown function	protein coding gene
PF3D7_1412400	0.701337	0.034555	conserved Plasmodium protein, unknown function	protein coding gene
PF3D7_1436100	0.635377	0.0323199	conserved Plasmodium membrane protein, unknown function	protein coding gene
PF3D7_1473700	0.642362	0.00708094	nucleoporin NUP116/NSP116, putative	protein coding gene
PF3D7_1478600	0.673076	0.0191656	EMP1-trafficking protein	protein coding gene

## Sheet: T_up-regulated
gene	log2FoldChange	pvalue	Product Description	Gene Type
PF3D7_0102600	1.50433	0.000322752	serine/threonine protein kinase, FIKK family	protein coding gene
PF3D7_0114500	2.52555	0.0155133	Plasmodium exported protein (hyp10), unknown function	protein coding gene
PF3D7_0201600	0.685684	0.0331235	PHISTb domain-containing RESA-like protein 1	protein coding gene
PF3D7_0201700	0.626027	0.0113452	DnaJ protein, putative	protein coding gene
PF3D7_0201800	1.10431	0.00468829	knob associated heat shock protein 40	protein coding gene
PF3D7_0202100	0.754921	0.0271948	liver stage associated protein 2	protein coding gene
PF3D7_0202200	0.774304	0.0469156	EMP1-trafficking protein	protein coding gene
PF3D7_0202500	1.18607	0.0310907	early transcribed membrane protein 2	protein coding gene
PF3D7_0219200	0.760252	0.00148723	40S ribosomal protein S30	protein coding gene
PF3D7_0220600	0.812662	0.001982	Plasmodium exported protein (hyp9), unknown function	protein coding gene
PF3D7_0220700	0.624995	0.00055985	Plasmodium exported protein (hyp9), unknown function	protein coding gene
PF3D7_0221200	0.943987	0.0106236	Plasmodium exported protein (hyp15), unknown function	protein coding gene
PF3D7_0223100	1.31703	0.040033	rifin	protein coding gene
PF3D7_0307100	0.595465	0.0326392	40S ribosomal protein S12, putative	protein coding gene
PF3D7_0308500	0.588381	0.00814684	activator of Hsp90 ATPase, putative	protein coding gene
PF3D7_0401800	1.68336	0.000843337	Plasmodium exported protein (PHISTb), unknown function	protein coding gene
PF3D7_0402100	0.765905	0.0148699	Plasmodium exported protein (PHISTb), unknown function	protein coding gene
PF3D7_0422000	0.817071	0.0487756	steroid dehydrogenase, putative	protein coding gene
PF3D7_0424600	0.946515	0.0165382	Plasmodium exported protein (PHISTb)	protein coding gene
PF3D7_0425500	1.45025	0.0270534	stevor	protein coding gene
PF3D7_0425900	0.598371	0.0229729	rifin	protein coding gene
PF3D7_0502400	0.846612	0.0454238	merozoite surface protein 8	protein coding gene
PF3D7_0522800	0.621695	0.000570243	pre-mRNA-splicing factor BUD31, putative	protein coding gene
PF3D7_0532300	0.965259	0.0056702	Plasmodium exported protein (PHISTb), unknown function	protein coding gene
PF3D7_0532600	0.921586	2.64609e-06	Plasmodium exported protein, unknown function	protein coding gene
PF3D7_0601200	0.957688	0.0237605	Pfmc-2TM Maurer's cleft two transmembrane protein	protein coding gene
PF3D7_0601400	3.18214	0.0319726	erythrocyte membrane protein 1 (PfEMP1), pseudogene	pseudogene
PF3D7_0601900	1.0112	0.00136309	conserved Plasmodium protein, unknown function	protein coding gene
PF3D7_0610500	0.676839	0.000223541	peptidyl-tRNA hydrolase PTRHD1, putative	protein coding gene
PF3D7_0611900	0.792811	0.000461985	lsm12, putative	protein coding gene
PF3D7_0627500	0.709204	0.0167795	protein DJ-1	protein coding gene
PF3D7_0702000	0.640099	0.0390978	Plasmodium exported protein (hyp12), unknown function	protein coding gene
PF3D7_0702200	1.35207	2.63151e-05	lysophospholipase LPL20	protein coding gene
PF3D7_0702400	0.614613	0.0147635	small exported membrane protein 1	protein coding gene
PF3D7_0702500	0.761538	0.000503989	Plasmodium exported protein, unknown function	protein coding gene
PF3D7_0705700	0.610667	0.00466326	40S ribosomal protein S29, putative	protein coding gene
PF3D7_0708100	0.927426	0.0103982	DNA-directed RNA polymerases I, II, and III subunit RPABC5, putative	protein coding gene
PF3D7_0708300	1.10912	0.000270144	EKC/KEOPS complex subunit BUD32	protein coding gene
PF3D7_0713300	1.47302	0.0329893	erythrocyte membrane protein 1 (PfEMP1), pseudogene	pseudogene
PF3D7_0723600	0.634003	0.00575201	proteasome assembly chaperone 4, putative	protein coding gene
PF3D7_0726050	1.46259	8.28896e-05	conserved Plasmodium protein, unknown function	protein coding gene
PF3D7_0726200	1.20464	8.67418e-14	serine/threonine protein kinase, FIKK family	protein coding gene
PF3D7_0729400	0.682521	0.00889227	ribosome biogenesis protein BRX1, putative	protein coding gene
PF3D7_0730800	1.4806	0.000699251	Plasmodium exported protein, unknown function	protein coding gene
PF3D7_0732200	1.35098	0.0208649	rifin	protein coding gene
PF3D7_0732400	2.01358	0.00389819	rifin	protein coding gene
PF3D7_0800800	3.02328	0.0362531	Plasmodium exported protein (hyp7), unknown function	protein coding gene
PF3D7_0802900	1.0745	0.00291692	conserved Plasmodium protein, unknown function	protein coding gene
PF3D7_0805200	0.697472	0.00831076	gamete release protein, putative	protein coding gene
PF3D7_0808200	0.761997	0.0148424	plasmepsin X	protein coding gene
PF3D7_0809500	0.611017	0.00121272	histone acetyltransferase subunit NuA4, putative	protein coding gene
PF3D7_0830600	0.88051	0.0141805	Plasmodium exported protein (PHISTc), unknown function	protein coding gene
PF3D7_0830700	0.749891	0.0216694	Plasmodium exported protein (hyp9), unknown function	protein coding gene
PF3D7_0830900	1.02746	0.00108983	Plasmodium exported protein, unknown function	protein coding gene
PF3D7_0831000	1.75337	0.010723	Plasmodium exported protein (PHISTb), unknown function	protein coding gene
PF3D7_0831800	1.37969	0.0158525	histidine-rich protein II	protein coding gene
PF3D7_0831900	1.52845	0.000303077	Plasmodium exported protein (PHIST), unknown function, pseudogene	pseudogene
PF3D7_0832200	1.46519	0.0127943	Plasmodium exported protein (PHISTa-like), unknown function	protein coding gene
PF3D7_0832400	1.97224	0.0312483	stevor	protein coding gene
PF3D7_0900400	2.09702	0.0303439	rifin	protein coding gene
PF3D7_0902500	0.868961	0.000494562	serine/threonine protein kinase, FIKK family	protein coding gene
PF3D7_0919200	0.833573	0.00658197	PPPDE peptidase, putative	protein coding gene
PF3D7_0935700	0.945281	0.0424201	Plasmodium exported protein, unknown function	protein coding gene
PF3D7_0936000	1.10289	5.57611e-05	ring-exported protein 2	protein coding gene
PF3D7_0936400	1.60611	0.000298435	ring-exported protein 4	protein coding gene
PF3D7_0936600	1.25695	0.00106455	gametocyte exported protein 5	protein coding gene
PF3D7_0936800	0.801976	0.03855	Plasmodium exported protein (PHISTc), unknown function	protein coding gene
PF3D7_1000600	1.51213	0.000361482	rifin	protein coding gene
PF3D7_1001500	1.16811	0.000687436	early transcribed membrane protein 10.1	protein coding gene
PF3D7_1015900	0.742329	0.0370065	enolase	protein coding gene
PF3D7_1017400	0.726155	0.04363	phosphomannomutase	protein coding gene
PF3D7_1018500	0.643953	0.0420002	pre-mRNA-splicing factor RDS3, putative	protein coding gene
PF3D7_1030000	0.703865	0.00345402	transcription elongation factor SPT4, putative	protein coding gene
PF3D7_1035500	0.936935	0.0315913	merozoite surface protein 6	protein coding gene
PF3D7_1036400	1.9865	0.00441391	liver stage antigen 1	protein coding gene
PF3D7_1038200	0.673533	0.00491799	conserved Plasmodium protein, unknown function	protein coding gene
PF3D7_1040300	1.59394	0.0364267	rifin	protein coding gene
PF3D7_1041200	0.667189	0.00675415	rifin	protein coding gene
PF3D7_1101300	1.59232	0.0346082	rifin	protein coding gene
PF3D7_1102700	0.86234	0.015393	early transcribed membrane protein 11.1	protein coding gene
PF3D7_1102800	0.767135	0.0218506	early transcribed membrane protein 11.2	protein coding gene
PF3D7_1103100	0.585862	0.0104353	60S acidic ribosomal protein P1, putative	protein coding gene
PF3D7_1107800	0.64182	0.0174193	AP2 domain transcription factor AP2-P	protein coding gene
PF3D7_1116300	0.707225	0.0440758	peptidyl-prolyl cis-trans isomerase	protein coding gene
PF3D7_1129900	0.620783	9.20537e-05	major facilitator superfamily-related transporter, putative	protein coding gene
PF3D7_1137000	0.69845	0.0479604	U2 spliceosomal RNA	ncRNA gene
PF3D7_1148800	0.628231	0.0228148	Plasmodium exported protein (hyp11), unknown function	protein coding gene
PF3D7_1148900	1.05336	0.0143486	Plasmodium exported protein, unknown function	protein coding gene
PF3D7_1149600	0.868811	0.0487276	DnaJ protein, putative	protein coding gene
PF3D7_1201100	1.35041	0.0287014	RESA-like protein with PHIST and DnaJ domains	protein coding gene
PF3D7_1201200	0.635673	0.0220615	Plasmodium exported protein (PHISTa-like), unknown function	protein coding gene
PF3D7_1203200	0.649233	0.0030995	signal recognition particle subunit SRP14	protein coding gene
PF3D7_1215300	0.826044	0.033971	10 kDa chaperonin	protein coding gene
PF3D7_1219400	0.864282	0.0300915	erythrocyte membrane protein 1 (PfEMP1), pseudogene	pseudogene
PF3D7_1224600	0.72459	0.0250439	cytochrome c heme lyase, putative	protein coding gene
PF3D7_1240100	0.921499	0.00101841	early transcribed membrane protein 12	protein coding gene
PF3D7_1245300	0.601687	0.0122956	NEDD8-conjugating enzyme UBC12, putative	protein coding gene
PF3D7_1252300	0.671884	0.00676866	conserved Plasmodium protein, unknown function	protein coding gene
PF3D7_1253100	0.847044	0.0265024	Plasmodium exported protein (PHISTa), unknown function	protein coding gene
PF3D7_1300400	4.0575	0.029752	rifin	protein coding gene
PF3D7_1301400	0.735946	0.000976779	Plasmodium exported protein (hyp12), unknown function	protein coding gene
PF3D7_1301500	0.816243	0.00131763	Plasmodium exported protein (PHISTa), unknown function	protein coding gene
PF3D7_1301700	1.0977	0.00136063	CX3CL1-binding protein 2	protein coding gene
PF3D7_1304800	0.862184	0.000858266	small nucleolar RNA snoR16	ncRNA gene
PF3D7_1305700	1.28428	0.0108198	conserved Plasmodium protein, unknown function	protein coding gene
PF3D7_1305900	0.590607	1.35075e-05	conserved Plasmodium protein, unknown function	protein coding gene
PF3D7_1310600	0.61194	0.0283912	ras-related protein Rab-5B	protein coding gene
PF3D7_1310900	0.675498	0.000205567	ribosomal protein S15, mitochondrial, putative	protein coding gene
PF3D7_1349800	0.722253	0.00027703	GPN-loop GTPase, putative	protein coding gene
PF3D7_1352900	0.609427	0.0279247	Plasmodium exported protein, unknown function	protein coding gene
PF3D7_1353100	0.774776	0.00367753	Plasmodium exported protein, unknown function	protein coding gene
PF3D7_1353200	1.1355	0.00297098	membrane associated histidine-rich protein 2	protein coding gene
PF3D7_1356200	0.665819	0.0252491	mitochondrial import inner membrane translocase subunit TIM23, putative	protein coding gene
PF3D7_1365100	0.600014	0.0331018	ribosomal protein S17, mitochondrial	protein coding gene
PF3D7_1367600	0.662279	0.011082	ribosome biogenesis protein MRT4, putative	protein coding gene
PF3D7_1370300	1.37499	0.00456328	membrane associated histidine-rich protein 1	protein coding gene
PF3D7_1372000	1.6416	0.00243612	Plasmodium exported protein (PHISTa), unknown function	protein coding gene
PF3D7_1372200	1.37637	0.0135058	histidine-rich protein III	protein coding gene
PF3D7_1372600	0.892316	0.0117957	rifin	protein coding gene
PF3D7_1400600	1.73335	0.00929531	rifin	protein coding gene
PF3D7_1401100	1.27812	0.0153624	HSPA8-interacting J protein	protein coding gene
PF3D7_1401300	0.761201	2.1215e-06	epoxide hydrolase 2	protein coding gene
PF3D7_1401400	0.726993	0.0396084	early transcribed membrane protein 14.1	protein coding gene
PF3D7_1401500	1.49679	1.91874e-05	esterase, putative	protein coding gene
PF3D7_1401600	0.950431	0.00488379	Plasmodium exported protein (PHISTb), unknown function	protein coding gene
PF3D7_1403700	0.868949	0.00311432	translocation associated membrane protein, putative	protein coding gene
PF3D7_1403900	0.693283	0.0155771	serine/threonine protein phosphatase CPPED1, putative	protein coding gene
PF3D7_1404100	0.634457	0.0103978	cytochrome c, putative	protein coding gene
PF3D7_1412500	1.0036	0.0434898	actin II	protein coding gene
PF3D7_1415200	0.868819	0.03609	DNA-directed RNA polymerases I and III subunit RPAC2, putative	protein coding gene
PF3D7_1416900	0.633514	0.018776	prefoldin subunit 2, putative	protein coding gene
PF3D7_1417900	0.609397	0.0230589	ATP synthase-associated protein, putative	protein coding gene
PF3D7_1423600	0.653785	0.0480213	calcium-dependent protein kinase, putative	protein coding gene
PF3D7_1433000	0.675368	0.00110739	H/ACA ribonucleoprotein complex subunit 3, putative	protein coding gene
PF3D7_1440500	1.03156	0.00795194	allantoicase, putative	protein coding gene
PF3D7_1443300	0.642939	0.00931117	U6 snRNA-associated Sm-like protein LSm5, putative	protein coding gene
PF3D7_1466100	0.605957	0.0368688	protein phosphatase containing kelch-like domains	protein coding gene
PF3D7_1474100	0.587924	0.0490108	ribosomal protein L20, mitochondrial, putative	protein coding gene
PF3D7_1476400	0.646274	0.00221749	serine/threonine protein kinase, FIKK family, pseudogene	pseudogene
PF3D7_1477500	1.06189	0.00963327	Plasmodium exported protein (PHISTb), unknown function	protein coding gene
PF3D7_1478800	2.14112	0.00019688	Plasmodium exported protein, unknown function	protein coding gene

## Sheet: S_up-regulated
gene	log2FoldChange	pvalue	Product Description	Gene Type
PF3D7_0104900	1.63634	0.0177121	RNase MRP	ncRNA gene
PF3D7_0107200	0.922551	0.0499706	CCR4 domain-containing protein 3, putative	protein coding gene
PF3D7_0111700	2.04198	0.0462457	conserved protein, unknown function	protein coding gene
PF3D7_0112500	4.1388	0.0175348	5.8S ribosomal RNA	ncRNA gene
PF3D7_0207900	0.742722	0.0192799	serine repeat antigen 2	protein coding gene
PF3D7_0213600	2.2259	0.0216126	conserved Plasmodium protein, unknown function	protein coding gene
PF3D7_0213700	1.39267	0.0241534	conserved protein, unknown function	protein coding gene
PF3D7_0216200	0.706928	0.0224568	Alba domain-containing protein, putative	protein coding gene
PF3D7_0222300	1.89012	0.0443517	exported protein family 4, pseudogene	pseudogene
PF3D7_0301500	1.04258	0.00330868	Plasmodium exported protein, unknown function	protein coding gene
PF3D7_0303600	0.694212	0.0443162	plasmoredoxin	protein coding gene
PF3D7_0304500	0.72156	0.014759	1-cys-glutaredoxin-like protein-1	protein coding gene
PF3D7_0308500	0.609621	0.0312941	activator of Hsp90 ATPase, putative	protein coding gene
PF3D7_0312000	1.65473	0.0131438	HTH domain-containing protein, putative	protein coding gene
PF3D7_0314400	0.661755	0.00608711	serine/threonine protein phosphatase 6, putative	protein coding gene
PF3D7_0320600	0.890331	0.0411434	conserved protein, unknown function	protein coding gene
PF3D7_0405800	1.26621	0.0286765	conserved protein, unknown function	protein coding gene
PF3D7_0411100	1.24627	0.0179174	mediator of RNA polymerase II transcription subunit 8, putative	protein coding gene
PF3D7_0414100	0.58682	0.0317205	conserved Plasmodium membrane protein, unknown function	protein coding gene
PF3D7_0415600	1.12102	0.034648	GTP:AMP phosphotransferase	protein coding gene
PF3D7_0512000	1.28363	0.033312	prefoldin subunit 6	protein coding gene
PF3D7_0521200	0.619687	0.0465126	conserved protein, unknown function	protein coding gene
PF3D7_0522000	0.593873	0.0325351	conserved Plasmodium protein, unknown function	protein coding gene
PF3D7_0527800	5.29408	0.0384816	tRNA Leucine	ncRNA gene
PF3D7_0601900	0.815095	0.0388188	conserved Plasmodium protein, unknown function	protein coding gene
PF3D7_0611900	0.600351	0.0354433	lsm12, putative	protein coding gene
PF3D7_0620100	0.744903	0.0161809	ATP synthase-associated protein, putative	protein coding gene
PF3D7_0621600	4.66799	0.0121206	tRNA Serine	ncRNA gene
PF3D7_0627500	0.794121	0.0226208	protein DJ-1	protein coding gene
PF3D7_0708300	0.707825	0.0308728	EKC/KEOPS complex subunit BUD32	protein coding gene
PF3D7_0710500	0.68613	0.047307	conserved protein, unknown function	protein coding gene
PF3D7_0720500	0.619967	0.0420137	conserved Plasmodium protein, unknown function	protein coding gene
PF3D7_0720800	0.806409	0.0498615	Ham1-like protein, putative	protein coding gene
PF3D7_0726800	1.03635	0.0475134	dolichyl-diphosphooligosaccharide--protein glycosyltransferase subunit OST2, putative	protein coding gene
PF3D7_0802900	1.26738	0.0290754	conserved Plasmodium protein, unknown function	protein coding gene
PF3D7_0805900	0.603458	0.0312647	conserved protein, unknown function	protein coding gene
PF3D7_0825300	1.31857	0.00401421	SAYSvFN domain-containing protein, putative	protein coding gene
PF3D7_0830200	2.40488	0.0268333	28S ribosomal RNA	ncRNA gene
PF3D7_0901900	1.23431	0.0354963	probable protein, unknown function	protein coding gene
PF3D7_0902800	0.691087	0.0474273	serine repeat antigen 9	protein coding gene
PF3D7_0907000	0.948156	0.019635	conserved Plasmodium protein, unknown function	protein coding gene
PF3D7_0911000	0.84656	0.0270095	phosphatidylinositol N-acetylglucosaminyltransferase, putative	protein coding gene
PF3D7_0916900	0.805081	0.000730949	Zinc finger HIT domain-containing protein 3	protein coding gene
PF3D7_0919600	1.04687	0.0240873	dolichyl-diphosphooligosaccharide--protein glycosyltransferase subunit WBP1, putative	protein coding gene
PF3D7_0921400	1.06359	0.0271704	NifU-like scaffold protein	protein coding gene
PF3D7_0921500	1.79912	0.0324525	conserved Plasmodium protein, unknown function	protein coding gene
PF3D7_0934200	1.03744	0.0446589	conserved protein, unknown function	protein coding gene
PF3D7_0935100	1.16768	0.0259187	protein kish, putative	protein coding gene
PF3D7_1001300	1.82184	0.00235644	Plasmodium exported protein (PHISTa), unknown function	protein coding gene
PF3D7_1006100	0.604859	0.0305111	CCR4-NOT transcription complex subunit 5, putative	protein coding gene
PF3D7_1012400	1.65909	0.0384346	hypoxanthine-guanine phosphoribosyltransferase	protein coding gene
PF3D7_1014700	0.939111	0.035331	prohibitin 2	protein coding gene
PF3D7_1015900	1.32796	0.0234937	enolase	protein coding gene
PF3D7_1016200	0.613353	0.0329965	Rab3 GTPase-activating protein non-catalytic subunit, putative	protein coding gene
PF3D7_1022300	0.921404	0.0134241	ZIP domain-containing protein, putative	protein coding gene
PF3D7_1026800	1.30465	0.0431213	40S ribosomal protein S2	protein coding gene
PF3D7_1033300	1.68712	0.0498098	conserved protein, unknown function	protein coding gene
PF3D7_1039200	4.59473	0.0352064	Plasmodium exported protein, unknown function, pseudogene	pseudogene
PF3D7_1102100	4.51249	0.0424286	Plasmodium exported protein, unknown function, pseudogene	pseudogene
PF3D7_1110000	1.10292	0.00604568	conserved Plasmodium protein, unknown function	protein coding gene
PF3D7_1119200	0.606146	0.00640652	conserved protein, unknown function	protein coding gene
PF3D7_1123700	0.612953	0.0419113	ribosomal protein L37, mitochondrial, putative	protein coding gene
PF3D7_1123900	1.8437	0.0281727	13 kDa ribonucleoprotein-associated protein, putative	protein coding gene
PF3D7_1127100	1.08441	0.0407389	deoxyuridine 5'-triphosphate nucleotidohydrolase	protein coding gene
PF3D7_1130900	1.51131	0.0193765	conserved Plasmodium protein, unknown function	protein coding gene
PF3D7_1133500	1.16133	0.0470315	conserved protein, unknown function	protein coding gene
PF3D7_1134400	0.731247	0.0259372	WPP motif-containing protein, putative	protein coding gene
PF3D7_1135000	1.19727	0.0208257	PQ-loop repeat-containing protein	protein coding gene
PF3D7_1139200	0.983224	0.006747	VPS9 domain-containing protein, putative	protein coding gene
PF3D7_1139900	1.16853	0.00085046	ER membrane protein complex subunit 8, putative	protein coding gene
PF3D7_1140300	0.627487	0.0354082	P-loop containing nucleoside triphosphate hydrolase, putative	protein coding gene
PF3D7_1142000	1.76697	0.00270662	heptatricopeptide repeat-containing protein, putative	protein coding gene
PF3D7_1206400	1.04555	0.0318148	thiosulfate sulfurtransferase, putative	protein coding gene
PF3D7_1209800	1.86105	0.01926	ATP synthase mitochondrial F1 complex assembly factor 1, putative	protein coding gene
PF3D7_1212600	0.716052	0.0483949	SND2 domain-containing protein, putative	protein coding gene
PF3D7_1214500	0.933778	0.040661	conserved Plasmodium protein, unknown function	protein coding gene
PF3D7_1215300	1.49876	0.0308292	10 kDa chaperonin	protein coding gene
PF3D7_1216100	0.98473	0.000142274	conserved protein, unknown function	protein coding gene
PF3D7_1216800	5.17583	0.026192	tRNA Proline	ncRNA gene
PF3D7_1217000	0.799078	0.0428483	conserved protein, unknown function	protein coding gene
PF3D7_1244300	3.27382	0.0273969	ACEA small nucleolar RNA U3	ncRNA gene
PF3D7_1245300	0.912382	0.0260752	NEDD8-conjugating enzyme UBC12, putative	protein coding gene
PF3D7_1248000	0.911317	0.00206411	tRNA-splicing endonuclease, putative	protein coding gene
PF3D7_1303300	1.24779	0.00212379	conserved Plasmodium protein, unknown function	protein coding gene
PF3D7_1309600	0.701505	0.0214237	ribosomal RNA methyltransferase, putative	protein coding gene
PF3D7_1310000	1.38449	0.015349	ATP synthase subunit O, mitochondrial, putative	protein coding gene
PF3D7_1310900	1.16469	0.0197426	ribosomal protein S15, mitochondrial, putative	protein coding gene
PF3D7_1315000	0.722677	0.0281583	conserved protein, unknown function	protein coding gene
PF3D7_1337100	0.643976	0.00268818	protein kinase 6	protein coding gene
PF3D7_1338500	1.13782	0.0367669	conserved Plasmodium protein, unknown function	protein coding gene
PF3D7_1342700	0.701841	0.0352134	DNA-directed RNA polymerases I, II, and III subunit RPABC4, putative	protein coding gene
PF3D7_1346900	0.81184	0.00353759	conserved Plasmodium protein, unknown function	protein coding gene
PF3D7_1350800	1.63618	0.0165219	conserved Plasmodium protein, unknown function	protein coding gene
PF3D7_1357900	0.768701	0.0220938	pyrroline-5-carboxylate reductase, putative	protein coding gene
PF3D7_1362200	0.792171	0.0364069	RuvB-like helicase 3	protein coding gene
PF3D7_1367600	1.104	0.0360303	ribosome biogenesis protein MRT4, putative	protein coding gene
PF3D7_1404100	1.29985	0.0298558	cytochrome c, putative	protein coding gene
PF3D7_1404300	0.812188	0.0222636	secreted ookinete adhesive protein, putative	protein coding gene
PF3D7_1406000	0.913162	0.0376308	RNA-binding protein 8A, putative	protein coding gene
PF3D7_1416900	0.812479	0.0205046	prefoldin subunit 2, putative	protein coding gene
PF3D7_1421150	3.50277	0.00852148	C/D small nucleolar RNA	ncRNA gene
PF3D7_1422800	0.692012	0.038404	actin-related protein ARP4	protein coding gene
PF3D7_1433000	0.71199	0.0203084	H/ACA ribonucleoprotein complex subunit 3, putative	protein coding gene
PF3D7_1434000	0.988329	0.0223669	CCR4-associated factor 16, putative	protein coding gene
PF3D7_1444600	1.32046	0.00847077	conserved Plasmodium protein, unknown function	protein coding gene
PF3D7_1444700	0.584975	0.0329763	shikimate dehydrogenase	protein coding gene
PF3D7_1447300	0.740612	0.0315827	ribosomal protein S14, mitochondrial, putative	protein coding gene
PF3D7_1452300	1.3072	0.0174418	DER1-like protein	protein coding gene
PF3D7_1454100	1.15638	0.0389276	tRNA intron endonuclease, putative	protein coding gene
PF3D7_1474100	0.921404	0.026947	ribosomal protein L20, mitochondrial, putative	protein coding gene

## Sheet: 3D7_DEGs
Prommana P, Uthaipibull C, Wongsombat C, Kamchonwongpaisan S, Yuthavong Y, Knuepfer E, Holder AA, Shaw PJ. Inducible knockdown of Plasmodium gene expression using the glmS ribozyme. PLoS One. 2013 Aug 30;8(8):e73783. doi: 10.1371/journal.pone.0073783. PMID: 24023691; PMCID: PMC3758297.
Gene ID	[Product Description]	log2 (GlcN treated:untreated) 3D7 wild-type	uncorrected P-value	FDR adj. P-value
PF3D7_0830400	conserved Plasmodium protein, unknown function	-0.973079	2.84618e-12	9.368e-10
PF3D7_0932000	conserved Plasmodium protein, unknown function	-0.843114	1.24447e-09	1.59292e-07
PF3D7_0909500	subpellicular microtubule protein 1, putative (SPM1)	-0.886484	5.27089e-08	4.18763e-06
PF3D7_1110500	vacuolar sorting protein 35, putative	-0.937635	1.70698e-07	1.06294e-05
PF3D7_1230700	protein transport protein Sec13, putative	-0.555011	7.10155e-06	0.000287052
PF3D7_1337100	protein kinase 6 (PK6)	-1.46051	8.40119e-06	0.000322606
PF3D7_1356300	ubiquitin conjugating enzyme, putative	-0.806546	9.57003e-06	0.000361465
PF3D7_0308800	conserved protein, unknown function	-0.684289	2.00812e-05	0.000701017
PF3D7_1222700	glideosome-associated protein 45 (GAP45)	-0.555661	2.14182e-05	0.000725698
PF3D7_1218300	adaptor protein subunit, putative	-0.70871	3.36087e-05	0.00106075
PF3D7_0721800	conserved Plasmodium protein, unknown function	-0.632011	3.45948e-05	0.00107712
PF3D7_0320900	histone H2A variant, putative (H2A.Z)	-0.532731	4.97153e-05	0.00144483
PF3D7_0814000	60S ribosomal protein L13-2, putative	-0.503341	7.4693e-05	0.00200108
PF3D7_0828700	conserved Plasmodium protein, unknown function	-0.779281	8.2836e-05	0.00214443
PF3D7_1348500	TBC domain protein, putative	-0.566023	9.01408e-05	0.00228224
PF3D7_0218000	replication factor C, subunit 2, putative	-0.70042	0.000114573	0.00283846
PF3D7_1117400	conserved Plasmodium protein, unknown function	-0.51991	0.000148129	0.00337909
PF3D7_1410400	rhoptry-associated protein 1 (RAP1)	-0.524807	0.000166967	0.00367709
PF3D7_0515300	phosphatidylinositol 3-kinase (PI3K)	-0.505651	0.000187375	0.00403469
PF3D7_1355100	minchromosome maintenance (MCM) complex subunit (MCM6)	-0.556478	0.000200523	0.00420005
PF3D7_1231100	Rab GTPase 2 (RAB2)	-0.857145	0.000212975	0.00438121
PF3D7_1129900	transporter, putative	-0.591767	0.00025273	0.00501198
PF3D7_0913800	conserved Plasmodium protein, unknown function	-0.608013	0.000254515	0.00501198
PF3D7_0616100	conserved Plasmodium protein, unknown function	-0.60637	0.000369421	0.00692136
PF3D7_0400200	erythrocyte membrane protein 1, EMP1, exon 2	-0.465763	0.000379746	0.00699948
PF3D7_0722200	rhoptry-associated leucine zipper-like protein 1 (RALP1)	-0.452803	0.000456824	0.00822283
PF3D7_0715900	zinc transporter, putative	-0.546544	0.000468078	0.00824425
PF3D7_1462800	glyceraldehyde-3-phosphate dehydrogenase (GAPDH)	-0.446759	0.000468749	0.00824425
PF3D7_1124900	60S ribosomal protein L35, putative	-0.47795	0.000493879	0.00861082
PF3D7_1200100	erythrocyte membrane protein 1, PfEMP1 (VAR)	-0.50504	0.00051665	0.0088833
PF3D7_0930300	merozoite surface protein 1 (MSP1)	-0.425977	0.000522652	0.00891993
PF3D7_1337400	conserved Plasmodium protein, unknown function	-0.516151	0.000688612	0.0114141
PF3D7_1224000	GTP cyclohydrolase I (GTP-CH)	-0.584202	0.000911383	0.0138806
PF3D7_1013800	conserved Plasmodium protein, unknown function	-0.459501	0.000915731	0.0138806
PF3D7_1320600	Rab GTPase 11a (RAB11a)	-0.525553	0.000930557	0.0140131
PF3D7_0303500	spindle pole body protein, putative	-0.436176	0.000959656	0.014064
PF3D7_1106200	conserved Plasmodium protein, unknown function	-1.26938	0.000964188	0.014064
PF3D7_1038000	antigen UB05	-0.486222	0.00102476	0.0148494
PF3D7_1118100	clathrin assembly protein AP19, putative	-0.709141	0.0010376	0.0149414
PF3D7_1041100	rifin (RIF)	-0.533335	0.00116325	0.0162433
PF3D7_1366100	conserved Plasmodium protein, unknown function	-0.926562	0.00121822	0.0168071
PF3D7_1026800	40S ribosomal protein S2B, putative	-0.410198	0.00123696	0.0169207
PF3D7_1002400	RNA binding protein, putative	-0.432245	0.00127957	0.0172405
PF3D7_1252700	Plasmodium exported protein (PHISTb), unknown function	-0.42836	0.00136176	0.0179865
PF3D7_1331300	signal peptidase 21 kDa subunit (SP21)	-0.568077	0.00147477	0.0188956
PF3D7_1410600	eukaryotic translation initiation factor 2 gamma subunit, putative	-0.420145	0.00150531	0.0191615
PF3D7_1455300	conserved Plasmodium protein, unknown function	-0.447077	0.00193132	0.0237955
PF3D7_1223700	integral membrane protein, putative	-0.515542	0.00202173	0.0245162
PF3D7_1027200	mitochondrial ribosomal protein S22 precursor, putative	-0.451492	0.00207383	0.0248859
PF3D7_1135600	conserved Plasmodium protein, unknown function	-0.441918	0.00213839	0.0253962
PF3D7_1102700	early transcribed membrane protein 11.1 (ETRAMP11.1)	-0.810819	0.00221984	0.0262282
PF3D7_1132000	ubiquitin-like protein, putative	-0.454673	0.00226898	0.0266721
PF3D7_1246200	actin I (ACT1)	-0.396964	0.00232838	0.0268449
PF3D7_1224300	polyadenylate-binding protein, putative (PABP)	-0.378831	0.00237594	0.0272347
PF3D7_1107000	U6 snRNA-associated Sm-like protein LSm4, putative (LSM4)	-0.450445	0.00246952	0.027891
PF3D7_0306600	conserved Plasmodium protein, unknown function	-0.616698	0.00256094	0.0282316
PF3D7_1112400	conserved Plasmodium protein, unknown function	-0.93641	0.00273859	0.029623
PF3D7_1123300	conserved Plasmodium protein, unknown function	-0.582974	0.00278889	0.030003
PF3D7_0731600	acyl-coA synthetase, PfACS5 (ACS5)	-0.403503	0.00279976	0.030003
PF3D7_1206500	Tat binding protein 1(TBP-1)-interacting protein, putative	-1.17736	0.00281845	0.0300634
PF3D7_1308000	conserved Plasmodium membrane protein, unknown function	-0.394508	0.00292069	0.0308682
PF3D7_1140400	conserved Plasmodium protein, unknown function	-0.422514	0.00298988	0.0314552
PF3D7_1009400	zinc finger protein, putative	-0.394284	0.00318515	0.0327616
PF3D7_0624500	anaphase promoting complex subunit, putative	-0.437272	0.00325218	0.0333023
PF3D7_1227900	RNA pseudouridylate synthase, putative	-0.868714	0.00336756	0.0338007
PF3D7_0110000	conserved Plasmodium protein, unknown function	-0.461435	0.00352493	0.0347195
PF3D7_1235000	conserved Plasmodium protein, unknown function	-0.65542	0.00355484	0.0348526
PF3D7_1468200	conserved protein, unknown function	-0.458762	0.0037189	0.0360015
PF3D7_0821800	secretory complex protein 61 beta subunit (Sec61-beta)	-1.0799	0.00406706	0.038602
PF3D7_1208900	conserved Plasmodium protein, unknown function	-0.394864	0.00421132	0.0396036
PF3D7_0820700	2-oxoglutarate dehydrogenase E1 component	-0.400914	0.00432902	0.0405449
PF3D7_1431600	ATP-specific succinyl-CoA synthetase beta subunit, putative	-0.451995	0.00439113	0.040908
PF3D7_1211800	polyubiquitin (PfpUB)	-0.417157	0.00496582	0.0452906
PF3D7_0632300	rifin (RIF)	-0.818965	0.00499298	0.0452906
PF3D7_1104900	calcium/calmodulin-dependent protein kinase, putative	-0.372155	0.00506357	0.0456048
PF3D7_1476300	Plasmodium exported protein (PHISTb), unknown function	-0.375862	0.0050672	0.0456048
PF3D7_0200100	erythrocyte membrane protein 1, PfEMP1 (VAR)	-0.838206	0.00532719	0.0466686
PF3D7_1401200	Plasmodium exported protein, unknown function	-0.375846	0.00555418	0.0476207
PF3D7_0909100	conserved Plasmodium membrane protein, unknown function	-0.621226	0.00569845	0.0486268
PF3D7_0820300	conserved Plasmodium protein, unknown function	-0.372934	0.00579839	0.049297
PF3D7_1449200	conserved Plasmodium protein, unknown function	-0.413632	0.0058865	0.049793

## Sheet: PfSR-X2-R VS 3D7-R DEGs
gene	log2FoldChange	pvalue	Product Description	Gene Type
PF3D7_1366100	-0.617437	0.0218666	non-coding RNA	ncRNA gene

[truncated: 6 more sheets: PfSR-X2-T VS 3D7-T DEGs, PfSR-X2-S VS 3D7-S DEGs, RIFINs-heatmap, RTS-GO, AP2-logFC, var genes-logFC]
