# Supplementary material for: The serine-arginine-rich protein PfSR-X2 modulates human malaria parasite gene expression during the intraerythrocytic developmental cycle
Source: Front Cell Infect Microbiol. 2026 May 26;16:1842355. doi: 10.3389/fcimb.2026.1842355 (PMC13247540; doi:10.3389/fcimb.2026.1842355)
Supplement: Supplementary Table 2 — DEGs of the pfsr-x2-Ty1-glmS strain with or without GlcN. [file Table2.xlsx]

## Sheet: Table name
Table S4.Alternative splicing of pfsr-x2-ty1-glmS strain with or without GlcN.

## Sheet: R_stage
SE	ID	GeneID	geneSymbol	chr	strand	exonStart_0base	exonEnd	upstreamES	upstreamEE	downstreamES	downstreamEE	ID	IJC_SAMPLE_1	SJC_SAMPLE_1	IJC_SAMPLE_2	SJC_SAMPLE_2	IncFormLen	SkipFormLen	PValue	FDR	IncLevel1	IncLevel2	IncLevelDifference
	217	PF3D7_0205700	NA	chrPf3D7_02_v3	+	231617	231702	231383	231484	232098	232327	217	442451389	11,0,11	536548597	0,0,2	233	149	0.00247954669014	0.627325	0.963,1.0,0.958	1.0,1.0,0.995	-0.025
A5SS	ID	GeneID	geneSymbol	chr	strand	longExonStart_0base	longExonEnd	shortES	shortEE	flankingES	flankingEE	ID	IJC_SAMPLE_1	SJC_SAMPLE_1	IJC_SAMPLE_2	SJC_SAMPLE_2	IncFormLen	SkipFormLen	PValue	FDR	IncLevel1	IncLevel2	IncLevelDifference
	2	PF3D7_0216700	NA	chrPf3D7_02_v3	+	691294	691489	691294	691471	691681	692401	2	297,38,285	6,6,8	255245312	13,13,26	166	149	0.0168058542374	0.100835	0.978,0.85,0.97	0.946,0.944,0.915	-0.002
RI	ID	GeneID	geneSymbol	chr	strand	riExonStart_0base	riExonEnd	upstreamES	upstreamEE	downstreamES	downstreamEE	ID	IJC_SAMPLE_1	SJC_SAMPLE_1	IJC_SAMPLE_2	SJC_SAMPLE_2	IncFormLen	SkipFormLen	PValue	FDR	IncLevel1	IncLevel2	IncLevelDifference
	0	PF3D7_0206900	NA	chrPf3D7_02_v3	-	275980	276712	275980	276441	276557	276712	0	39,91,44	7,8,10	43,98,34	13,17,3	264	149	0.481666	0.963332	0.759,0.865,0.713	0.651,0.765,0.865	0.019

## Sheet: T_stage
SE	ID	GeneID	geneSymbol	chr	strand	exonStart_0base	exonEnd	upstreamES	upstreamEE	downstreamES	downstreamEE	ID	IJC_SAMPLE_1	SJC_SAMPLE_1	IJC_SAMPLE_2	SJC_SAMPLE_2	IncFormLen	SkipFormLen	PValue	FDR	IncLevel1	IncLevel2	IncLevelDifference
	631	PF3D7_0202900	NA	chrPf3D7_02_v3	+	139514	139582	139372	139415	139673	139776	631	52,153,76	3,1,11	38,160,82	0,2,0	216	149	0.000129505	0.106582	0.923,0.991,0.827	1.0,0.982,1.0	-0.08
	162	PF3D7_0108400	NA	chrPf3D7_01_v3	-	345502	345570	345317	345401	345684	345851	162	414363537	17,11,35	299409489	29,20,53	216	149	0.00133113	0.365172	0.944,0.958,0.914	0.877,0.934,0.864	0.047
	694	PF3D7_0309000	NA	chrPf3D7_03_v3	+	386163	386239	385925	386044	386322	386418	694	97124155	5,1,10	81123106	0,0,3	224	149	0.000891282	0.365172	0.928,0.988,0.912	1.0,1.0,0.959	-0.044
	230	PF3D7_0214900	NA	chrPf3D7_02_v3	+	613648	613688	613249	613319	613830	613872	230	3,14,5	4,0,2	2,10,3	0,1,0	188	149	0.00185741	0.382161	0.373,1.0,0.665	1.0,0.888,1.0	-0.283
MXE	ID	GeneID	geneSymbol	chr	strand	1stExonStart_0base	1stExonEnd	2ndExonStart_0base	2ndExonEnd	upstreamES	upstreamEE	downstreamES	downstreamEE	ID	IJC_SAMPLE_1	SJC_SAMPLE_1	IJC_SAMPLE_2	SJC_SAMPLE_2	IncFormLen	SkipFormLen	PValue	FDR	IncLevel1	IncLevel2	IncLevelDifference
	89	PF3D7_0320700	NA	chrPf3D7_03_v3	+	865174	865239	865771	865858	864859	865050	865962	866020	89	7481533907	459683579	86713651180	345578537	213	235	0.00595249991675	0.589297	0.643,0.712,0.633	0.735,0.723,0.708	-0.059
	36	PF3D7_0109950	NA	chrPf3D7_01_v3	+	387434	387462	387595	387731	387213	387299	387873	388186	36	58,43,67	403470435	29,29,42	323394404	176	284	0.0159845867059	0.791237	0.188,0.129,0.199	0.127,0.106,0.144	0.046
	88	PF3D7_0320700	NA	chrPf3D7_03_v3	+	865174	865239	865402	865484	864859	865050	865618	865680	88	7491533908	158246200	86713671180	114205208	213	230	0.0247574	0.816994	0.837,0.871,0.831	0.891,0.878,0.86	-0.03
A5SS	ID	GeneID	geneSymbol	chr	strand	longExonStart_0base	longExonEnd	shortES	shortEE	flankingES	flankingEE	ID	IJC_SAMPLE_1	SJC_SAMPLE_1	IJC_SAMPLE_2	SJC_SAMPLE_2	IncFormLen	SkipFormLen	PValue	FDR	IncLevel1	IncLevel2	IncLevelDifference
	4	PF3D7_0216700	NA	chrPf3D7_02_v3	+	691294	691489	691294	691471	691681	692401	4	201324298	17,33,24	101285111	4,20,6	166	149	0.0538578579548	0.377005	0.914,0.898,0.918	0.958,0.927,0.943	-0.033
RI	ID	GeneID	geneSymbol	chr	strand	riExonStart_0base	riExonEnd	upstreamES	upstreamEE	downstreamES	downstreamEE	ID	IJC_SAMPLE_1	SJC_SAMPLE_1	IJC_SAMPLE_2	SJC_SAMPLE_2	IncFormLen	SkipFormLen	PValue	FDR	IncLevel1	IncLevel2	IncLevelDifference
	0	PF3D7_0206900	NA	chrPf3D7_02_v3	-	275980	276712	275980	276441	276557	276712	0	4,29,14	32,93,62	16,22,22	23,76,73	264	149	0.134897	0.269794	0.066,0.15,0.113	0.282,0.14,0.145	-0.079

## Sheet: S_stage
SE	ID	GeneID	geneSymbol	chr	strand	exonStart_0base	exonEnd	upstreamES	upstreamEE	downstreamES	downstreamEE	ID	IJC_SAMPLE_1	SJC_SAMPLE_1	IJC_SAMPLE_2	SJC_SAMPLE_2	IncFormLen	SkipFormLen	PValue	FDR	IncLevel1	IncLevel2	IncLevelDifference	abs
	523	PF3D7_0921000	NA	chrPf3D7_09_v3	-	858052	858097	857818	857955	858211	858304	523	11745611495	42,38,42	16861851841	19,2,26	193	149	1.02783e-09	5.67361e-07	0.956,0.919,0.965	0.986,0.986,0.982	-0.038	0.038
	76	PF3D7_0913800	NA	chrPf3D7_09_v3	+	592962	593023	592047	592380	593104	593278	76	3091286427	0,76,13	288216298	0,4,0	209	149	3.75471e-09	1.0363e-06	1.0,0.923,0.959	1.0,0.975,1.0	-0.031	0.031
	322	PF3D7_1229900	NA	chrPf3D7_12_v3	-	1229498	1229545	1229344	1229402	1229649	1229677	322	89,30,106	18,8,19	83,6,83	42,2,55	195	149	3.58409e-05	0.00659473	0.791,0.741,0.81	0.602,0.696,0.536	0.169	0.169
	25	PF3D7_0523500	NA	chrPf3D7_05_v3	-	977465	977500	977230	977309	977619	977671	25	0,1,1	38,27,60	11,0,1	41,3,37	183	149	0.000174712	0.0241102	0.0,0.029,0.013	0.179,0.0,0.022	-0.053	0.053
	80	PF3D7_1012400	NA	chrPf3D7_10_v3	-	476546	476566	474730	475911	476792	477029	80	59,67,60	12,0,0	111,63,140	0,0,0	168	149	0.000375412	0.0414455	0.813,1.0,1.0	1.0,1.0,1.0	-0.062	0.062
	261	PF3D7_0528500	NA	chrPf3D7_05_v3	+	1176312	1176405	1176049	1176116	1176713	1176810	261	454259550	9,6,6	463,36,607	18,0,25	241	149	0.00162414	0.149421	0.969,0.964,0.983	0.941,1.0,0.938	0.012	0.012
	260	PF3D7_0528500	NA	chrPf3D7_05_v3	+	1175312	1175399	1175099	1175212	1175530	1175592	260	306188449	10,6,20	372,18,463	24,1,38	235	149	0.00322778	0.254534	0.951,0.952,0.934	0.908,0.919,0.885	0.042	0.042
	223	PF3D7_1117600	NA	chrPf3D7_11_v3	+	669264	669333	669060	669131	669410	670115	223	33,33,52	0,4,5	58,3,87	1,0,2	217	149	0.00827633	0.571067	1.0,0.85,0.877	0.976,1.0,0.968	-0.072	0.072
	404	PF3D7_0515400	NA	chrPf3D7_05_v3	+	638163	638225	637820	637951	638410	640519	404	6062733813	23,85,17	630211685	7,9,12	210	149	0.0155312	0.952578	0.949,0.958,0.971	0.985,0.943,0.976	-0.009	0.009
MXE	ID	GeneID	geneSymbol	chr	strand	1stExonStart_0base	1stExonEnd	2ndExonStart_0base	2ndExonEnd	upstreamES	upstreamEE	downstreamES	downstreamEE	ID	IJC_SAMPLE_1	SJC_SAMPLE_1	IJC_SAMPLE_2	SJC_SAMPLE_2	IncFormLen	SkipFormLen	PValue	FDR	IncLevel1	IncLevel2	IncLevelDifference	abs
	37	PF3D7_1455900	NA	chrPf3D7_14_v3	-	2291015	2291067	2291155	2291199	2290464	2290920	2291344	2291474	37	48,31,80	10,2,7	88,2,92	33,1,37	192	200	1.34114e-05	0.000777862	0.833,0.942,0.923	0.735,0.676,0.721	0.189	0.189
	24	PF3D7_0903600	NA	chrPf3D7_09_v3	+	169381	169427	169601	169609	169164	169302	169704	170148	24	241694301	4,31,11	194,56,235	2,0,4	194	156	0.000479111	0.0138942	0.98,0.947,0.957	0.987,1.0,0.979	-0.027	0.027
	8	PF3D7_1012400	NA	chrPf3D7_10_v3	-	476245	476339	476546	476566	474730	475911	476792	477029	8	59,67,60	363927344162	111,63,140	469531475216	168	242	0.0205351	0.397011	0.023,0.034,0.02	0.033,0.028,0.037	-0.007	0.007
A5SS	ID	GeneID	geneSymbol	chr	strand	longExonStart_0base	longExonEnd	shortES	shortEE	flankingES	flankingEE	ID	IJC_SAMPLE_1	SJC_SAMPLE_1	IJC_SAMPLE_2	SJC_SAMPLE_2	IncFormLen	SkipFormLen	PValue	FDR	IncLevel1	IncLevel2	IncLevelDifference	abs
	1	PF3D7_0216700	NA	chrPf3D7_02_v3	+	691294	691489	691294	691471	691681	692401	1	408990485	24,45,39	406,32,507	32,5,35	166	149	0.162075	0.52383	0.938,0.952,0.918	0.919,0.852,0.929	0.036	0.036
	6	PF3D7_0408900	NA	chrPf3D7_04_v3	+	426061	426609	426061	426603	426828	426922	6	234,86,277	379196467	247,10,289	511,25,603	154	149	0.17461	0.52383	0.374,0.298,0.365	0.319,0.279,0.317	0.041	0.041
A3SS	ID	GeneID	geneSymbol	chr	strand	longExonStart_0base	longExonEnd	shortES	shortEE	flankingES	flankingEE	ID	IJC_SAMPLE_1	SJC_SAMPLE_1	IJC_SAMPLE_2	SJC_SAMPLE_2	IncFormLen	SkipFormLen	PValue	FDR	IncLevel1	IncLevel2	IncLevelDifference
	9	PF3D7_1019500	NA	chrPf3D7_10_v3	-	789124	789262	789124	789258	789329	789493	9	356252440	9,4,7	403,14,409	20,0,20	152	149	0.000771184	0.00925421	0.975,0.984,0.984	0.952,1.0,0.952	0.013
	6	PF3D7_1460900	NA	chrPf3D7_14_v3	+	2481265	2481539	2481283	2481539	2481044	2481166	6	275204356	5,0,2	301,36,339	6,4,9	166	149	0.00499662	0.0299797	0.98,1.0,0.994	0.978,0.89,0.971	0.045
RI	ID	GeneID	geneSymbol	chr	strand	riExonStart_0base	riExonEnd	upstreamES	upstreamEE	downstreamES	downstreamEE	ID	IJC_SAMPLE_1	SJC_SAMPLE_1	IJC_SAMPLE_2	SJC_SAMPLE_2	IncFormLen	SkipFormLen	PValue	FDR	IncLevel1	IncLevel2	IncLevelDifference
	0	PF3D7_0206900	NA	chrPf3D7_02_v3	-	275980	276712	275980	276441	276557	276712	0	46,700,54	19,171,41	57,110,55	24,27,40	264	149	0.907797	0.970596	0.577,0.698,0.426	0.573,0.697,0.437	-0.002
	1	PF3D7_0529400	NA	chrPf3D7_05_v3	+	1202211	1202607	1202211	1202261	1202501	1202607	1	211920352670	42,22,74	24141922695	47,2,58	298	149	0.970596	0.970596	0.962,0.979,0.947	0.963,0.98,0.959	-0.005
