# Supplementary material for: The serine-arginine-rich protein PfSR-X2 modulates human malaria parasite gene expression during the intraerythrocytic developmental cycle
Source: Front Cell Infect Microbiol. 2026 May 26;16:1842355. doi: 10.3389/fcimb.2026.1842355 (PMC13247540; doi:10.3389/fcimb.2026.1842355)
Supplement: Supplementary Table 3 — Analysis of alternative splicing in the pfsr-x2-Ty1-glmS strain with or without GlcN. [file Table3.xlsx]

## Sheet: Table name
Table S4. The target genes of PfSR-X2 binding

## Sheet: RIP_R T
Row.names	Gene Name or Symbol	baseMean	log2FoldChange	lfcSE	stat	pvalue	padj	Product Description
PF3D7_0100300	VAR	227.118	4.91526	0.304954	16.118	1.90612e-58	1.99825e-57	erythrocyte membrane protein 1, PfEMP1
PF3D7_0101900	RIF	6.23077	3.18656	0.986758	3.22932	0.00124086	0.0021136	rifin
PF3D7_0102500	EBA181	131.94	3.93657	0.272459	14.4483	2.56852e-47	2.32425e-46	erythrocyte binding antigen-181
PF3D7_0102600	FIKK1	846.893	2.33999	0.0986061	23.7307	1.73951e-124	3.14816e-123	serine/threonine protein kinase, FIKK family
PF3D7_0103500	N/A	110.553	3.04024	0.240807	12.6252	1.53312e-36	1.16993e-35	conserved Plasmodium protein, unknown function
PF3D7_0104300	UBP1	2580.95	2.19772	0.100123	21.9503	8.59899e-107	1.40442e-105	ubiquitin carboxyl-terminal hydrolase 1, putative
PF3D7_0105500	N/A	50.8206	2.4625	0.409479	6.01374	1.81295e-09	5.17144e-09	conserved protein, unknown function
PF3D7_0106700	AARP2	1766.26	2.09259	0.0616115	33.9642	7.52067e-253	2.56613e-251	small ribosomal subunit assembling AARP2 protein
PF3D7_0108700	PSOP24	1644.19	2.48928	0.0671761	37.056	1.43972e-300	5.79894e-299	secreted ookinete protein, putative
PF3D7_0109100	CCp5	19.1227	2.29467	0.828856	2.76848	0.0056319	0.00886574	LCCL domain-containing protein
PF3D7_0110500	BDP3	1013.74	3.17826	0.0851055	37.345	3.05856e-305	1.27013e-303	bromodomain protein 3, putative
PF3D7_0111000	N/A	578.07	3.13784	0.139852	22.4369	1.71888e-111	2.91393e-110	kinesin-8B, putative
PF3D7_0112300	N/A	119785	10.8658	3.02746	3.58907	0.000331859	0.00059969	18S ribosomal RNA
PF3D7_0112500	N/A	103.895	10.6728	1.43608	7.43191	1.07043e-13	3.94653e-13	5.8S ribosomal RNA
PF3D7_0112700	N/A	340761	12.1735	2.23366	5.45002	5.0364e-08	1.29153e-07	28S ribosomal RNA
PF3D7_0113600	SURF1.2	29.32	3.33083	0.786288	4.23615	2.2739e-05	4.63871e-05	surface-associated interspersed protein 1.2 (SURFIN 1.2), pseudogene
PF3D7_0113800	N/A	60.8124	2.75752	0.326455	8.44687	2.99223e-17	1.30214e-16	DBL containing protein, unknown function
PF3D7_0115050	N/A	29.0815	4.91052	1.49204	3.29115	0.000997804	0.00172149	H/ACA snoRNA
PF3D7_0201900	EMP3	43053.9	4.01254	1.38259	2.90219	0.00370565	0.00598649	erythrocyte membrane protein 3
PF3D7_0203000	ROPE	212.282	3.44123	0.210447	16.352	4.20787e-60	4.49931e-59	repetitive organellar protein, putative
PF3D7_0203100	N/A	90.6852	2.99017	0.261607	11.43	2.96137e-30	1.99047e-29	protein kinase, putative
PF3D7_0206300	AROM	1737.2	2.63055	0.0896329	29.348	2.53241e-189	6.52216e-188	pentafunctional AROM polypeptide, putative, pseudogene
PF3D7_0206500	N/A	511.035	2.25536	0.209834	10.7483	6.03552e-27	3.6575e-26	conserved Plasmodium protein, unknown function
PF3D7_0208100	N/A	1248.31	2.13974	0.0751182	28.485	1.79925e-178	4.44175e-177	C2 domain-containing protein 5, putative
PF3D7_0208300	N/A	99.4003	2.03961	0.300012	6.79843	1.05766e-11	3.46325e-11	conserved Plasmodium protein, unknown function
PF3D7_0209000	P230	18.5853	7.23734	1.24703	5.80366	6.48819e-09	1.78151e-08	6-cysteine protein P230
PF3D7_0211500	N/A	53.9652	2.52256	0.44955	5.61129	2.00821e-08	5.33102e-08	GAF domain-related protein, putative
PF3D7_0212400	NUP390	903.968	2.05398	0.107455	19.1147	1.90429e-81	2.53763e-80	nucleoporin NUP390, putative
PF3D7_0212800	MATE	192.794	2.42731	0.206852	11.7345	8.48266e-32	5.85587e-31	multidrug efflux pump, putative
PF3D7_0214800	N/A	621.529	3.81115	0.114914	33.1653	3.40578e-241	1.10574e-239	conserved Plasmodium membrane protein, unknown function
PF3D7_0218600	PNPLA4	1419.87	2.54244	0.0729687	34.8428	5.46691e-266	1.99226e-264	patatin-like phospholipase 4
PF3D7_0220000	LSA3	6093.14	2.49521	0.161925	15.4096	1.41023e-53	1.40159e-52	liver stage antigen 3
PF3D7_0220800	CLAG2	7.48091	2.28501	1.03096	2.2164	0.0266639	0.0383357	cytoadherence linked asexual protein 2
PF3D7_0223500	VAR	199.377	2.39495	0.301443	7.94494	1.9428e-15	7.77266e-15	erythrocyte membrane protein 1, PfEMP1
PF3D7_0305100	N/A	1459.82	3.72128	0.107314	34.6765	1.78416e-263	6.4146e-262	conserved Plasmodium protein, unknown function
PF3D7_0308400	N/A	402.91	14.078	1.44898	9.71583	2.5813e-22	1.35835e-21	U4 spliceosomal RNA
PF3D7_0308900	SF3B1	2094.93	2.31744	0.10262	22.5827	6.41691e-113	1.09825e-111	splicing factor 3B subunit 1, putative
PF3D7_0310200	N/A	8048.06	4.29217	0.379473	11.3109	1.15946e-29	7.6682e-29	phd finger protein, putative
PF3D7_0311400	PKRP	20.1841	2.66944	0.594658	4.48903	7.1549e-06	1.51918e-05	kinase-related protein PKRP, putative
PF3D7_0312200	N/A	47.5663	4.44985	0.568426	7.82837	4.94243e-15	1.95111e-14	tetratricopeptide repeat protein, putative
PF3D7_0312600	N/A	15.4364	6.9276	1.33643	5.18366	2.17569e-07	5.28579e-07	tRNA Valine
PF3D7_0315200	CTRP	96.5394	2.86837	0.369713	7.75837	8.60268e-15	3.34431e-14	circumsporozoite- and TRAP-related protein
PF3D7_0317200	CRK4	3856.88	2.13849	0.0749436	28.5347	4.3488e-179	1.08356e-177	cdc2-related protein kinase 4
PF3D7_0317300	NUP335	2920.72	3.03956	0.0898684	33.8224	9.25505e-251	3.11819e-249	nucleoporin NUP335, putative
PF3D7_0317400	N/A	251.117	2.40907	0.155681	15.4744	5.16624e-54	5.173e-53	DNA replication complex GINS protein, putative
PF3D7_0317500	EG5	753.52	3.42133	0.128664	26.5912	8.57252e-156	1.88209e-154	kinesin-5
PF3D7_0319000	ATPase7	1048.98	2.70624	0.129342	20.9232	3.29379e-97	5.05583e-96	P4-type ATPase ATP7, putative
PF3D7_0319400	N/A	659.179	2.4465	0.0944214	25.9104	5.0789e-148	1.08397e-146	kinesin-8X
PF3D7_0319900	N/A	96.668	3.63334	0.33212	10.9398	7.43312e-28	4.66267e-27	conserved protein, unknown function
PF3D7_0320400	Cap380	19.86	2.47466	0.714773	3.46216	0.000535849	0.000949568	oocyst capsule protein Cap380
PF3D7_0322600	N/A	10.6693	3.09934	0.787795	3.9342	8.34751e-05	0.000160797	conserved Plasmodium protein, unknown function
PF3D7_0322700	N/A	587.724	2.85206	0.143449	19.882	5.82461e-88	8.29852e-87	conserved Plasmodium protein, unknown function
PF3D7_0323100	N/A	511.866	2.09178	0.109339	19.1312	1.38891e-81	1.8601e-80	conserved Plasmodium protein, unknown function
PF3D7_0400400	VAR	114.858	2.47834	0.239578	10.3446	4.42592e-25	2.53579e-24	erythrocyte membrane protein 1, PfEMP1
PF3D7_0402200	SURF4.1	70.0219	5.73429	0.538409	10.6504	1.73538e-26	1.03408e-25	surface-associated interspersed protein 4.1 (SURFIN 4.1), pseudogene
PF3D7_0402600	N/A	7.13865	2.76163	0.98355	2.80782	0.00498788	0.00792645	stevor
PF3D7_0403600	N/A	546.111	3.49402	0.1962	17.8085	6.07653e-71	7.18586e-70	conserved Plasmodium protein, unknown function
PF3D7_0403800	N/A	124.742	2.74982	0.224282	12.2605	1.47546e-34	1.08423e-33	alpha/beta hydrolase, putative
PF3D7_0404500	P52	32.0316	2.90616	0.601405	4.83228	1.3498e-06	3.09048e-06	6-cysteine protein P52
PF3D7_0404600	N/A	637.406	2.50386	0.103095	24.2869	2.69658e-130	5.10445e-129	conserved Plasmodium membrane protein, unknown function
PF3D7_0407800	CINCH	523.706	2.14926	0.131292	16.3701	3.12873e-60	3.35212e-59	protein CINCH
PF3D7_0408100	N/A	99.8216	2.10983	0.239723	8.80115	1.35427e-18	6.25414e-18	conserved Plasmodium protein, unknown function
PF3D7_0411800	N/A	340.695	2.93758	0.294657	9.96948	2.07313e-23	1.13324e-22	conserved Plasmodium protein, unknown function
PF3D7_0412400	VAR	485.926	4.1683	0.131382	31.7266	6.68765e-221	2.07085e-219	erythrocyte membrane protein 1, PfEMP1
PF3D7_0412700	VAR	184.665	3.91468	0.205307	19.0674	4.71003e-81	6.19942e-80	erythrocyte membrane protein 1, PfEMP1
PF3D7_0413400	VAR	12.5469	2.46272	0.859715	2.86458	0.00417566	0.00670132	erythrocyte membrane protein 1 (PfEMP1), exon 1, pseudogene
PF3D7_0415200	N/A	457.227	3.766	0.172664	21.8111	1.8197e-105	2.96296e-104	conserved Plasmodium protein, unknown function
PF3D7_0416300	MCM9	529.47	2.32986	0.165276	14.0968	3.97423e-45	3.47875e-44	DNA helicase MCM9, putative
PF3D7_0416900	N/A	479.096	2.49716	0.150096	16.6371	3.75155e-62	4.14372e-61	conserved Plasmodium protein, unknown function
PF3D7_0417400	N/A	2602.56	2.57123	0.0700804	36.6897	1.06769e-294	4.2056e-293	conserved Plasmodium protein, unknown function
PF3D7_0418000	N/A	87.1388	2.24449	0.311947	7.1951	6.24136e-13	2.19822e-12	conserved Plasmodium protein, unknown function
PF3D7_0418600	N/A	46.5371	2.81893	0.581462	4.84801	1.24705e-06	2.86837e-06	regulator of chromosome condensation, putative
PF3D7_0420700	VAR	326.435	7.4065	1.63327	4.53476	5.76696e-06	1.23872e-05	erythrocyte membrane protein 1, PfEMP1
PF3D7_0421300	VAR	266.721	3.7856	0.500287	7.56685	3.82385e-14	1.4375e-13	erythrocyte membrane protein 1, PfEMP1
PF3D7_0421400	N/A	6.2595	8.03769	2.06361	3.89497	9.82095e-05	0.000188165	Plasmodium RNA of unknown function RUF6
PF3D7_0423700	ETRAMP4	892.464	3.94329	0.178121	22.1382	1.35472e-108	2.23988e-107	early transcribed membrane protein 4
PF3D7_0424100	RH5	9.07366	4.016	1.11866	3.59	0.000330681	0.00059786	reticulocyte binding protein homologue 5
PF3D7_0424300	EBA165	117.289	3.39164	0.383744	8.83829	9.71973e-19	4.50811e-18	erythrocyte binding antigen-165, pseudogene
PF3D7_0424400	SURF4.2	10.4897	2.08975	0.964439	2.1668	0.0302499	0.04319	surface-associated interspersed protein 4.2 (SURFIN 4.2)
PF3D7_0424800	N/A	38.6595	2.1489	0.39744	5.40686	6.41402e-08	1.63075e-07	Plasmodium exported protein (PHISTb), unknown function
PF3D7_0425800	VAR	143.817	5.49762	0.36899	14.8991	3.33989e-50	3.16109e-49	erythrocyte membrane protein 1, PfEMP1
PF3D7_0501400	FIRA	2462.36	2.45777	0.158596	15.497	3.63316e-54	3.65156e-53	interspersed repeat antigen
PF3D7_0505000	N/A	573.484	4.61636	0.226896	20.3457	5.06696e-92	7.47761e-91	MMS19-like protein, putative
PF3D7_0505100	TRS85	911.737	2.27583	0.0805579	28.2509	1.38938e-175	3.36783e-174	trafficking protein particle complex subunit 8, putative
PF3D7_0505500	MSH6	1543.31	2.11979	0.0766061	27.6713	1.54863e-168	3.6386e-167	DNA mismatch repair protein MSH6, putative
PF3D7_0506700	N/A	722.655	2.99529	0.0948502	31.5791	7.14112e-219	2.17358e-217	GTPase-activating protein, putative
PF3D7_0507600	CAF40	457.384	2.94194	0.115863	25.3916	3.12335e-142	6.48518e-141	protein CAF40, putative
PF3D7_0509800	PI4KB	985.357	3.02698	0.101114	29.9362	6.64718e-197	1.76282e-195	phosphatidylinositol 4-kinase beta
PF3D7_0510100	N/A	1321.1	2.25079	0.0725091	31.0415	1.48779e-211	4.19478e-210	KH domain-containing protein, putative
PF3D7_0512800	N/A	243.59	4.24246	0.189112	22.4336	1.85004e-111	3.12639e-110	conserved Plasmodium protein, unknown function
PF3D7_0514100	UvrD	237.747	2.25074	0.162449	13.855	1.18619e-43	1.0167e-42	ATP-dependent DNA helicase UvrD
PF3D7_0515300	PI3K	1178.16	2.11804	0.0797898	26.5453	2.91008e-155	6.36297e-154	phosphatidylinositol 3-kinase
PF3D7_0516100	ATPase1	132.737	2.11492	0.318271	6.64504	3.03127e-11	9.6086e-11	cation-transporting ATPase 1
PF3D7_0516600	MB2	961.992	2.42429	0.110333	21.9725	5.27475e-107	8.64123e-106	sporozoite surface antigen MB2
PF3D7_0518700	PUF1	86.6655	2.88296	0.380258	7.58159	3.41336e-14	1.28589e-13	mRNA-binding protein PUF1
PF3D7_0522400	N/A	433.503	2.34614	0.123963	18.9261	6.94894e-80	9.03531e-79	conserved Plasmodium protein, unknown function
PF3D7_0522900	N/A	31.1054	3.58783	0.597082	6.00894	1.86743e-09	5.32118e-09	zinc finger protein, putative
PF3D7_0525800	IMC1g	207.562	2.33828	0.195258	11.9753	4.78644e-33	3.40517e-32	inner membrane complex protein 1g
PF3D7_0525900	NEK2	8.50616	2.58622	0.850397	3.04119	0.00235642	0.00388291	NIMA related kinase 2
PF3D7_0526500	N/A	621.406	3.60172	0.115736	31.1201	1.28673e-212	3.64711e-211	Suf domain-containing protein, putative
PF3D7_0530300	PIC6	194.814	2.58827	0.297704	8.6941	3.49587e-18	1.58841e-17	PhIL1-interacting candidate PIC6
PF3D7_0530900	FRM1	85.8033	2.43439	0.339769	7.16486	7.78686e-13	2.72108e-12	formin 1
PF3D7_0531600	N/A	4.92668e+06	11.6034	1.79463	6.46565	1.00868e-10	3.10723e-10	18S ribosomal RNA
PF3D7_0531800	N/A	244885	14.5534	2.57992	5.64102	1.69047e-08	4.51212e-08	5.8S ribosomal RNA
PF3D7_0532000	N/A	1.12918e+07	11.8866	1.71611	6.92652	4.31332e-12	1.44145e-11	28S ribosomal RNA
PF3D7_0533100	VAR1CSA	841.969	7.57271	0.220938	34.2753	1.83428e-257	6.29888e-256	erythrocyte membrane protein 1 (PfEMP1), pseudogene
PF3D7_0600200	VAR	57.0276	4.79715	0.464677	10.3236	5.51139e-25	3.14425e-24	erythrocyte membrane protein 1, PfEMP1
PF3D7_0600400	VAR	53.9726	5.36048	1.28383	4.17538	2.97489e-05	5.9934e-05	erythrocyte membrane protein 1, PfEMP1
PF3D7_0601800	N/A	15.1199	3.86352	0.737893	5.23588	1.64198e-07	4.03491e-07	H/ACA snoRNA
PF3D7_0602000	N/A	155.836	4.54322	0.269615	16.8508	1.03581e-63	1.16572e-62	zinc finger protein, putative
PF3D7_0604100	SIP2	661.786	3.8679	0.171566	22.5447	1.5128e-112	2.58091e-111	AP2 domain transcription factor
PF3D7_0605600	N/A	26.7131	2.01243	0.470014	4.28164	1.85523e-05	3.81516e-05	nucleoside diphosphate kinase, putative
PF3D7_0606600	N/A	2099.31	3.02539	0.106232	28.4792	2.12151e-178	5.21326e-177	WD repeat-containing protein, putative
PF3D7_0607700	N/A	263.199	4.14059	0.200655	20.6354	1.32115e-94	1.97693e-93	conserved Plasmodium protein, unknown function
PF3D7_0609300	N/A	121.222	2.11421	0.226726	9.32496	1.1103e-20	5.56399e-20	conserved Plasmodium protein, unknown function
PF3D7_0609600	N/A	9.07178	2.75744	0.840341	3.28134	0.00103317	0.00177793	conserved Plasmodium protein, unknown function
PF3D7_0609800	DHHC2	138.772	2.36042	0.295367	7.99147	1.33342e-15	5.38293e-15	palmitoyltransferase DHHC2, putative
PF3D7_0616500	TLP	47.4129	2.6091	0.521227	5.0057	5.56598e-07	1.31642e-06	TRAP-like protein
PF3D7_0620400	MSP10	24.9585	3.63559	0.8687	4.1851	2.85047e-05	5.75139e-05	merozoite surface protein 10
PF3D7_0622900	AP2Tel	458.153	2.46532	0.113373	21.7452	7.6746e-105	1.24584e-103	AP2 domain transcription factor AP2Tel
PF3D7_0625600	PAP	226.926	4.24126	0.222806	19.0356	8.64264e-81	1.13477e-79	poly(A) polymerase PAP, putative
PF3D7_0626400	N/A	232.022	2.17012	0.237072	9.15386	5.49363e-20	2.68516e-19	CRAL/TRIO domain-containing protein, putative
PF3D7_0627100	N/A	1890.13	2.73193	0.0765499	35.6883	6.00845e-279	2.25086e-277	ankyrin-repeat protein, putative
PF3D7_0627700	N/A	1354.51	2.09405	0.0861255	24.3139	1.39675e-130	2.67229e-129	transportin
PF3D7_0630100	N/A	13.891	2.09916	0.644902	3.25501	0.00113387	0.0019456	alpha/beta hydrolase, putative
PF3D7_0632500	VAR	1512.67	5.4032	0.999775	5.40442	6.50202e-08	1.65156e-07	erythrocyte membrane protein 1, PfEMP1
PF3D7_0632800	VAR	363.736	3.12431	0.148357	21.0594	1.87472e-98	2.93651e-97	erythrocyte membrane protein 1, PfEMP1
PF3D7_0700100	VAR	39.8301	3.85723	1.41509	2.72579	0.00641483	0.0100246	erythrocyte membrane protein 1, PfEMP1
PF3D7_0701900	N/A	159.744	2.70744	0.22263	12.1612	5.00319e-34	3.63172e-33	Plasmodium exported protein, unknown function
PF3D7_0702600	N/A	4.93778	3.23771	1.25009	2.58998	0.00959813	0.0147412	chitinase, fragment
PF3D7_0703900	N/A	751.775	2.14526	0.105038	20.4236	1.03264e-92	1.53237e-91	conserved Plasmodium membrane protein, unknown function
PF3D7_0704000	N/A	298.909	3.2034	0.280556	11.418	3.39838e-30	2.28134e-29	conserved Plasmodium membrane protein, unknown function
PF3D7_0704500	N/A	175.045	3.22979	0.200424	16.1148	2.00788e-58	2.10083e-57	serine/threonine protein kinase, putative
PF3D7_0704800	PPM12	241.394	3.32973	0.235305	14.1507	1.84852e-45	1.63949e-44	protein phosphatase PPM12, putative
PF3D7_0709300	MED14	754.715	3.51237	0.13844	25.3711	5.25817e-142	1.08757e-140	mediator of RNA polymerase II transcription subunit 14, putative
PF3D7_0709400	N/A	367	2.64783	0.161583	16.3868	2.37579e-60	2.55564e-59	Cg7 protein
PF3D7_0711700	VAR	321.113	5.21067	0.288934	18.0341	1.05192e-72	1.27204e-71	erythrocyte membrane protein 1, PfEMP1
PF3D7_0712000	VAR	271.99	2.72364	0.245245	11.1058	1.17572e-28	7.53391e-28	erythrocyte membrane protein 1, PfEMP1
PF3D7_0712300	VAR	144.029	4.76771	0.316145	15.0808	2.16777e-51	2.08488e-50	erythrocyte membrane protein 1, PfEMP1
PF3D7_0712400	VAR	119.644	4.31424	0.97059	4.44497	8.79036e-06	1.8532e-05	erythrocyte membrane protein 1, PfEMP1
PF3D7_0712600	VAR	193.396	5.29732	0.238481	22.2127	2.58807e-109	4.31909e-108	erythrocyte membrane protein 1, PfEMP1
PF3D7_0712900	VAR	103.936	4.46313	0.297845	14.9848	9.23547e-51	8.83472e-50	erythrocyte membrane protein 1, PfEMP1
PF3D7_0714300	DHHC4	407.729	2.51288	0.178272	14.0957	4.03412e-45	3.52541e-44	palmitoyltransferase DHHC4, putative
PF3D7_0718000	N/A	26.7854	2.3738	0.584631	4.06034	4.9002e-05	9.64732e-05	dynein heavy chain, putative
PF3D7_0718100	EST	492.074	3.72432	0.200197	18.6033	3.023e-77	3.82842e-76	exported serine/threonine protein kinase
PF3D7_0719400	N/A	523.679	2.57198	0.211424	12.165	4.77287e-34	3.46924e-33	conserved Plasmodium protein, unknown function
PF3D7_0720700	PX1	1048.58	2.94475	0.0832802	35.3596	7.14397e-274	2.65766e-272	phosphoinositide-binding protein PX1
PF3D7_0723800	AKIT1	900.532	2.07254	0.0805203	25.7394	4.23961e-146	8.97692e-145	apicomplexan kinetochore protein 1, putative
PF3D7_0724900	N/A	63.1973	2.90343	0.458284	6.33544	2.36672e-10	7.10681e-10	kinesin-20, putative
PF3D7_0725600	N/A	4.96858e+06	11.5297	1.74702	6.59961	4.12237e-11	1.29674e-10	18S ribosomal RNA
PF3D7_0725800	N/A	227067	14.5825	2.45992	5.92803	3.06598e-09	8.57674e-09	5.8S ribosomal RNA
PF3D7_0726000	N/A	1.14755e+07	11.7163	1.62894	7.1926	6.35671e-13	2.23444e-12	28S ribosomal RNA
PF3D7_0726300	PMS1	398.491	2.0398	0.121906	16.7325	7.5925e-63	8.43839e-62	DNA mismatch repair protein PMS1, putative
PF3D7_0727100	N/A	477.772	2.64923	0.128405	20.6318	1.42217e-94	2.12216e-93	conserved protein, unknown function
PF3D7_0727800	N/A	856.859	2.35093	0.101258	23.2172	3.0552e-119	5.38378e-118	cation transporting ATPase, putative
PF3D7_0727900	N/A	84.2498	4.1006	0.306727	13.3689	9.18894e-41	7.54987e-40	conserved Plasmodium protein, unknown function
PF3D7_0728100	N/A	348.842	3.50528	0.15051	23.2893	5.6892e-120	1.00584e-118	anaphase-promoting complex subunit 1, putative
PF3D7_0729900	N/A	50.863	2.07101	0.329425	6.28675	3.24191e-10	9.6269e-10	dynein heavy chain, putative
PF3D7_0730900	PTP4	18018.5	3.34965	1.24451	2.69154	0.00711221	0.0110724	EMP1-trafficking protein
PF3D7_0731300	PfG174	1078.69	2.00906	0.0900809	22.3029	3.4653e-110	5.80113e-109	Plasmodium exported protein (PHISTb), unknown function
PF3D7_0733000	VAR	145.956	3.99286	0.639485	6.24387	4.26887e-10	1.26205e-09	erythrocyte membrane protein 1, PfEMP1
PF3D7_0800300	VAR	26.0465	2.70318	0.649	4.16515	3.11154e-05	6.2593e-05	erythrocyte membrane protein 1, PfEMP1
PF3D7_0800650	N/A	25.5984	4.75494	1.38047	3.44443	0.000572261	0.00101208	H/ACA snoRNA
PF3D7_0800700	SURF8.3	50.5488	2.25691	0.526644	4.28545	1.82372e-05	3.75468e-05	surface-associated interspersed protein 8.3 (SURFIN 8.3)
PF3D7_0801200	N/A	157.946	12.7316	1.46058	8.71681	2.86142e-18	1.3045e-17	5.8S ribosomal RNA
PF3D7_0801900	LSD2	650.535	2.07362	0.11184	18.541	9.64684e-77	1.21596e-75	lysine-specific histone demethylase, putative
PF3D7_0802600	ACbeta	184.43	2.40806	0.190539	12.6381	1.30125e-36	9.94411e-36	adenylyl cyclase beta
PF3D7_0803500	N/A	400.844	3.6339	0.186424	19.4927	1.26743e-84	1.77275e-83	AAA family ATPase, putative
PF3D7_0807300	RAB18	1310.21	2.02324	0.0799998	25.2906	4.05442e-141	8.32165e-140	ras-related protein Rab-18
PF3D7_0807700	DegP	132.614	2.26659	0.211474	10.7181	8.37468e-27	5.06356e-26	serine protease DegP
PF3D7_0808100	N/A	340.829	2.26333	0.131519	17.2091	2.26808e-66	2.61856e-65	AP-3 complex subunit delta, putative
PF3D7_0808600	VAR	293.283	5.66865	0.231573	24.4789	2.47922e-132	4.77741e-131	erythrocyte membrane protein 1, PfEMP1
PF3D7_0808700	VAR	73.1893	3.34643	0.52667	6.35393	2.09885e-10	6.3166e-10	erythrocyte membrane protein 1, PfEMP1
PF3D7_0809100	VAR	282.719	2.16596	0.259205	8.35617	6.47883e-17	2.78325e-16	erythrocyte membrane protein 1, PfEMP1
PF3D7_0812500	N/A	1241.9	2.00109	0.0838759	23.8578	8.40665e-126	1.53701e-124	RNA-binding protein, putative
PF3D7_0814600	SIMP	4.72044	2.34957	1.08287	2.16977	0.030024	0.0428903	structural integrity maintenance protein SIMP, putative
PF3D7_0815200	N/A	1668.29	2.01067	0.100249	20.0568	1.75977e-89	2.541e-88	importin subunit beta, putative
PF3D7_0817700	RON5	468.638	2.16971	0.184068	11.7876	4.52447e-32	3.14366e-31	rhoptry neck protein 5
PF3D7_0818700	N/A	1437.35	2.10572	0.0649157	32.4377	8.06826e-231	2.57272e-229	DNA helicase, putative
PF3D7_0820000	SRCAP	2019.94	2.06136	0.0657875	31.3337	1.62485e-215	4.7306e-214	Snf2-related CBP activator, putative
PF3D7_0822600	SEC23	2851.15	2.35609	0.161161	14.6195	2.10906e-48	1.95134e-47	protein transport protein SEC23
PF3D7_0823000	VPS15	164.549	3.38753	0.372412	9.09618	9.35681e-20	4.49144e-19	serine/threonine protein kinase VPS15, putative
PF3D7_0823800	N/A	240.478	2.12979	0.233634	9.11593	7.79977e-20	3.77447e-19	DnaJ protein, putative
PF3D7_0825000	N/A	529.035	2.01586	0.105399	19.126	1.53259e-81	2.0474e-80	conserved Plasmodium protein, unknown function
PF3D7_0827100	IF2c	474.522	2.03909	0.112507	18.124	2.05951e-73	2.50177e-72	translation initiation factor IF-2, putative
PF3D7_0827600	N/A	877.682	2.89221	0.175906	16.4418	9.60065e-61	1.03691e-59	conserved Plasmodium protein, unknown function
PF3D7_0829800	N/A	437.908	3.38829	0.197048	17.1952	2.88309e-66	3.32144e-65	non-coding RNA
PF3D7_0830200	N/A	1366.21	8.95493	1.42209	6.29702	3.03429e-10	9.03449e-10	28S ribosomal RNA
PF3D7_0831600	CLAG8	275.827	2.22549	0.170119	13.082	4.17512e-39	3.30859e-38	cytoadherence linked asexual protein 8
PF3D7_0900100	VAR	54.7178	2.86622	1.33647	2.14463	0.0319825	0.045494	erythrocyte membrane protein 1, PfEMP1
PF3D7_0903300	N/A	920.488	2.83894	0.131047	21.6635	4.53114e-104	7.31124e-103	conserved protein, unknown function
PF3D7_0903800	CCp4	14.4935	2.14407	0.744186	2.8811	0.00396295	0.00637141	LCCL domain-containing protein
PF3D7_0904100	N/A	764.85	3.69627	0.103229	35.8066	8.72376e-281	3.29107e-279	AP-4 complex subunit epsilon, putative
PF3D7_0904900	CuTP	2071.29	2.25223	0.0604327	37.2685	5.31874e-304	2.175e-302	copper-transporting ATPase
PF3D7_0905300	N/A	15.5278	4.39979	1.98138	2.22057	0.0263798	0.0379373	dynein heavy chain, putative
PF3D7_0906800	N/A	46.1868	2.479	0.362173	6.84478	7.6592e-12	2.52339e-11	conserved Plasmodium protein, unknown function
PF3D7_0908200	N/A	182.742	2.06425	0.174562	11.8253	2.88715e-32	2.01387e-31	conserved Plasmodium protein, unknown function
PF3D7_0909000	N/A	14.0372	2.41717	0.669466	3.6106	0.000305494	0.000555133	conserved Plasmodium protein, unknown function
PF3D7_0909700	N/A	251.062	2.23664	0.16243	13.7698	3.87024e-43	3.28572e-42	FHA domain protein, putative
PF3D7_0910200	N/A	1114.77	2.03469	0.108203	18.8044	6.95658e-79	8.95827e-78	conserved Plasmodium protein, unknown function
PF3D7_0910500	N/A	133.076	2.53541	0.254494	9.96256	2.22261e-23	1.21247e-22	DNA repair protein REV1, putative
PF3D7_0910700	ALP5a	11.4311	2.37151	0.736773	3.21878	0.00128736	0.00219142	actin-like protein, putative
PF3D7_0914200	N/A	496.793	2.02868	0.173772	11.6744	1.72252e-31	1.18606e-30	phospholipid or glycerol acyltransferase, putative
PF3D7_0914700	MFR4	1113.63	2.84062	0.080962	35.0859	1.10767e-269	4.09228e-268	major facilitator superfamily-related transporter, putative
PF3D7_0916400	N/A	114.753	4.14459	0.301756	13.7349	6.2736e-43	5.30089e-42	conserved Plasmodium protein, unknown function
PF3D7_0919900	RCC-PIP	1161.52	2.8959	0.146618	19.7514	7.79904e-87	1.10528e-85	regulator of chromosome condensation-PP1-interacting protein
PF3D7_0922800	N/A	339.621	3.05357	0.138847	21.9923	3.41382e-107	5.62702e-106	conserved Plasmodium protein, unknown function
PF3D7_0923300	PLP3	92.2075	2.69879	0.30961	8.71672	2.86372e-18	1.3045e-17	perforin-like protein 3
PF3D7_0924000	PNPLA3	881.332	3.04876	0.113873	26.7734	6.59683e-158	1.47863e-156	patatin-like phospholipase 3
PF3D7_0926500	N/A	251.625	2.65339	0.21625	12.27	1.31188e-34	9.65347e-34	tetratricopeptide repeat protein, putative
PF3D7_0927200	N/A	22.3927	3.68821	0.566732	6.50786	7.623e-11	2.36733e-10	gametocyte development protein GD1, putative
PF3D7_0932500	DHHC6	104.638	2.37401	0.315023	7.53598	4.84694e-14	1.8132e-13	palmitoyltransferase DHHC6, putative
PF3D7_0932700	N/A	82.2417	2.00488	0.283439	7.07339	1.51198e-12	5.21634e-12	conserved Plasmodium protein, unknown function
PF3D7_0933500	N/A	457.498	3.50031	0.172677	20.2708	2.32728e-91	3.41568e-90	gamma-tubulin complex component, putative
PF3D7_0937600	VAR	57.1797	6.73736	1.22284	5.50959	3.59664e-08	9.38033e-08	erythrocyte membrane protein 1, PfEMP1
PF3D7_1004200	N/A	934.33	3.48834	0.115576	30.1822	4.06114e-200	1.10434e-198	WD repeat-containing protein, putative
PF3D7_1008000	HDA2	1309.91	2.20756	0.0896923	24.6126	9.26012e-134	1.79734e-132	histone deacetylase 2
PF3D7_1008100	PHD1	2622.2	2.46674	0.0744225	33.145	6.67504e-241	2.15411e-239	PHD finger protein PHD1
PF3D7_1009600	PPM10	494.031	2.06786	0.226739	9.12001	7.51184e-20	3.64171e-19	protein phosphatase PPM10, putative
PF3D7_1010200	N/A	1186.01	2.34001	0.121723	19.2241	2.32686e-82	3.14773e-81	DNA2/NAM7 helicase, putative
PF3D7_1013900	N/A	278.768	2.28347	0.151376	15.0848	2.03868e-51	1.96425e-50	translation initiation factor eIF-2B subunit delta, putative
PF3D7_1014300	N/A	932.277	2.57618	0.0869835	29.6169	9.06416e-193	2.36862e-191	SPRY domain-containing protein, putative
PF3D7_1018300	N/A	1177.14	2.15077	0.0742863	28.9525	2.61187e-184	6.59989e-183	peptidase, putative
PF3D7_1019300	N/A	352.37	3.13665	0.173773	18.0502	7.85498e-73	9.52016e-72	zinc finger protein, putative
PF3D7_1020500	N/A	124.682	3.4985	0.232564	15.0432	3.82826e-51	3.66869e-50	ribosomal silencing factor RsfS, putative
PF3D7_1021700	N/A	1506.15	2.19899	0.104455	21.0519	2.19564e-98	3.42917e-97	VPS13 domain-containing protein, putative
PF3D7_1023100	N/A	22.5603	2.93594	0.534449	5.4934	3.94272e-08	1.02183e-07	dynein heavy chain, putative
PF3D7_1024800	EXP3	11898.2	3.06607	0.193294	15.8622	1.15757e-56	1.19482e-55	exported protein 3
PF3D7_1025300	N/A	231.631	2.68116	0.160422	16.7131	1.05139e-62	1.16611e-61	conserved protein, unknown function
PF3D7_1032100	DCP1	725.593	2.79231	0.103947	26.863	5.9524e-159	1.35114e-157	mRNA-decapping enzyme subunit 1, putative
PF3D7_1035300	GLURP	116.727	3.43695	0.348711	9.85616	6.44653e-23	3.47425e-22	glutamate-rich protein GLURP
PF3D7_1035900	MAAP	208.065	2.5455	0.225112	11.3077	1.20197e-29	7.93955e-29	merozoites-associated armadillo repeats protein
PF3D7_1036400	LSA1	8.46184	2.74365	1.00491	2.73023	0.00632899	0.00989909	liver stage antigen 1
PF3D7_1037000	REV3	460.23	2.18332	0.127702	17.097	1.56296e-65	1.77766e-64	DNA polymerase zeta catalytic subunit, putative
PF3D7_1038400	Pf11-1	434.051	4.44378	0.298872	14.8685	5.27805e-50	4.9779e-49	gametocyte-specific protein
PF3D7_1040400	RIF	4.46542	2.93669	1.14701	2.5603	0.0104582	0.0159797	rifin
PF3D7_1100100	VAR	324.822	2.1015	0.192834	10.898	1.17874e-27	7.3254e-27	erythrocyte membrane protein 1, PfEMP1
PF3D7_1100200	VAR	267.648	2.74638	0.166951	16.4502	8.35709e-61	9.04423e-60	erythrocyte membrane protein 1, PfEMP1
PF3D7_1104300	N/A	527.03	3.06634	0.133006	23.0541	1.33679e-117	2.33263e-116	conserved Plasmodium protein, unknown function
PF3D7_1108100	N/A	38.2139	3.22947	0.528338	6.11251	9.80738e-10	2.8399e-09	conserved Plasmodium protein, unknown function
PF3D7_1109700	N/A	11.7669	4.34122	0.846498	5.12845	2.92136e-07	7.03675e-07	small nucleolar RNA snoR11
PF3D7_1110100	C2DMA	256.87	2.61702	0.167212	15.6509	3.27437e-55	3.32842e-54	C2 domain-containing membrane protein
PF3D7_1113000	N/A	88.3662	2.54998	0.262586	9.71105	2.70534e-22	1.42084e-21	conserved Plasmodium protein, unknown function
PF3D7_1114900	N/A	38.5395	2.50838	0.548661	4.57182	4.83511e-06	1.04484e-05	filamin domain-containing protein, putative
PF3D7_1116000	RON4	780.351	3.38092	0.0982281	34.4191	1.30733e-259	4.57735e-258	rhoptry neck protein 4
PF3D7_1116100	N/A	916.877	2.97675	0.0886475	33.5797	3.32451e-247	1.0926e-245	serine esterase, putative
PF3D7_1116200	PDX2	264.054	2.02204	0.187948	10.7585	5.40357e-27	3.30448e-26	pyridoxine biosynthesis protein PDX2
PF3D7_1116400	SEC12	446.684	2.73771	0.163187	16.7765	3.62346e-63	4.06085e-62	guanine nucleotide-exchange factor SEC12
PF3D7_1120600	N/A	829.275	2.19314	0.135684	16.1636	9.10597e-59	9.58363e-58	DDRGK domain-containing protein, putative
PF3D7_1121300	TKL2	268.751	2.74385	0.206106	13.3128	1.94981e-40	1.59711e-39	tyrosine kinase-like protein
PF3D7_1123200	LRR11	117.849	2.04615	0.248016	8.25005	1.58326e-16	6.69947e-16	leucine-rich repeat protein
PF3D7_1123500	GP2	1098.74	2.95268	0.094488	31.2492	2.28836e-214	6.55548e-213	golgi protein 2
PF3D7_1123800	SMC5	160.765	2.85517	0.203795	14.0101	1.35305e-44	1.16908e-43	structural maintenance of chromosomes protein 5, putative
PF3D7_1124100	BDCP	642.925	2.12046	0.15284	13.8737	9.14366e-44	7.87501e-43	BEACH domain-containing protein, putative
PF3D7_1129000	SPDS	1768.89	2.36812	0.147394	16.0666	4.37559e-58	4.55147e-57	spermidine synthase
PF3D7_1131100	SR1	345.486	2.05864	0.134859	15.2651	1.30627e-52	1.28163e-51	serpentine receptor 1, putative
PF3D7_1134300	EMMA1	283.373	2.76186	0.152241	18.1414	1.5015e-73	1.83224e-72	erythrocyte membrane and merozoite antigen EMMA1
PF3D7_1135100	PPM8	648.662	2.04488	0.135663	15.0732	2.43131e-51	2.33414e-50	protein phosphatase PPM8, putative
PF3D7_1135600	CAPD3	109.682	3.30601	0.241695	13.6784	1.36583e-42	1.14683e-41	condensin-2 complex subunit D3, putative
PF3D7_1136900	SUB2	129.234	2.00924	0.247711	8.11124	5.01068e-16	2.05059e-15	subtilisin-like protease 2
PF3D7_1138000	N/A	89.8891	2.33758	0.437862	5.33863	9.36499e-08	2.34918e-07	conserved Plasmodium protein, unknown function
PF3D7_1138400	GCalpha	452.367	3.40656	0.122026	27.9167	1.67175e-171	3.98025e-170	guanylyl cyclase alpha
PF3D7_1138700	KIC5	197.655	4.07995	0.234378	17.4076	7.22545e-68	8.41451e-67	protein KIC5
PF3D7_1141800	N/A	159.185	3.93462	0.218419	18.0141	1.5097e-72	1.8215e-71	EELM2 domain-containing protein, putative
PF3D7_1141900	IMC1b	6.91047	3.22399	1.08898	2.96055	0.0030709	0.00500177	inner membrane complex protein 1b, putative
PF3D7_1142100	N/A	965.142	2.1968	0.116601	18.8404	3.52453e-79	4.56061e-78	DnaJ domain-containing protein, putative
PF3D7_1142300	N/A	905.493	3.17635	0.0935602	33.9499	1.22591e-252	4.15646e-251	conserved Plasmodium membrane protein, unknown function
PF3D7_1143100	AP2-O	55.045	3.16118	0.343294	9.20837	3.31112e-20	1.62582e-19	AP2 domain transcription factor AP2-O
PF3D7_1143800	CAP93	918.72	2.90904	0.106775	27.2447	1.92281e-163	4.40192e-162	oocyst capsule protein Cap93, putative
PF3D7_1145200	N/A	458.25	3.32527	0.131354	25.3154	2.1629e-141	4.45641e-140	serine/threonine protein kinase, putative
PF3D7_1146800	N/A	24.4182	4.58244	0.744312	6.15661	7.43207e-10	2.16378e-09	female development protein FD2, putative
PF3D7_1148600	N/A	121215	10.9128	3.40028	3.20937	0.00133026	0.00226157	18S ribosomal RNA
PF3D7_1148620	N/A	10.2149	8.74858	1.79262	4.88032	1.05913e-06	2.45405e-06	5.8S ribosomal RNA
PF3D7_1148640	N/A	244203	12.3535	4.35141	2.83898	0.00452581	0.00723725	28S ribosomal RNA
PF3D7_1149200	RESA3	651.229	2.66396	0.169053	15.7582	6.03721e-56	6.20755e-55	ring-infected erythrocyte surface antigen
PF3D7_1150400	VAR	92.54	5.93693	0.580319	10.2305	1.44837e-24	8.2018e-24	erythrocyte membrane protein 1, PfEMP1
PF3D7_1205400	N/A	99.1147	2.27959	0.239754	9.50803	1.94314e-21	9.88545e-21	kelch domain-containing protein, putative
PF3D7_1207400	N/A	8.10685	3.15822	0.978831	3.22652	0.00125305	0.00213369	conserved Plasmodium protein, unknown function
PF3D7_1208800	N/A	385.139	2.06925	0.15906	13.0092	1.0842e-38	8.51622e-38	zinc finger protein, putative
PF3D7_1208900	PPM11	2027.35	2.13958	0.0663377	32.2529	3.20178e-228	1.00304e-226	protein phosphatase PPM11, putative
PF3D7_1212900	BDP2	1904.47	2.37526	0.0866275	27.4193	1.61691e-165	3.73352e-164	bromodomain protein 2, putative
PF3D7_1213400	N/A	19.8809	2.19348	0.53489	4.10081	4.11711e-05	8.17773e-05	kelch domain-containing protein, putative
PF3D7_1213900	N/A	1524.49	2.77638	0.111519	24.8959	8.23119e-137	1.64532e-135	W2 domain-containing protein, putative
PF3D7_1215900	SR10	281.858	3.60035	0.175464	20.519	1.45593e-93	2.16651e-92	serpentine receptor 10
PF3D7_1216400	N/A	505.525	2.11006	0.117296	17.9892	2.36756e-72	2.82473e-71	conserved Plasmodium membrane protein, unknown function
PF3D7_1219000	FRM2	1651.68	3.17766	0.119989	26.4829	1.52521e-154	3.32137e-153	formin 2
PF3D7_1219300	VAR	36.7911	4.21751	0.502467	8.39361	4.71437e-17	2.03833e-16	erythrocyte membrane protein 1, PfEMP1
PF3D7_1219400	VAR	241.588	6.08309	0.258497	23.5325	1.89707e-122	3.37628e-121	erythrocyte membrane protein 1 (PfEMP1), pseudogene
PF3D7_1220300	N/A	302.86	2.68511	0.170615	15.7378	8.32748e-56	8.54604e-55	cell cycle associated protein, putative
PF3D7_1221000	SET10	781.091	2.54654	0.089965	28.306	2.91939e-176	7.10871e-175	histone-lysine N-methyltransferase, H3 lysine-4 specific
PF3D7_1222400	ApiAP2	483.702	2.14502	0.115275	18.6079	2.77092e-77	3.51749e-76	AP2 domain transcription factor
PF3D7_1223600	N/A	44.5768	2.83113	0.374162	7.56661	3.83087e-14	1.43913e-13	conserved Plasmodium protein, unknown function
PF3D7_1226400	N/A	526.619	2.65864	0.145515	18.2705	1.42022e-74	1.74498e-73	regulator of MON1-CCZ1 complex, putative
PF3D7_1227200	K1	882.989	3.74186	0.150584	24.849	2.65319e-136	5.28369e-135	potassium channel K1
PF3D7_1227500	SOC2	914.96	2.14838	0.0885933	24.2499	6.62633e-130	1.24552e-128	protein SOC2, putative
PF3D7_1229300	PIC1	310.78	3.30038	0.1456	22.6674	9.40194e-114	1.61949e-112	PhIL1-interacting candidate PIC1
PF3D7_1229800	MyoJ	68.168	2.08374	0.287565	7.24615	4.28775e-13	1.51915e-12	myosin J, putative
PF3D7_1231800	N/A	1530.83	5.11222	0.138225	36.9848	2.01279e-299	8.04666e-298	asparagine-rich protein, putative
PF3D7_1232500	N/A	321.666	2.61591	0.169366	15.4453	8.11096e-54	8.10642e-53	CG2-related protein, putative
PF3D7_1234600	TOC75	336.139	2.46085	0.174452	14.1062	3.48021e-45	3.05631e-44	protein TOC75, putative
PF3D7_1234700	ULG8	74.5148	2.39429	0.360361	6.64414	3.04989e-11	9.66189e-11	upregulated in late gametocytes ULG8
PF3D7_1235200	VP2	170.247	2.31573	0.220166	10.5181	7.13038e-26	4.18373e-25	V-type K+-independent H+-translocating inorganic pyrophosphatase
PF3D7_1236200	N/A	334.091	2.16182	0.131742	16.4094	1.63736e-60	1.76486e-59	WD repeat-containing protein, putative
PF3D7_1238900	PK2	186.011	2.40271	0.179338	13.3977	6.23622e-41	5.14753e-40	protein kinase 2
PF3D7_1239200	ApiAP2	2636.14	2.99167	0.0834464	35.8514	1.7497e-281	6.69509e-280	AP2 domain transcription factor, putative
PF3D7_1240300	VAR	537.234	2.07585	0.111956	18.5417	9.51028e-77	1.20157e-75	erythrocyte membrane protein 1, PfEMP1
PF3D7_1240400	VAR	531.343	4.37861	0.127601	34.3147	4.73686e-258	1.63712e-256	erythrocyte membrane protein 1, PfEMP1
PF3D7_1240900	VAR	500.687	2.12514	0.179116	11.8646	1.80671e-32	1.26351e-31	erythrocyte membrane protein 1, PfEMP1
PF3D7_1241000	N/A	24.4098	3.20741	0.643227	4.98644	6.15017e-07	1.4482e-06	Plasmodium RNA of unknown function RUF6
PF3D7_1241400	N/A	8.77796	2.28555	0.953223	2.39771	0.016498	0.024448	female development protein FD1, putative
PF3D7_1244300	N/A	159.127	6.37389	0.335549	18.9954	1.86092e-80	2.43145e-79	ACEA small nucleolar RNA U3
PF3D7_1245100	KLP8	233.591	3.23549	0.223578	14.4715	1.8355e-47	1.66657e-46	kinesin-13, putative
PF3D7_1245600	N/A	11.0064	2.15286	0.79274	2.71572	0.00661315	0.0103255	kinesin-15, putative
PF3D7_1249700	N/A	4.2104	3.94036	1.29589	3.04065	0.0023607	0.00388877	conserved Plasmodium protein, unknown function
PF3D7_1250100	G377	35.7487	4.4367	0.914876	4.84951	1.23768e-06	2.84926e-06	osmiophilic body protein G377
PF3D7_1252100	RON3	441.029	2.00769	0.141378	14.2009	9.04727e-46	8.05087e-45	rhoptry neck protein 3
PF3D7_1255200	VAR	302.921	4.42393	0.230532	19.1901	4.48067e-82	6.01577e-81	erythrocyte membrane protein 1, PfEMP1
PF3D7_1300300	VAR	120.765	6.18233	0.412679	14.981	9.77598e-51	9.3351e-50	erythrocyte membrane protein 1, PfEMP1
PF3D7_1301600	EBA140	221.247	2.71413	0.216556	12.5332	4.91554e-36	3.72455e-35	erythrocyte binding antigen-140
PF3D7_1301800	SURF13.1	43.4796	3.65703	0.525885	6.95404	3.54963e-12	1.19594e-11	surface-associated interspersed protein 13.1 (SURFIN 13.1), pseudogene
PF3D7_1302100	G27/25	281.083	2.18245	0.250766	8.70312	3.22894e-18	1.46837e-17	gamete antigen 27/25
PF3D7_1304100	LigI	990.684	4.58299	0.162516	28.2002	5.81341e-175	1.40281e-173	DNA ligase I
PF3D7_1304600	N/A	185.159	3.53412	0.207106	17.0643	2.73832e-65	3.1013e-64	conserved Plasmodium protein, unknown function
PF3D7_1305300	GCN1	1044.38	3.21593	0.0928749	34.6265	1.009e-262	3.60348e-261	translational activator GCN1, putative
PF3D7_1307600	rpoA	994.931	2.52856	0.0797957	31.6879	2.27801e-220	7.01339e-219	DNA-directed RNA polymerase subunit alpha, putative
PF3D7_1308400	N/A	1663.79	3.79797	0.109375	34.7242	3.3981e-264	1.22997e-262	conserved Plasmodium protein, unknown function
PF3D7_1309400	N/A	1039.99	2.42799	0.0776135	31.2831	7.92747e-215	2.29554e-213	HORMA domain protein, putative
PF3D7_1312800	AAP2	588.286	2.58976	0.105534	24.5396	5.58119e-133	1.07937e-131	protein AAP2
PF3D7_1316100	IPK2	575.151	7.4531	0.236909	31.4598	3.08737e-217	9.23968e-216	inositol polyphosphate kinase, putative
PF3D7_1316600	CCT	1386.27	2.30489	0.0767626	30.0262	4.46733e-198	1.19657e-196	choline-phosphate cytidylyltransferase
PF3D7_1317200	ApiAP2	845.558	2.80236	0.0973652	28.782	3.6053e-182	9.02504e-181	AP2 domain transcription factor AP2-FG, putative
PF3D7_1318300	N/A	303.642	3.54856	0.18285	19.4069	6.74789e-84	9.36488e-83	conserved Plasmodium protein, unknown function
PF3D7_1319000	N/A	117.55	2.52664	0.262439	9.62756	6.11656e-22	3.17196e-21	conserved Plasmodium protein, unknown function
PF3D7_1321600	PDEgamma	9.36199	2.69382	0.954967	2.82086	0.00478958	0.00762263	cGMP-specific 3',5'-cyclic phosphodiesterase gamma, putative
PF3D7_1324300	N/A	307.453	5.24691	0.275859	19.0203	1.15893e-80	1.51794e-79	conserved Plasmodium membrane protein, unknown function
PF3D7_1328200	N/A	255.437	2.49502	0.304276	8.19984	2.40717e-16	1.00822e-15	BRCA2 protein, putative
PF3D7_1328500	N/A	815.364	2.21354	0.128367	17.2438	1.24538e-66	1.44093e-65	alpha/beta-hydrolase, putative
PF3D7_1329700	ACBP1	13.0272	3.34596	0.741903	4.50998	6.48347e-06	1.38264e-05	apicoplast calcium binding protein 1
PF3D7_1332200	N/A	100.672	2.5054	0.246743	10.1539	3.18445e-24	1.77514e-23	conserved protein, unknown function
PF3D7_1335300	RH2b	138.949	2.26667	0.318824	7.10947	1.16486e-12	4.03633e-12	reticulocyte binding protein 2 homologue b
PF3D7_1336700	PV3	1911.68	2.16966	0.0867963	24.9972	6.56137e-138	1.31645e-136	parasitophorous vacuolar protein 3, putative
PF3D7_1337500	N/A	1533.84	2.64442	0.106879	24.7421	3.76834e-135	7.42169e-134	conserved Plasmodium protein, unknown function
PF3D7_1341100	N/A	190.458	6.0152	0.283071	21.2498	3.30985e-100	5.2928e-99	U6 spliceosomal RNA
PF3D7_1342100	IRP	853.501	2.60775	0.101042	25.8086	7.10455e-147	1.51028e-145	aconitate hydratase
PF3D7_1342600	MyoA	711.677	3.11649	0.0990867	31.4522	3.92019e-217	1.16669e-215	myosin A
PF3D7_1342900	AP2-HS	363.509	2.01039	0.136683	14.7084	5.69063e-49	5.29249e-48	AP2 domain transcription factor AP2-HS
PF3D7_1343400	RAD5	754.228	2.24858	0.108673	20.6913	4.14625e-95	6.23918e-94	DNA repair protein RAD5, putative
PF3D7_1343800	N/A	36.5999	4.07854	0.579024	7.04382	1.87046e-12	6.40667e-12	VPS13 domain-containing protein, putative
PF3D7_1344300	N/A	277.983	3.48649	0.155642	22.4006	3.88047e-111	6.53701e-110	zinc finger protein, putative
PF3D7_1344700	N/A	147.35	5.42477	0.337107	16.0922	2.89562e-58	3.01787e-57	conserved Plasmodium protein, unknown function
PF3D7_1348400	N/A	743.759	3.55994	0.1037	34.3293	2.87042e-258	9.98497e-257	conserved Plasmodium membrane protein, unknown function
PF3D7_1351000	N/A	766.81	2.26704	0.0889759	25.4792	3.3527e-143	6.9885e-142	phosphatidylinositol transfer protein, putative
PF3D7_1351200	N/A	426.216	2.27341	0.145706	15.6027	6.97284e-55	7.06115e-54	conserved Plasmodium protein, unknown function
PF3D7_1351800	N/A	231.169	2.59791	0.237098	10.9571	6.14246e-28	3.86664e-27	conserved Plasmodium protein, unknown function
PF3D7_1352000	N/A	212.767	4.03368	0.191093	21.1085	6.63989e-99	1.04617e-97	GTP-binding protein, putative
PF3D7_1352700	AQR	693.024	2.5906	0.140832	18.395	1.44193e-75	1.78806e-74	intron-binding protein aquarius, putative
PF3D7_1359900	QRP1	645.33	4.05648	0.112566	36.0365	2.24271e-284	8.64332e-283	quinoxaline resistance protein QRP1
PF3D7_1360700	PIAS	960.986	2.55256	0.0935384	27.2889	5.74817e-164	1.32159e-162	E3 SUMO-protein ligase PIAS, putative
PF3D7_1362700	N/A	659.552	2.40639	0.155451	15.48	4.73366e-54	4.74873e-53	conserved Plasmodium protein, unknown function
PF3D7_1364000	N/A	51.0024	2.93044	0.35757	8.19544	2.49678e-16	1.04413e-15	conserved protein, unknown function
PF3D7_1364400	N/A	835.236	3.22242	0.107719	29.9151	1.25301e-196	3.3066e-195	conserved Plasmodium protein, unknown function
PF3D7_1371000	N/A	119722	10.8482	2.88331	3.76241	0.000168283	0.000314768	18S ribosomal RNA
PF3D7_1371300	N/A	246868	12.3412	4.24203	2.90926	0.00362287	0.00585982	28S ribosomal RNA
PF3D7_1371600	EBL1	357.144	5.83476	0.207125	28.1703	1.35367e-174	3.25184e-173	erythrocyte binding like protein 1, pseudogene
PF3D7_1400800	RIF	3.95538	7.39188	2.12825	3.47321	0.000514268	0.000912834	rifin
PF3D7_1401300	EH2	409.439	2.64777	0.150355	17.6101	2.05947e-69	2.40886e-68	epoxide hydrolase 2
PF3D7_1405700	N/A	131.889	3.03415	0.249225	12.1743	4.25783e-34	3.10329e-33	RING zinc finger protein, putative
PF3D7_1408200	AP2-G2	1163.53	2.85842	0.117602	24.306	1.69301e-130	3.22757e-129	AP2 domain transcription factor AP2-G2
PF3D7_1408400	FANCJ	371.241	2.11844	0.128088	16.5389	1.92644e-61	2.09329e-60	FANCJ-like helicase, putative
PF3D7_1408700	N/A	2013.06	2.43796	0.0722681	33.735	1.77542e-249	5.90741e-248	conserved protein, unknown function
PF3D7_1409800	CELF2	866.419	4.27393	0.159751	26.7537	1.11765e-157	2.49469e-156	CUGBP Elav-like family member 2, putative
PF3D7_1410300	N/A	810.928	2.14716	0.0932601	23.0233	2.72156e-117	4.73357e-116	WD repeat-containing protein, putative
PF3D7_1410400	RAP1	564.402	2.01209	0.153811	13.0815	4.19801e-39	3.32182e-38	rhoptry-associated protein 1
PF3D7_1411400	PREX	283.722	2.44044	0.218727	11.1575	6.58417e-29	4.26498e-28	plastid replication-repair enzyme
PF3D7_1411600	Obg1	165.911	3.88975	0.272376	14.2808	2.88189e-46	2.57305e-45	GTP-binding protein Obg1
PF3D7_1412400	N/A	1137.75	2.02406	0.0803361	25.1949	4.55951e-140	9.25201e-139	conserved Plasmodium protein, unknown function
PF3D7_1414500	ABCk2	1374.86	2.71298	0.109965	24.6712	2.17842e-134	4.24357e-133	atypical protein kinase, ABC-1 family, putative
PF3D7_1415600	N/A	141.261	2.47707	0.25571	9.687	3.42432e-22	1.79492e-21	conserved Plasmodium protein, unknown function
PF3D7_1416200	MCA3	485.472	3.11109	0.119363	26.0641	9.31996e-150	2.01319e-148	metacaspase-3
PF3D7_1416500	GDH1	498.318	2.6833	0.159652	16.8072	2.16113e-63	2.42708e-62	NADP-specific glutamate dehydrogenase
PF3D7_1417600	N/A	2265.21	3.74914	0.114883	32.6343	1.33894e-233	4.29504e-232	ookinete surface and oocyst capsule protein OSCP, putative
PF3D7_1418500	N/A	7724.18	14.8884	2.72786	5.4579	4.81797e-08	1.23788e-07	5S ribosomal RNA
PF3D7_1418600	N/A	7648.59	16.7512	4.76517	3.51535	0.000439175	0.000786055	5S ribosomal RNA
PF3D7_1418700	N/A	7642.84	16.9182	3.57741	4.72916	2.25448e-06	5.02799e-06	5S ribosomal RNA
PF3D7_1422700	N/A	772.8	3.40681	0.0932361	36.5396	2.61077e-292	1.02087e-290	conserved protein, unknown function
PF3D7_1423700	N/A	2697.06	2.00053	0.0618286	32.356	1.14336e-229	3.62426e-228	NTF2-like domain-containing protein, putative
PF3D7_1425400	N/A	108.688	2.51691	0.251213	10.019	1.25714e-23	6.91425e-23	DEAD/DEAH box helicase, putative
PF3D7_1426400	N/A	8.6777	6.1061	1.68437	3.62515	0.000288795	0.000526395	MORN repeat protein, putative
PF3D7_1429200	ApiAP2	17.4874	2.42602	0.808955	2.99895	0.00270908	0.00443131	AP2 domain transcription factor AP2-O3, putative
PF3D7_1429900	WRN	526.872	2.91332	0.145593	20.01	4.5063e-89	6.47192e-88	ADP-dependent DNA helicase RecQ
PF3D7_1432300	N/A	53.0559	2.60909	0.376552	6.9289	4.24117e-12	1.41822e-11	importin, putative
PF3D7_1433100	N/A	125.904	2.44275	0.250124	9.76613	1.57356e-22	8.37926e-22	HID1 domain-containing protein, putative
PF3D7_1433500	TOP2	1409.94	2.09884	0.10156	20.666	7.0033e-95	1.05089e-93	DNA topoisomerase 2
PF3D7_1435300	N/A	1103.01	3.86581	0.111791	34.5807	4.93276e-262	1.74999e-260	glutamate synthase [NADH], putative
PF3D7_1439100	N/A	426.951	5.59328	0.221203	25.2857	4.58799e-141	9.38087e-140	DEAD/DEAH box helicase, putative
PF3D7_1439500	ORP2	167.234	2.3625	0.219775	10.7496	5.95047e-27	3.61414e-26	oocyst rupture protein 2, putative
PF3D7_1440200	SPP	446.973	4.69051	0.156297	30.0103	7.20458e-198	1.92015e-196	stromal-processing peptidase, putative
PF3D7_1441300	N/A	205.785	4.92055	0.271468	18.1257	1.99848e-73	2.43315e-72	serine/threonine protein kinase, putative
PF3D7_1442400	KIC9	294.595	2.02328	0.159247	12.7052	5.53006e-37	4.2564e-36	protein KIC9
PF3D7_1442900	ARFGEF	1769.34	2.44222	0.0856018	28.53	4.96932e-179	1.23244e-177	Sec7 domain-containing protein ARFGEF, putative
PF3D7_1446000	N/A	25.0909	3.10234	0.511143	6.06941	1.28381e-09	3.69353e-09	U5 spliceosomal RNA
PF3D7_1448300	N/A	1006.21	2.9732	0.101475	29.2998	1.04417e-188	2.66363e-187	conserved protein, unknown function
PF3D7_1450500	N/A	207.205	4.71138	0.214347	21.9801	4.46361e-107	7.33483e-106	conserved Plasmodium protein, unknown function
PF3D7_1451400	Sir2B	224.777	2.57367	0.164075	15.686	1.88709e-55	1.92556e-54	transcriptional regulatory protein sir2b
PF3D7_1451600	LAP5	7.02268	2.02284	0.906561	2.23133	0.025659	0.0369902	LCCL domain-containing protein
PF3D7_1452000	RON2	379.249	2.9741	0.137246	21.6699	3.94569e-104	6.38582e-103	rhoptry neck protein 2
PF3D7_1453200	N/A	75.6478	2.02595	0.31257	6.4816	9.07576e-11	2.81196e-10	conserved Plasmodium protein, unknown function
PF3D7_1453500	NTH	50.3604	2.04592	0.332224	6.15827	7.3542e-10	2.14228e-09	NAD(P) transhydrogenase, putative
PF3D7_1455300	N/A	118.507	2.3249	0.252326	9.21387	3.14565e-20	1.54599e-19	conserved protein, unknown function
PF3D7_1455800	CCp2	20.3738	3.29268	0.663153	4.96519	6.8633e-07	1.61257e-06	LCCL domain-containing protein
PF3D7_1457900	N/A	267.123	2.92052	0.28043	10.4144	2.13029e-25	1.22974e-24	conserved Plasmodium protein, unknown function
PF3D7_1460100	FCP	124.409	4.22868	0.266236	15.8832	8.28387e-57	8.56693e-56	FYVE and coiled-coil domain-containing protein
PF3D7_1461800	N/A	25.8915	3.58241	0.524046	6.83605	8.14067e-12	2.68037e-11	conserved Plasmodium protein, unknown function
PF3D7_1462400	N/A	602.65	2.25739	0.116064	19.4495	2.94246e-84	4.09422e-83	conserved Plasmodium protein, unknown function
PF3D7_1464500	N/A	518.681	2.02382	0.11035	18.3401	3.96132e-75	4.90088e-74	conserved Plasmodium membrane protein, unknown function
PF3D7_1465800	N/A	67.1367	2.63291	0.367878	7.15702	8.24487e-13	2.87738e-12	dynein beta chain, putative
PF3D7_1466100	PPKL	814.347	3.75827	0.208643	18.0129	1.54347e-72	1.85806e-71	protein phosphatase containing kelch-like domains
PF3D7_1466200	HDP1	571.852	4.14765	0.137842	30.0898	6.59431e-199	1.77516e-197	homeodomain-like protein HDP1
PF3D7_1466400	ApiAP2	931.336	2.18846	0.141791	15.4344	9.60663e-54	9.56556e-53	AP2 domain transcription factor AP2-EXP
PF3D7_1467900	N/A	626.193	2.28236	0.0995371	22.9298	2.34504e-116	4.06549e-115	rab GTPase activator, putative
PF3D7_1468400	CZIF1	40.0421	2.51637	0.625579	4.02247	5.75903e-05	0.000112554	C3H1-type zinc finger protein CZIF1
PF3D7_1469600	ACC	136.207	2.78098	0.31264	8.89513	5.83498e-19	2.72519e-18	acetyl-CoA carboxylase
PF3D7_1471600	2026-04-02	29.1518	6.49714	0.821036	7.91334	2.50574e-15	1.00024e-14	apical polar ring protein APR2, putative
PF3D7_1472700	N/A	453.015	2.03241	0.166405	12.2136	2.62911e-34	1.92144e-33	DNA-directed RNA polymerase, alpha subunit, putative
PF3D7_1473700	NUP116	198.889	2.00437	0.191602	10.4611	1.30359e-25	7.59058e-25	nucleoporin NUP116/NSP116, putative
PF3D7_1474000	N/A	37.9718	3.11717	0.652339	4.77846	1.76645e-06	3.98941e-06	conserved Plasmodium protein, unknown function
PF3D7_1475400	CRMP4	41.9356	3.04338	0.435239	6.99243	2.70171e-12	9.18923e-12	cysteine repeat modular protein 4
PF3D7_1476600	N/A	31.541	2.02476	0.45487	4.4513	8.53524e-06	1.80226e-05	Plasmodium exported protein, unknown function
PF3D7_1480100	N/A	9.45971	7.16066	1.7675	4.05129	5.09368e-05	0.000100062	erythrocyte membrane protein 1 (PfEMP1), pseudogene
PF3D7_API01500	RPL2	38.6127	10.7051	1.79793	5.95414	2.6144e-09	7.35575e-09	apicoplast ribosomal protein L2
PF3D7_API02700	RPS12	5.60664	7.92425	1.93464	4.09599	4.20369e-05	8.33734e-05	apicoplast ribosomal protein S12
PF3D7_API02900	TUFA	22.0414	7.46119	1.1709	6.37221	1.86329e-10	5.62982e-10	elongation factor Tu
PF3D7_API03000	ORF78	10.2149	8.74858	1.79262	4.88032	1.05913e-06	2.45405e-06	probable protein, unknown function
PF3D7_API03600	ClpM	58.4846	8.87345	1.09337	8.1157	4.82975e-16	1.97957e-15	chaperone protein ClpM
PF3D7_API04400	rpoB	11.8661	8.97525	1.67216	5.36746	7.98538e-08	2.01118e-07	DNA-directed RNA polymerase subunit beta, putative
PF3D7_API04900	N/A	30175.7	15.6086	2.20217	7.08784	1.36221e-12	4.70799e-12	large subunit ribosomal RNA
PF3D7_API05700	N/A	7911.56	13.784	3.0512	4.51756	6.25571e-06	1.3362e-05	small subunit ribosomal RNA
PF3D7_API05900	N/A	7934.86	14.7961	2.99255	4.94431	7.6414e-07	1.78912e-06	small subunit ribosomal RNA
PF3D7_API06700	N/A	30117.3	15.9058	3.14026	5.06512	4.08143e-07	9.74776e-07	large subunit ribosomal RNA
PF3D7_MIT00600	LSUC	27.9406	3.89769	0.532245	7.32312	2.42276e-13	8.72226e-13	large subunit ribosomal RNA fragment C
PF3D7_MIT00900	LSUG	68.4949	8.07018	0.789951	10.2161	1.68032e-24	9.47522e-24	large subunit ribosomal RNA fragment G
PF3D7_MIT01000	SSUB	134.541	7.48233	0.560676	13.3452	1.26329e-40	1.03636e-39	small subunit ribosomal RNA fragment B
PF3D7_MIT01400	COX3	11.7929	3.02359	1.14582	2.6388	0.00832004	0.0128556	cytochrome c oxidase subunit 3
PF3D7_MIT01500	LSUF	91.4265	6.6514	0.54076	12.3001	9.04471e-35	6.6831e-34	large subunit ribosomal RNA fragment F
PF3D7_MIT02000	RNA3	16.927	3.11934	0.600113	5.19793	2.01519e-07	4.90699e-07	ribosomal RNA fragment RNA3
PF3D7_MIT02200	SSUA	169.949	3.43178	0.204934	16.7458	6.08021e-63	6.77166e-62	small subunit ribosomal RNA fragment A
PF3D7_MIT02400	RNA27t	6.2595	8.03769	2.06361	3.89497	9.82095e-05	0.000188165	ribosomal RNA fragment RNA27t
PF3D7_MIT02500	LSUB	26.5781	4.37551	0.77193	5.66827	1.44245e-08	3.87136e-08	large subunit ribosomal RNA fragment B
PF3D7_MIT03000	RNA18	33.9152	3.44931	0.537814	6.41356	1.42157e-10	4.33922e-10	ribosomal RNA fragment RNA18
PF3D7_MIT03100	RNA13	4.16678	4.27023	1.84621	2.31297	0.0207241	0.0303131	ribosomal RNA fragment RNA13
PF3D7_MIT03300	RNA7	15.4237	5.91842	0.946451	6.25328	4.01918e-10	1.19086e-09	ribosomal RNA fragment RNA7
PF3D7_MIT04200	RNA8	5.60664	7.92425	1.93464	4.09599	4.20369e-05	8.33734e-05	ribosomal RNA fragment RNA8

## Sheet: RIP_T S
Row.names	Gene Name or Symbol	baseMean	log2FoldChange	lfcSE	stat	pvalue	padj	Product Description
PF3D7_0100300	VAR	16.2587	5.12222	0.768895	6.6618	2.70489e-11	1.26347e-10	erythrocyte membrane protein 1, PfEMP1
PF3D7_0102200	RESA	1266.9	2.13267	0.0825893	25.8226	4.93753e-147	1.38641e-145	ring-infected erythrocyte surface antigen
PF3D7_0102500	EBA181	190.035	2.86574	0.223328	12.832	1.08536e-37	1.14044e-36	erythrocyte binding antigen-181
PF3D7_0102600	FIKK1	97.7714	2.20995	0.280188	7.88739	3.08569e-15	1.84547e-14	serine/threonine protein kinase, FIKK family
PF3D7_0103500	N/A	44.0439	2.54899	0.457382	5.57299	2.50403e-08	9.15074e-08	conserved Plasmodium protein, unknown function
PF3D7_0104200	N/A	610.861	2.23188	0.103066	21.6547	5.48451e-104	1.155e-102	StAR-related lipid transfer protein
PF3D7_0105500	N/A	27.8944	2.40264	0.471647	5.09416	3.50294e-07	1.12538e-06	conserved protein, unknown function
PF3D7_0105700	N/A	664.282	5.11123	0.169936	30.0774	9.56673e-199	3.86558e-197	asparagine-rich antigen Pfa35-2
PF3D7_0106700	AARP2	646.343	2.63522	0.11865	22.2101	2.74618e-109	6.20388e-108	small ribosomal subunit assembling AARP2 protein
PF3D7_0108700	PSOP24	1501.54	2.05004	0.107992	18.9832	2.34805e-80	4.10908e-79	secreted ookinete protein, putative
PF3D7_0110500	BDP3	348.899	2.48158	0.143948	17.2394	1.34518e-66	2.01373e-65	bromodomain protein 3, putative
PF3D7_0111000	N/A	565.061	2.09616	0.153512	13.6547	1.89213e-42	2.12277e-41	kinesin-8B, putative
PF3D7_0112300	N/A	164311	12.9511	2.96654	4.3657	1.26714e-05	3.31981e-05	18S ribosomal RNA
PF3D7_0112500	N/A	134.342	13.2369	1.46522	9.03407	1.65396e-19	1.17264e-18	5.8S ribosomal RNA
PF3D7_0112700	N/A	602580	13.7863	1.70348	8.09304	5.8196e-16	3.59297e-15	28S ribosomal RNA
PF3D7_0113600	SURF1.2	5.17433	4.63684	1.54897	2.9935	0.00275798	0.00513378	surface-associated interspersed protein 1.2 (SURFIN 1.2), pseudogene
PF3D7_0115050	N/A	239.925	8.83492	1.96842	4.48833	7.17833e-06	1.94846e-05	H/ACA snoRNA
PF3D7_0201700	N/A	42.9899	2.46486	0.408682	6.03125	1.62701e-09	6.60639e-09	DnaJ protein, putative
PF3D7_0201900	EMP3	7147.63	3.79718	1.23976	3.06283	0.00219255	0.00417029	erythrocyte membrane protein 3
PF3D7_0202400	PTEF	1174.96	2.1909	0.0786147	27.8688	6.3799e-171	2.17179e-169	translation-enhancing factor
PF3D7_0203000	ROPE	231.192	2.96869	0.170148	17.4477	3.58306e-68	5.42922e-67	repetitive organellar protein, putative
PF3D7_0203100	N/A	28.5761	2.56701	0.485297	5.28956	1.22609e-07	4.1369e-07	protein kinase, putative
PF3D7_0204700	HT1	768.891	2.43228	0.128254	18.9645	3.35064e-80	5.82262e-79	hexose transporter
PF3D7_0206500	N/A	288.115	2.05762	0.146052	14.0883	4.4849e-45	5.2447e-44	conserved Plasmodium protein, unknown function
PF3D7_0207300	SERA8	7.21336	3.56192	1.02645	3.47012	0.000520223	0.00109185	serine repeat antigen 8
PF3D7_0209000	P230	11.6655	8.3022	1.67174	4.96621	6.8274e-07	2.11284e-06	6-cysteine protein P230
PF3D7_0211500	N/A	112.082	2.52783	0.733863	3.44456	0.000571996	0.00119246	GAF domain-related protein, putative
PF3D7_0212500	NUP434	1158.12	3.6552	0.16387	22.3055	3.26824e-110	7.55495e-109	nucleoporin NUP434, putative
PF3D7_0212800	MATE	66.7686	2.22967	0.305495	7.29854	2.90914e-13	1.54801e-12	multidrug efflux pump, putative
PF3D7_0213900	N/A	173.13	2.48418	0.258307	9.61715	6.76832e-22	5.28078e-21	RTR1 domain-containing protein, putative
PF3D7_0214800	N/A	131.152	3.07561	0.371963	8.26859	1.35548e-16	8.60374e-16	conserved Plasmodium membrane protein, unknown function
PF3D7_0215300	ACS8	15.5663	2.50169	0.644873	3.87935	0.000104735	0.000244383	acyl-CoA synthetase
PF3D7_0215700	RPB2	2055.98	2.02483	0.0599024	33.8022	1.83173e-250	9.01357e-249	DNA-directed RNA polymerase II subunit RPB2, putative
PF3D7_0218600	PNPLA4	433.478	2.42434	0.182345	13.2953	2.46467e-40	2.70406e-39	patatin-like phospholipase 4
PF3D7_0220000	LSA3	3447.62	2.86513	0.180354	15.8861	7.9068e-57	1.07076e-55	liver stage antigen 3
PF3D7_0302300	N/A	342.438	3.36946	0.151887	22.184	4.89941e-109	1.09685e-107	erythrocyte membrane protein 1 (PfEMP1), pseudogene
PF3D7_0303100	N/A	57.3876	2.05118	0.361238	5.67819	1.36131e-08	5.09413e-08	CLP1 P-loop domain-containing protein, putative
PF3D7_0305100	N/A	1085.06	3.47966	0.0995653	34.9485	1.3649e-267	7.45445e-266	conserved Plasmodium protein, unknown function
PF3D7_0305500	N/A	1243.97	2.8263	0.0867555	32.5778	8.46284e-233	3.85874e-231	protein dopey homolog, putative
PF3D7_0307300	EB1	2.69771	3.70802	1.59332	2.32722	0.0199534	0.0318972	end-binding protein 1
PF3D7_0308400	N/A	866.551	13.4777	1.02692	13.1244	2.38749e-39	2.57393e-38	U4 spliceosomal RNA
PF3D7_0310200	N/A	2583.72	3.25503	0.597674	5.44617	5.14669e-08	1.81669e-07	phd finger protein, putative
PF3D7_0312200	N/A	43.4142	3.34595	0.580075	5.76812	8.01587e-09	3.05747e-08	tetratricopeptide repeat protein, putative
PF3D7_0317300	NUP335	1951.35	2.5152	0.076104	33.0495	1.58369e-239	7.35602e-238	nucleoporin NUP335, putative
PF3D7_0317400	N/A	258.641	2.01774	0.242463	8.32182	8.66234e-17	5.59115e-16	DNA replication complex GINS protein, putative
PF3D7_0317500	EG5	658.876	3.18198	0.113825	27.9552	5.7056e-172	1.96923e-170	kinesin-5
PF3D7_0318200	RPB1	5112.44	2.19762	0.0732371	30.0069	7.97715e-198	3.14654e-196	DNA-directed RNA polymerase II subunit RPB1
PF3D7_0319400	N/A	838.514	2.60517	0.0870778	29.9178	1.15641e-196	4.49013e-195	kinesin-8X
PF3D7_0319900	N/A	130.725	2.4514	0.221805	11.052	2.14293e-28	1.93292e-27	conserved protein, unknown function
PF3D7_0320400	Cap380	18.0601	4.95712	0.813579	6.09298	1.1083e-09	4.57876e-09	oocyst capsule protein Cap380
PF3D7_0321800	N/A	641.306	3.059	0.161673	18.9208	7.68235e-80	1.32574e-78	WD repeat-containing protein, putative
PF3D7_0401700	N/A	21.4422	3.05074	1.06673	2.8599	0.00423779	0.00761836	Plasmodium exported protein, unknown function, pseudogene
PF3D7_0402200	SURF4.1	90.394	4.8663	0.404217	12.0389	2.22023e-33	2.17644e-32	surface-associated interspersed protein 4.1 (SURFIN 4.1), pseudogene
PF3D7_0403600	N/A	518.508	2.79037	0.110187	25.324	1.7373e-141	4.69259e-140	conserved Plasmodium protein, unknown function
PF3D7_0404500	P52	13.8998	4.55504	1.01682	4.4797	7.47463e-06	2.02336e-05	6-cysteine protein P52
PF3D7_0405700	N/A	346.267	2.54386	0.152958	16.631	4.15377e-62	5.94934e-61	amino acid decarboxylase AAD, putative
PF3D7_0410900	AKIT7	178.83	2.07638	0.228895	9.07135	1.17555e-19	8.40644e-19	apicomplexan kinetochore protein 7, putative
PF3D7_0411000	ApiAP2	212.343	4.18725	0.250368	16.7244	8.70302e-63	1.26474e-61	AP2 domain transcription factor AP2-Z, putative
PF3D7_0411600	N/A	6.73813	6.45492	1.59165	4.05548	5.00305e-05	0.000120881	tRNA Glutamic acid
PF3D7_0411800	N/A	465.543	2.85885	0.531641	5.37741	7.55646e-08	2.6026e-07	conserved Plasmodium protein, unknown function
PF3D7_0411900	N/A	1001.63	3.07665	0.0944824	32.5632	1.36212e-232	6.15431e-231	DNA polymerase alpha catalytic subunit A
PF3D7_0412400	VAR	59.6887	4.14645	0.565771	7.32886	2.32118e-13	1.24313e-12	erythrocyte membrane protein 1, PfEMP1
PF3D7_0412500	N/A	67.1779	9.64871	3.49057	2.76422	0.00570589	0.010074	Plasmodium RNA of unknown function RUF6
PF3D7_0412700	VAR	26.683	2.56409	0.832019	3.08177	0.00205777	0.00393049	erythrocyte membrane protein 1, PfEMP1
PF3D7_0413400	VAR	5.3355	3.88716	1.36569	2.84631	0.00442291	0.00792425	erythrocyte membrane protein 1 (PfEMP1), exon 1, pseudogene
PF3D7_0414500	N/A	5.41195	3.62907	1.3252	2.7385	0.00617206	0.0108355	male development protein MD5, putative
PF3D7_0415200	N/A	420.358	2.87895	0.177381	16.2304	3.07683e-59	4.28343e-58	conserved Plasmodium protein, unknown function
PF3D7_0416900	N/A	267.576	2.00926	0.193941	10.3601	3.76429e-25	3.14958e-24	conserved Plasmodium protein, unknown function
PF3D7_0418000	N/A	91.0906	2.16017	0.287691	7.50865	5.97424e-14	3.32125e-13	conserved Plasmodium protein, unknown function
PF3D7_0418600	N/A	29.3838	2.48951	0.514443	4.83924	1.30336e-06	3.8812e-06	regulator of chromosome condensation, putative
PF3D7_0420700	VAR	26.1916	6.53259	1.11847	5.84067	5.19907e-09	2.01712e-08	erythrocyte membrane protein 1, PfEMP1
PF3D7_0420800	N/A	20.1083	10.4707	2.79458	3.74678	0.000179121	0.000402637	Plasmodium RNA of unknown function RUF6
PF3D7_0421000	N/A	20.1083	10.4707	2.79458	3.74678	0.000179121	0.000402637	Plasmodium RNA of unknown function RUF6
PF3D7_0421400	N/A	20.9227	7.14238	0.942497	7.57814	3.50546e-14	1.9753e-13	Plasmodium RNA of unknown function RUF6
PF3D7_0422500	BRR2	1525	2.28117	0.0680902	33.5023	4.46815e-246	2.13526e-244	pre-mRNA-splicing helicase BRR2, putative
PF3D7_0424300	EBA165	88.3024	2.03894	0.275145	7.41043	1.25886e-13	6.86024e-13	erythrocyte binding antigen-165, pseudogene
PF3D7_0424700	FIKK4.2	513.721	3.56459	0.127326	27.9957	1.83402e-172	6.37417e-171	serine/threonine protein kinase, FIKK family
PF3D7_0424800	N/A	6.89103	4.8224	1.14237	4.22139	2.428e-05	6.16302e-05	Plasmodium exported protein (PHISTb), unknown function
PF3D7_0501400	FIRA	1126.71	2.72198	0.0833852	32.6435	9.91646e-234	4.56341e-232	interspersed repeat antigen
PF3D7_0503300	SRSF12	632.779	2.08579	0.110938	18.8014	7.34957e-79	1.25524e-77	serine/arginine-rich splicing factor 12
PF3D7_0504800	N/A	2298.74	2.48343	0.175776	14.1284	2.53713e-45	2.98805e-44	conserved Plasmodium protein, unknown function
PF3D7_0505000	N/A	110.137	4.59274	0.408469	11.2438	2.48522e-29	2.31302e-28	MMS19-like protein, putative
PF3D7_0505100	TRS85	878.954	2.01215	0.0885022	22.7356	1.99051e-114	4.75617e-113	trafficking protein particle complex subunit 8, putative
PF3D7_0505500	MSH6	1640.12	2.30349	0.0828433	27.8054	3.73239e-170	1.2619e-168	DNA mismatch repair protein MSH6, putative
PF3D7_0506700	N/A	680.811	2.32094	0.10743	21.6042	1.64157e-103	3.44245e-102	GTPase-activating protein, putative
PF3D7_0507600	CAF40	276.327	2.4577	0.147768	16.6321	4.07933e-62	5.85961e-61	protein CAF40, putative
PF3D7_0509400	RNAPI	650.326	2.15197	0.145085	14.8324	9.04038e-50	1.12608e-48	RNA polymerase I
PF3D7_0509800	PI4KB	674.267	2.55561	0.177294	14.4145	4.19391e-47	5.03472e-46	phosphatidylinositol 4-kinase beta
PF3D7_0510900	N/A	7.72373	2.57824	0.905581	2.84705	0.00441262	0.00790867	small nucleolar RNA snoR04
PF3D7_0512800	N/A	44.117	3.22477	0.477358	6.75545	1.4239e-11	6.72698e-11	conserved Plasmodium protein, unknown function
PF3D7_0515400	N/A	58.9705	2.19381	0.367022	5.97732	2.2684e-09	9.04084e-09	conserved protein, unknown function
PF3D7_0516100	ATPase1	70.2773	2.96984	0.459019	6.46996	9.80276e-11	4.36948e-10	cation-transporting ATPase 1
PF3D7_0516600	MB2	513.956	2.19129	0.12006	18.2516	2.00978e-74	3.29657e-73	sporozoite surface antigen MB2
PF3D7_0519500	CCR4-1	767.922	2.07557	0.107544	19.2997	5.40496e-83	9.80389e-82	CCR4 domain-containing protein 1, putative
PF3D7_0522900	N/A	23.6698	3.07872	0.529134	5.8184	5.94138e-09	2.28904e-08	zinc finger protein, putative
PF3D7_0525000	N/A	763.627	2.9989	0.0991895	30.234	8.46186e-201	3.47566e-199	zinc finger protein, putative
PF3D7_0526500	N/A	279.784	3.00666	0.212037	14.1799	1.22022e-45	1.44392e-44	Suf domain-containing protein, putative
PF3D7_0526600	N/A	2118.77	8.01101	0.267446	29.9537	3.93433e-197	1.53966e-195	conserved Plasmodium protein, unknown function
PF3D7_0531600	N/A	7.22014e+06	13.1958	1.79475	7.35243	1.9464e-13	1.04693e-12	18S ribosomal RNA
PF3D7_0531800	N/A	312177	17.3865	2.59544	6.69887	2.10041e-11	9.87611e-11	5.8S ribosomal RNA
PF3D7_0532000	N/A	1.70717e+07	13.619	1.70968	7.96582	1.64127e-15	9.92351e-15	28S ribosomal RNA
PF3D7_0533100	VAR1CSA	397.138	6.31397	0.287698	21.9465	9.34495e-107	2.01932e-105	erythrocyte membrane protein 1 (PfEMP1), pseudogene
PF3D7_0601800	N/A	209.094	7.66554	0.344406	22.2573	9.59018e-110	2.18638e-108	H/ACA snoRNA
PF3D7_0602000	N/A	99.246	4.73707	0.304562	15.5537	1.50172e-54	1.96409e-53	zinc finger protein, putative
PF3D7_0604200	N/A	47.686	2.496	0.360905	6.91596	4.64713e-12	2.28224e-11	ribosomal protein L41, mitochondrial, putative
PF3D7_0606600	N/A	573.618	2.91859	0.106719	27.3483	1.13239e-164	3.63096e-163	WD repeat-containing protein, putative
PF3D7_0607700	N/A	705.182	3.92164	0.142968	27.4302	1.19543e-165	3.88319e-164	conserved Plasmodium protein, unknown function
PF3D7_0609600	N/A	20.3914	3.15397	0.563893	5.59321	2.22912e-08	8.1762e-08	conserved Plasmodium protein, unknown function
PF3D7_0609800	DHHC2	413.311	2.25554	0.153171	14.7256	4.41416e-49	5.41689e-48	palmitoyltransferase DHHC2, putative
PF3D7_0616500	TLP	12.4956	2.59177	0.875161	2.96148	0.00306162	0.00563982	TRAP-like protein
PF3D7_0622900	AP2Tel	120.612	2.14395	0.224361	9.55581	1.22619e-21	9.49245e-21	AP2 domain transcription factor AP2Tel
PF3D7_0624800	N/A	13.5469	2.9545	0.78699	3.75418	0.00017391	0.000392165	conserved Plasmodium protein, unknown function
PF3D7_0625600	PAP	95.0969	2.78308	0.266265	10.4523	1.42996e-25	1.21071e-24	poly(A) polymerase PAP, putative
PF3D7_0627100	N/A	761.294	3.05998	0.113826	26.883	3.47518e-159	1.07277e-157	ankyrin-repeat protein, putative
PF3D7_0627700	N/A	707.329	2.21069	0.15008	14.7301	4.13367e-49	5.08523e-48	transportin
PF3D7_0703800	N/A	26.3823	2.24616	0.73561	3.05346	0.00226216	0.00428465	conserved Plasmodium protein, unknown function
PF3D7_0704000	N/A	144.629	3.09993	0.214817	14.4305	3.32482e-47	4.00105e-46	conserved Plasmodium membrane protein, unknown function
PF3D7_0704500	N/A	584.751	2.37455	0.106558	22.2841	5.26853e-110	1.20666e-108	serine/threonine protein kinase, putative
PF3D7_0704800	PPM12	249.898	3.38204	0.173481	19.4951	1.20758e-84	2.21463e-83	protein phosphatase PPM12, putative
PF3D7_0706700	MSH2-2	4.41441	4.04423	1.81442	2.22894	0.0258177	0.0402744	DNA mismatch repair protein MSH2, putative
PF3D7_0707420	N/A	46.2113	2.76439	0.661549	4.17867	2.93223e-05	7.33425e-05	nucleolar RNA snoR36
PF3D7_0709300	MED14	370.21	3.53412	0.256849	13.7595	4.46386e-43	5.07674e-42	mediator of RNA polymerase II transcription subunit 14, putative
PF3D7_0709400	N/A	333.08	2.06732	0.16538	12.5004	7.42619e-36	7.53228e-35	Cg7 protein
PF3D7_0711000	CDC48	796.413	3.32435	0.103029	32.2661	2.094e-228	9.37583e-227	AAA family ATPase, CDC48 subfamily
PF3D7_0711600	N/A	108.295	9.75751	2.55905	3.81294	0.000137322	0.000314801	Plasmodium RNA of unknown function RUF6
PF3D7_0711700	VAR	39.0227	3.27861	0.710981	4.61139	3.9998e-06	1.12374e-05	erythrocyte membrane protein 1, PfEMP1
PF3D7_0711800	N/A	104.102	9.70041	2.55368	3.7986	0.000145514	0.000332203	Plasmodium RNA of unknown function RUF6
PF3D7_0712400	VAR	36.9158	3.40357	1.58457	2.14794	0.0317182	0.0486391	erythrocyte membrane protein 1, PfEMP1
PF3D7_0712600	VAR	14.7961	4.44133	0.806306	5.50825	3.6242e-08	1.30052e-07	erythrocyte membrane protein 1, PfEMP1
PF3D7_0712700	N/A	13.3399	9.85665	1.74864	5.63675	1.73287e-08	6.39848e-08	Plasmodium RNA of unknown function RUF6
PF3D7_0714300	DHHC4	292.801	2.22484	0.159485	13.9501	3.14129e-44	3.63075e-43	palmitoyltransferase DHHC4, putative
PF3D7_0714700	N/A	6.66994	8.85903	2.04507	4.33188	1.47839e-05	3.85094e-05	tRNA Asparagine
PF3D7_0718000	N/A	34.4494	4.07762	0.843413	4.83466	1.3337e-06	3.96205e-06	dynein heavy chain, putative
PF3D7_0718100	EST	376.699	3.4635	0.159576	21.7043	1.86761e-104	3.9498e-103	exported serine/threonine protein kinase
PF3D7_0720700	PX1	853.373	2.37157	0.118159	20.071	1.32252e-89	2.52804e-88	phosphoinositide-binding protein PX1
PF3D7_0724900	N/A	43.944	3.19422	0.972377	3.28496	0.00101996	0.0020523	kinesin-20, putative
PF3D7_0725600	N/A	7.29369e+06	13.1325	1.75238	7.4941	6.67569e-14	3.6988e-13	18S ribosomal RNA
PF3D7_0725800	N/A	287815	17.2978	2.60317	6.64489	3.03438e-11	1.41074e-10	5.8S ribosomal RNA
PF3D7_0726000	N/A	1.74209e+07	13.4341	1.60845	8.35219	6.70069e-17	4.33062e-16	28S ribosomal RNA
PF3D7_0727800	N/A	610.974	2.28401	0.113592	20.1071	6.39215e-90	1.2266e-88	cation transporting ATPase, putative
PF3D7_0727900	N/A	49.3025	2.58729	0.36763	7.03774	1.95378e-12	9.85818e-12	conserved Plasmodium protein, unknown function
PF3D7_0728100	N/A	381.681	2.98864	0.176066	16.9746	1.26713e-64	1.87429e-63	anaphase-promoting complex subunit 1, putative
PF3D7_0730200	N/A	145.096	2.22069	0.203056	10.9363	7.7263e-28	6.90642e-27	AP-4 complex subunit beta, putative
PF3D7_0730900	PTP4	2087	4.01675	1.04187	3.85534	0.000115569	0.000267152	EMP1-trafficking protein
PF3D7_0731300	PfG174	238.783	2.0653	0.26196	7.88403	3.16978e-15	1.89121e-14	Plasmodium exported protein (PHISTb), unknown function
PF3D7_0731500	EBA175	954.574	3.37416	0.092049	36.6561	3.65347e-294	2.16163e-292	erythrocyte binding antigen-175
PF3D7_0800650	N/A	258.819	8.43363	1.43813	5.86431	4.51016e-09	1.76084e-08	H/ACA snoRNA
PF3D7_0800700	SURF8.3	20.935	2.54132	0.770739	3.29725	0.000976366	0.00197017	surface-associated interspersed protein 8.3 (SURFIN 8.3)
PF3D7_0801200	N/A	193.879	11.3315	1.0428	10.8664	1.66557e-27	1.46771e-26	5.8S ribosomal RNA
PF3D7_0801800	N/A	1389.74	2.23947	0.0854258	26.2154	1.77438e-151	5.15711e-150	mannose-6-phosphate isomerase, putative
PF3D7_0802100	AP2-LT	2681.09	2.3395	0.103487	22.6066	3.7334e-113	8.8357e-112	AP2 domain transcription factor AP2-LT
PF3D7_0802600	ACbeta	510.034	2.11654	0.133785	15.8205	2.24796e-56	3.02773e-55	adenylyl cyclase beta
PF3D7_0803500	N/A	128.453	3.09523	0.229311	13.498	1.60745e-41	1.78726e-40	AAA family ATPase, putative
PF3D7_0805500	N/A	85.6524	2.47259	0.422742	5.84894	4.94717e-09	1.9254e-08	conserved Plasmodium protein, unknown function
PF3D7_0808500	N/A	20.0098	10.4424	1.65779	6.29898	2.9961e-10	1.29484e-09	Plasmodium RNA of unknown function RUF6
PF3D7_0808600	VAR	20.1186	3.35555	0.665405	5.04287	4.58598e-07	1.44347e-06	erythrocyte membrane protein 1, PfEMP1
PF3D7_0812500	N/A	597.441	2.33074	0.113325	20.5669	5.43049e-94	1.08392e-92	RNA-binding protein, putative
PF3D7_0815200	N/A	874.821	2.00891	0.118978	16.8847	5.83076e-64	8.5232e-63	importin subunit beta, putative
PF3D7_0816600	ClpB1	725.46	2.19744	0.0917006	23.9632	6.72448e-127	1.72271e-125	chaperone protein ClpB1
PF3D7_0817700	RON5	1600.72	2.07255	0.0723233	28.6567	1.32106e-180	4.79246e-179	rhoptry neck protein 5
PF3D7_0822600	SEC23	2706.21	2.01016	0.0719789	27.9271	1.25149e-171	4.2896e-170	protein transport protein SEC23
PF3D7_0823000	VPS15	89.968	2.70907	0.347685	7.79175	6.60866e-15	3.84152e-14	serine/threonine protein kinase VPS15, putative
PF3D7_0823800	N/A	326.605	2.32926	0.143257	16.2593	1.91912e-59	2.68676e-58	DnaJ protein, putative
PF3D7_0827600	N/A	660.359	2.41611	0.173068	13.9605	2.71592e-44	3.14642e-43	conserved Plasmodium protein, unknown function
PF3D7_0829800	N/A	299.534	3.04686	0.16893	18.0362	1.01298e-72	1.61881e-71	non-coding RNA
PF3D7_0830200	N/A	2895.39	11.7752	1.07938	10.9093	1.04096e-27	9.25501e-27	28S ribosomal RNA
PF3D7_0831750	N/A	2.78243	3.27614	1.4836	2.20823	0.027228	0.0422358	Plasmodium exported protein (PHISTa), unknown function, pseudogene
PF3D7_0904100	N/A	600.694	2.84825	0.137374	20.7335	1.72758e-95	3.49026e-94	AP-4 complex subunit epsilon, putative
PF3D7_0905100	NUP221	1515.03	2.87435	0.107517	26.7339	1.89921e-157	5.8266e-156	nucleoporin NUP221, putative
PF3D7_0905300	N/A	22.2858	2.85734	0.562177	5.08263	3.72244e-07	1.18974e-06	dynein heavy chain, putative
PF3D7_0906600	N/A	347.658	2.96072	0.135119	21.912	1.99676e-106	4.27754e-105	zinc finger protein, putative
PF3D7_0910500	N/A	71.4162	2.61522	0.463925	5.63716	1.72874e-08	6.38797e-08	DNA repair protein REV1, putative
PF3D7_0914700	MFR4	673.454	2.67518	0.118778	22.5225	2.5002e-112	5.86132e-111	major facilitator superfamily-related transporter, putative
PF3D7_0915400	PFK9	3487.86	2.25745	0.0713744	31.6283	1.50662e-219	6.56833e-218	ATP-dependent 6-phosphofructokinase
PF3D7_0916400	N/A	77.9587	3.80241	0.491082	7.74293	9.71489e-15	5.58831e-14	conserved Plasmodium protein, unknown function
PF3D7_0918500	TR	3156.68	2.17797	0.0622014	35.0148	1.33917e-268	7.3952e-267	telomerase RNA
PF3D7_0919900	RCC-PIP	2914.05	2.26323	0.121281	18.6611	1.02613e-77	1.72876e-76	regulator of chromosome condensation-PP1-interacting protein
PF3D7_0922800	N/A	269.569	3.0814	0.16104	19.1344	1.3068e-81	2.31957e-80	conserved Plasmodium protein, unknown function
PF3D7_0924000	PNPLA3	558.702	2.10559	0.113322	18.5806	4.61252e-77	7.66696e-76	patatin-like phospholipase 3
PF3D7_0926500	N/A	377.158	2.0931	0.130656	16.0199	9.28474e-58	1.26772e-56	tetratricopeptide repeat protein, putative
PF3D7_0927200	N/A	15.3111	2.68085	0.654778	4.09429	4.23466e-05	0.000103472	gametocyte development protein GD1, putative
PF3D7_0932500	DHHC6	147.693	2.93438	0.226782	12.9392	2.70473e-38	2.87848e-37	palmitoyltransferase DHHC6, putative
PF3D7_0932700	N/A	26.5389	2.08308	0.795333	2.61913	0.00881554	0.0150561	conserved Plasmodium protein, unknown function
PF3D7_0933500	N/A	493.996	3.06521	0.159943	19.1643	7.34776e-82	1.3089e-80	gamma-tubulin complex component, putative
PF3D7_0933800	N/A	21.719	2.43413	0.563802	4.31734	1.57917e-05	4.08775e-05	tubulin delta chain, putative
PF3D7_1004200	N/A	1004.95	2.571	0.0849487	30.2654	3.27711e-201	1.35727e-199	WD repeat-containing protein, putative
PF3D7_1004300	RFUL	1037.96	2.67338	0.130433	20.4961	2.33265e-93	4.6373e-92	RING finger E3 ubiquitin-protein ligase
PF3D7_1008100	PHD1	1514.85	2.14383	0.0711988	30.1105	3.53451e-199	1.43988e-197	PHD finger protein PHD1
PF3D7_1010200	N/A	300.299	2.58762	0.155433	16.6479	3.13493e-62	4.51611e-61	DNA2/NAM7 helicase, putative
PF3D7_1014300	N/A	838.343	2.06572	0.140441	14.7088	5.65851e-49	6.90978e-48	SPRY domain-containing protein, putative
PF3D7_1018300	N/A	420.072	2.11143	0.122226	17.2748	7.28857e-67	1.09439e-65	peptidase, putative
PF3D7_1019300	N/A	377.401	2.73996	0.152599	17.9553	4.36394e-72	6.92933e-71	zinc finger protein, putative
PF3D7_1020500	N/A	39.2767	2.29666	0.4036	5.69045	1.26707e-08	4.75989e-08	ribosomal silencing factor RsfS, putative
PF3D7_1023100	N/A	10.2334	3.10825	0.847764	3.66641	0.000245984	0.000541426	dynein heavy chain, putative
PF3D7_1024800	EXP3	4778.98	2.91406	0.233863	12.4606	1.2252e-35	1.23514e-34	exported protein 3
PF3D7_1032100	DCP1	202.012	2.18246	0.17833	12.2383	1.94048e-34	1.92884e-33	mRNA-decapping enzyme subunit 1, putative
PF3D7_1035300	GLURP	120.143	2.88707	0.281925	10.2406	1.3046e-24	1.07527e-23	glutamate-rich protein GLURP
PF3D7_1035900	MAAP	591.756	2.2882	0.211649	10.8113	3.04262e-27	2.66699e-26	merozoites-associated armadillo repeats protein
PF3D7_1038400	Pf11-1	272.844	4.14511	0.344829	12.0208	2.76321e-33	2.70338e-32	gametocyte-specific protein
PF3D7_1104300	N/A	399.837	2.57302	0.132832	19.3706	1.36735e-83	2.49844e-82	conserved Plasmodium protein, unknown function
PF3D7_1107800	ApiAP2	667.556	2.40906	0.12461	19.3328	2.84796e-83	5.18476e-82	AP2 domain transcription factor AP2-P
PF3D7_1108100	N/A	28.1802	2.81283	0.505843	5.56066	2.6875e-08	9.79245e-08	conserved Plasmodium protein, unknown function
PF3D7_1109700	N/A	14.8334	5.76416	0.899619	6.40734	1.48083e-10	6.50151e-10	small nucleolar RNA snoR11
PF3D7_1114900	N/A	94.3138	2.15679	0.389717	5.53425	3.12567e-08	1.1277e-07	filamin domain-containing protein, putative
PF3D7_1116000	RON4	2311.66	2.71934	0.11693	23.2561	1.23514e-119	3.06931e-118	rhoptry neck protein 4
PF3D7_1116100	N/A	1419.54	2.44641	0.0718364	34.0553	3.38556e-254	1.69962e-252	serine esterase, putative
PF3D7_1116400	SEC12	252.097	2.02469	0.155255	13.0411	7.14096e-39	7.68195e-38	guanine nucleotide-exchange factor SEC12
PF3D7_1116800	HSP101	684.498	2.33525	0.147567	15.8251	2.08964e-56	2.82215e-55	heat shock protein 101
PF3D7_1119300	U2AF1	516.969	2.03641	0.108323	18.7994	7.63857e-79	1.30013e-77	splicing factor U2AF small subunit, putative
PF3D7_1120600	N/A	486.402	2.06384	0.120735	17.094	1.64359e-65	2.44571e-64	DDRGK domain-containing protein, putative
PF3D7_1121300	TKL2	458.712	2.6938	0.159413	16.8983	4.62986e-64	6.78773e-63	tyrosine kinase-like protein
PF3D7_1123500	GP2	500.214	3.02821	0.126076	24.019	1.76054e-127	4.53362e-126	golgi protein 2
PF3D7_1123800	SMC5	150.746	2.07278	0.378887	5.47071	4.48241e-08	1.59012e-07	structural maintenance of chromosomes protein 5, putative
PF3D7_1129900	MFR5	360.048	2.02751	0.16522	12.2715	1.28772e-34	1.28256e-33	major facilitator superfamily-related transporter, putative
PF3D7_1131800	N/A	575.593	2.05365	0.104826	19.5911	1.841e-85	3.42688e-84	oxysterol-binding protein, putative
PF3D7_1134300	EMMA1	496.838	2.39516	0.119032	20.1219	4.74666e-90	9.14377e-89	erythrocyte membrane and merozoite antigen EMMA1
PF3D7_1134900	N/A	20.4172	3.1336	0.551773	5.67915	1.3537e-08	5.06999e-08	conserved Plasmodium protein, unknown function
PF3D7_1135600	CAPD3	29.9107	2.32759	0.502946	4.62791	3.69371e-06	1.04069e-05	condensin-2 complex subunit D3, putative
PF3D7_1138000	N/A	244.033	2.2549	0.21837	10.3261	5.37185e-25	4.47205e-24	conserved Plasmodium protein, unknown function
PF3D7_1138400	GCalpha	1180.17	2.82733	0.0816949	34.6085	1.88501e-262	9.96648e-261	guanylyl cyclase alpha
PF3D7_1138500	PPM2	1472.21	2.22798	0.0813521	27.3869	3.92635e-165	1.26714e-163	protein phosphatase PPM2, protein phosphatase 2C
PF3D7_1138700	KIC5	72.9555	3.48275	0.305091	11.4154	3.50167e-30	3.27745e-29	protein KIC5
PF3D7_1139300	AP2-G5	285.683	2.3454	0.199077	11.7814	4.86949e-32	4.66308e-31	AP2 domain transcription factor AP2-G5
PF3D7_1140700	CDP	249.146	2.36802	0.341588	6.93237	4.1386e-12	2.05073e-11	chromo domain-containing protein CDP
PF3D7_1141800	N/A	739.993	3.09883	0.130334	23.7761	5.90003e-125	1.50375e-123	EELM2 domain-containing protein, putative
PF3D7_1142300	N/A	1030.69	2.32012	0.0772006	30.0531	1.98887e-198	7.90775e-197	conserved Plasmodium membrane protein, unknown function
PF3D7_1143100	AP2-O	57.555	3.46645	0.345608	10.03	1.12505e-23	9.03309e-23	AP2 domain transcription factor AP2-O
PF3D7_1143800	CAP93	202.392	2.63535	0.209031	12.6075	1.92098e-36	1.96042e-35	oocyst capsule protein Cap93, putative
PF3D7_1145200	N/A	1065.47	2.19346	0.155609	14.096	4.02148e-45	4.71386e-44	serine/threonine protein kinase, putative
PF3D7_1146800	N/A	5.25905	4.20325	1.41828	2.96362	0.00304041	0.00560761	female development protein FD2, putative
PF3D7_1148600	N/A	166177	12.9417	3.18391	4.06471	4.80922e-05	0.000116594	18S ribosomal RNA
PF3D7_1148640	N/A	450998	14.2353	4.19218	3.39567	0.000684606	0.00141358	28S ribosomal RNA
PF3D7_1149200	RESA3	361.93	2.11386	0.129425	16.3327	5.77835e-60	8.13552e-59	ring-infected erythrocyte surface antigen
PF3D7_1150400	VAR	17.6603	7.14646	1.60055	4.465	8.00674e-06	2.15566e-05	erythrocyte membrane protein 1, PfEMP1
PF3D7_1200600	VAR2CSA	165.593	4.0177	0.316382	12.6989	5.99824e-37	6.19777e-36	erythrocyte membrane protein 1, PfEMP1
PF3D7_1202500	TGS1	21.7851	2.4171	0.524597	4.60753	4.07475e-06	1.14351e-05	trimethylguanosine synthase, putative
PF3D7_1203900	UBC	742.869	2.086	0.103202	20.2129	7.54514e-91	1.45912e-89	ubiquitin-conjugating enzyme E2
PF3D7_1205500	N/A	1363.8	3.68518	0.115452	31.9195	1.43218e-223	6.29907e-222	zinc finger protein, putative
PF3D7_1208900	PPM11	1899.28	2.23334	0.0964913	23.1455	1.61388e-118	3.97078e-117	protein phosphatase PPM11, putative
PF3D7_1211900	ATP4	1789.21	2.08466	0.0621151	33.5612	6.18931e-247	2.98649e-245	non-SERCA-type Ca2+ -transporting P-ATPase
PF3D7_1213100	N/A	2247.38	10.8208	0.326845	33.1067	2.37647e-240	1.11425e-238	U1 spliceosomal RNA
PF3D7_1213900	N/A	599.942	2.34196	0.123804	18.9166	8.3203e-80	1.43086e-78	W2 domain-containing protein, putative
PF3D7_1215900	SR10	241.066	3.1997	0.170798	18.7338	2.62599e-78	4.45432e-77	serpentine receptor 10
PF3D7_1219000	FRM2	577.946	2.86659	0.112708	25.4338	1.06543e-142	2.90946e-141	formin 2
PF3D7_1219400	VAR	23.0299	5.36666	0.688297	7.79702	6.33878e-15	3.69329e-14	erythrocyte membrane protein 1 (PfEMP1), pseudogene
PF3D7_1221000	SET10	863.606	2.32796	0.0957038	24.3247	1.07547e-130	2.79847e-129	histone-lysine N-methyltransferase, H3 lysine-4 specific
PF3D7_1223600	N/A	24.7167	2.00943	0.521128	3.85593	0.000115291	0.000266759	conserved Plasmodium protein, unknown function
PF3D7_1226400	N/A	362.394	2.31905	0.214744	10.7991	3.47503e-27	3.04065e-26	regulator of MON1-CCZ1 complex, putative
PF3D7_1227200	K1	541.233	2.98767	0.116111	25.7312	5.22869e-146	1.45992e-144	potassium channel K1
PF3D7_1229300	PIC1	524.569	3.15858	0.207073	15.2535	1.56078e-52	1.99411e-51	PhIL1-interacting candidate PIC1
PF3D7_1231800	N/A	932.316	5.26545	0.15221	34.5934	3.18019e-262	1.66374e-260	asparagine-rich protein, putative
PF3D7_1234600	TOC75	370.989	2.76158	0.155235	17.7897	8.49958e-71	1.33258e-69	protein TOC75, putative
PF3D7_1236200	N/A	100.82	2.076	0.258718	8.02419	1.02197e-15	6.23215e-15	WD repeat-containing protein, putative
PF3D7_1238900	PK2	85.9732	2.09902	0.283092	7.41464	1.2196e-13	6.65359e-13	protein kinase 2
PF3D7_1239200	ApiAP2	2205.46	3.18523	0.115432	27.5939	1.31723e-167	4.36444e-166	AP2 domain transcription factor, putative
PF3D7_1240500	N/A	14.0998	10.0223	1.8541	5.40547	6.46389e-08	2.25601e-07	Plasmodium RNA of unknown function RUF6
PF3D7_1240600	VAR	67.6828	4.53469	0.395439	11.4675	1.92167e-30	1.80543e-29	erythrocyte membrane protein 1, PfEMP1
PF3D7_1240800	N/A	9.23128	6.88119	1.50413	4.57485	4.76563e-06	1.32319e-05	Plasmodium RNA of unknown function RUF6
PF3D7_1241000	N/A	185.516	7.69472	0.431961	17.8135	5.55712e-71	8.74015e-70	Plasmodium RNA of unknown function RUF6
PF3D7_1241400	N/A	7.50264	2.92258	0.927156	3.1522	0.00162047	0.00315576	female development protein FD1, putative
PF3D7_1244300	N/A	234.543	7.48168	0.358572	20.8652	1.10936e-96	2.25964e-95	ACEA small nucleolar RNA U3
PF3D7_1244500	PIMMS57	4.34622	4.59449	1.8735	2.45236	0.0141924	0.0233893	PIMMS57 protein
PF3D7_1245100	KLP8	196.199	2.93069	0.17827	16.4396	9.9515e-61	1.41311e-59	kinesin-13, putative
PF3D7_1252100	RON3	2023.76	2.06897	0.0566105	36.5475	1.9567e-292	1.1441e-290	rhoptry neck protein 3
PF3D7_1300300	VAR	6.78049	5.82121	1.31158	4.4383	9.0672e-06	2.4254e-05	erythrocyte membrane protein 1, PfEMP1
PF3D7_1301600	EBA140	274.71	2.59913	0.186714	13.9203	4.76644e-44	5.48361e-43	erythrocyte binding antigen-140
PF3D7_1302100	G27/25	255.167	2.71965	0.270057	10.0707	7.44671e-24	6.02771e-23	gamete antigen 27/25
PF3D7_1303800	N/A	1635.1	2.25314	0.0626994	35.9355	8.51684e-283	4.86537e-281	conserved Plasmodium protein, unknown function
PF3D7_1304600	N/A	52.1742	2.65598	0.593132	4.4779	7.53824e-06	2.03725e-05	conserved Plasmodium protein, unknown function
PF3D7_1305300	GCN1	395.222	3.92026	0.136536	28.7124	2.67402e-181	9.77196e-180	translational activator GCN1, putative
PF3D7_1308200	cpsSII	1153.63	2.00915	0.0744145	26.9995	1.49784e-160	4.68192e-159	carbamoyl phosphate synthetase
PF3D7_1309400	N/A	1008.22	2.20411	0.0806544	27.3278	1.98373e-164	6.31997e-163	HORMA domain protein, putative
PF3D7_1311900	vapA	2237.37	3.03728	0.0967781	31.384	3.34782e-216	1.44684e-214	V-type proton ATPase catalytic subunit A
PF3D7_1316100	IPK2	451.425	6.15873	0.216852	28.4006	1.98916e-177	7.11233e-176	inositol polyphosphate kinase, putative
PF3D7_1316500	PRP40	256.061	2.04509	0.159414	12.8288	1.13109e-37	1.18597e-36	pre-mRNA-processing factor 40, putative
PF3D7_1317200	ApiAP2	133.579	2.12065	0.228607	9.2764	1.75296e-20	1.29261e-19	AP2 domain transcription factor AP2-FG, putative
PF3D7_1318300	N/A	124.729	2.69186	0.274149	9.81896	9.33014e-23	7.39566e-22	conserved Plasmodium protein, unknown function
PF3D7_1319000	N/A	82.7185	2.24989	0.397885	5.65463	1.56186e-08	5.80586e-08	conserved Plasmodium protein, unknown function
PF3D7_1322200	STU2	1804.34	2.32302	0.113522	20.4633	4.57555e-93	9.02399e-92	protein STU2, putative
PF3D7_1324300	N/A	145.596	4.57947	0.26319	17.3998	8.2741e-68	1.24992e-66	conserved Plasmodium membrane protein, unknown function
PF3D7_1325800	N/A	29.8559	2.35362	0.47899	4.91371	8.93707e-07	2.73505e-06	conserved Plasmodium protein, unknown function
PF3D7_1328500	N/A	454.356	2.20688	0.176743	12.4864	8.86147e-36	8.95152e-35	alpha/beta-hydrolase, putative
PF3D7_1328700	N/A	2971.07	9.92104	0.392097	25.3025	2.99494e-141	8.04587e-140	Plasmodium RNA of unknown function RUF1
PF3D7_1334500	MSRP6	211.643	2.36489	0.170513	13.8693	9.72327e-44	1.11347e-42	MSP7-like protein
PF3D7_1335900	TRAP	44.2245	3.19337	0.459461	6.95027	3.646e-12	1.81569e-11	thrombospondin-related anonymous protein
PF3D7_1341100	N/A	411.456	9.00365	0.399642	22.5293	2.14471e-112	5.05175e-111	U6 spliceosomal RNA
PF3D7_1342100	IRP	709.489	2.51426	0.0987092	25.4714	4.09294e-143	1.12386e-141	aconitate hydratase
PF3D7_1342600	MyoA	423.598	2.27205	0.175202	12.9682	1.85422e-38	1.99039e-37	myosin A
PF3D7_1343800	N/A	99.6926	3.73493	0.342371	10.909	1.04383e-27	9.26401e-27	VPS13 domain-containing protein, putative
PF3D7_1344300	N/A	320.171	2.40105	0.13745	17.4685	2.48874e-68	3.78258e-67	zinc finger protein, putative
PF3D7_1344700	N/A	89.0098	4.09619	0.451788	9.06662	1.22765e-19	8.74132e-19	conserved Plasmodium protein, unknown function
PF3D7_1346800	P47	7.65659	2.67549	1.02818	2.60216	0.00926387	0.015773	6-cysteine protein P47
PF3D7_1348400	N/A	444.556	2.43214	0.126315	19.2546	1.29249e-82	2.32741e-81	conserved Plasmodium membrane protein, unknown function
PF3D7_1351800	N/A	45.0446	2.64472	0.487628	5.42364	5.83962e-08	2.04964e-07	conserved Plasmodium protein, unknown function
PF3D7_1352000	N/A	177.767	3.65566	0.204289	17.8945	1.3009e-71	2.05906e-70	GTP-binding protein, putative
PF3D7_1352700	AQR	238.828	2.17163	0.159231	13.6382	2.37336e-42	2.65666e-41	intron-binding protein aquarius, putative
PF3D7_1353300	N/A	555.518	4.32784	0.149159	29.0149	4.26513e-185	1.58192e-183	conserved Plasmodium protein, unknown function
PF3D7_1355100	MCM6	3292.21	2.10944	0.092386	22.8329	2.16236e-115	5.21696e-114	DNA replication licensing factor MCM6
PF3D7_1359900	QRP1	612.216	3.14351	0.189876	16.5556	1.45972e-61	2.07875e-60	quinoxaline resistance protein QRP1
PF3D7_1360300	N/A	10.6591	2.62232	0.743906	3.52506	0.000423379	0.000904641	conserved Plasmodium protein, unknown function
PF3D7_1360700	PIAS	581.717	2.17387	0.11665	18.6358	1.64757e-77	2.75704e-76	E3 SUMO-protein ligase PIAS, putative
PF3D7_1362500	EXO	62.002	2.2743	0.323329	7.034	2.00696e-12	1.01162e-11	3'-5' exonuclease, putative
PF3D7_1364400	N/A	366.092	2.63052	0.182797	14.3904	5.94622e-47	7.12113e-46	conserved Plasmodium protein, unknown function
PF3D7_1365400	UBA4	19.6752	2.01272	0.567489	3.5467	0.000390082	0.000836731	adenylyltransferase and sulfurtransferase UBA4, putative
PF3D7_1366300	N/A	714.01	2.7628	0.120256	22.9744	8.4144e-117	2.04998e-115	conserved Plasmodium protein, unknown function
PF3D7_1371000	N/A	166061	12.9782	3.21797	4.03305	5.50585e-05	0.000132578	18S ribosomal RNA
PF3D7_1371300	N/A	454364	14.2482	3.03388	4.69636	2.64839e-06	7.59959e-06	28S ribosomal RNA
PF3D7_1371600	EBL1	226.212	6.03705	0.27066	22.305	3.30714e-110	7.60949e-109	erythrocyte binding like protein 1, pseudogene
PF3D7_1401300	EH2	142.313	2.20953	0.370134	5.96954	2.3792e-09	9.45969e-09	epoxide hydrolase 2
PF3D7_1402800	N/A	1095.37	2.86004	0.108884	26.2668	4.59322e-152	1.35079e-150	conserved Plasmodium protein, unknown function
PF3D7_1408200	AP2-G2	242.092	2.18107	0.157395	13.8574	1.14798e-43	1.3116e-42	AP2 domain transcription factor AP2-G2
PF3D7_1408400	FANCJ	118.215	2.393	0.288345	8.2991	1.04907e-16	6.7537e-16	FANCJ-like helicase, putative
PF3D7_1409800	CELF2	319.986	2.47493	0.194287	12.7385	3.61062e-37	3.7463e-36	CUGBP Elav-like family member 2, putative
PF3D7_1410200	CTPS	231.056	2.09074	0.257772	8.11082	5.02776e-16	3.11571e-15	CTP synthase
PF3D7_1410400	RAP1	2360.78	2.25547	0.0699904	32.2254	7.76935e-228	3.44765e-226	rhoptry-associated protein 1
PF3D7_1411400	PREX	181.387	2.32625	0.215568	10.7912	3.78606e-27	3.30118e-26	plastid replication-repair enzyme
PF3D7_1411600	Obg1	128.494	3.09212	0.231351	13.3655	9.62308e-41	1.06046e-39	GTP-binding protein Obg1
PF3D7_1415400	N/A	393.226	2.26505	0.124126	18.248	2.1466e-74	3.5094e-73	Btz domain-containing protein, putative
PF3D7_1415600	N/A	98.6092	2.10102	0.280472	7.49101	6.83437e-14	3.78249e-13	conserved Plasmodium protein, unknown function
PF3D7_1416200	MCA3	570.882	2.96102	0.13482	21.9628	6.5351e-107	1.41832e-105	metacaspase-3
PF3D7_1416500	GDH1	311.517	2.58615	0.175426	14.7421	3.45699e-49	4.26333e-48	NADP-specific glutamate dehydrogenase
PF3D7_1416600	N/A	5.17433	4.63684	1.54897	2.9935	0.00275798	0.00513378	conserved Plasmodium protein, unknown function
PF3D7_1417600	N/A	1483.01	3.17952	0.104566	30.4069	4.45391e-203	1.86016e-201	ookinete surface and oocyst capsule protein OSCP, putative
PF3D7_1418500	N/A	40777.9	17.8862	3.81605	4.68709	2.77113e-06	7.92891e-06	5S ribosomal RNA
PF3D7_1418600	N/A	40625.2	16.8744	4.5878	3.6781	0.000234974	0.000519725	5S ribosomal RNA
PF3D7_1418700	N/A	40796.2	16.882	4.00136	4.21906	2.45325e-05	6.22073e-05	5S ribosomal RNA
PF3D7_1422700	N/A	372.833	3.06084	0.287252	10.6556	1.64196e-26	1.4217e-25	conserved protein, unknown function
PF3D7_1423700	N/A	946.834	2.0059	0.111635	17.9684	3.44262e-72	5.48392e-71	NTF2-like domain-containing protein, putative
PF3D7_1425400	N/A	55.8637	2.29023	0.425438	5.38323	7.31623e-08	2.52336e-07	DEAD/DEAH box helicase, putative
PF3D7_1425600	N/A	11.001	2.31244	0.928324	2.49098	0.0127391	0.0211467	zinc finger protein, putative
PF3D7_1429200	ApiAP2	10.0815	3.30769	0.794409	4.16371	3.13114e-05	7.80038e-05	AP2 domain transcription factor AP2-O3, putative
PF3D7_1429900	WRN	484.422	2.35181	0.123836	18.9914	2.01077e-80	3.53128e-79	ADP-dependent DNA helicase RecQ
PF3D7_1430300	N/A	466.777	3.95111	0.128567	30.7319	2.13512e-207	9.14787e-206	acid phosphatase, putative
PF3D7_1433100	N/A	88.6932	2.19071	0.663042	3.30403	0.000953043	0.00192546	HID1 domain-containing protein, putative
PF3D7_1434500	N/A	527.489	4.46237	0.125166	35.6517	2.21445e-278	1.25066e-276	dynein-related AAA-type ATPase, putative
PF3D7_1435300	N/A	1253.48	3.66518	0.107579	34.0697	2.07574e-254	1.0527e-252	glutamate synthase [NADH], putative
PF3D7_1436200	BCP1	96.7653	2.49602	0.297655	8.3856	5.04661e-17	3.2701e-16	basal complex protein BCP1
PF3D7_1436300	PTEX150	940.951	2.53217	0.0953896	26.5455	2.89385e-155	8.71663e-154	translocon component PTEX150
PF3D7_1437700	N/A	166.567	2.01429	0.226105	8.90863	5.16681e-19	3.59147e-18	succinyl-CoA ligase, putative
PF3D7_1438200	N/A	19.5314	10.4737	1.61649	6.47925	9.21806e-11	4.11994e-10	tRNA Selenocysteine
PF3D7_1439100	N/A	139.646	4.56092	0.238627	19.1132	1.96219e-81	3.47049e-80	DEAD/DEAH box helicase, putative
PF3D7_1440200	SPP	241.148	4.36916	0.215637	20.2617	2.8027e-91	5.44117e-90	stromal-processing peptidase, putative
PF3D7_1441300	N/A	359.171	3.91882	0.153454	25.5374	7.57691e-144	2.09207e-142	serine/threonine protein kinase, putative
PF3D7_1442900	ARFGEF	1603.37	2.10846	0.0616183	34.2181	1.30058e-256	6.66382e-255	Sec7 domain-containing protein ARFGEF, putative
PF3D7_1446000	N/A	45.9234	5.57343	0.67587	8.24631	1.6336e-16	1.03295e-15	U5 spliceosomal RNA
PF3D7_1446500	NUP313	1281.33	3.85844	0.129135	29.8792	3.66567e-196	1.41228e-194	nucleoporin NUP313, putative
PF3D7_1447900	MDR2	178.299	2.05238	0.236729	8.66974	4.33099e-18	2.92481e-17	multidrug resistance protein 2
PF3D7_1448300	N/A	915.967	2.99824	0.100449	29.8483	9.24953e-196	3.53617e-194	conserved protein, unknown function
PF3D7_1450500	N/A	393.408	4.37249	0.152686	28.6372	2.3149e-180	8.33698e-179	conserved Plasmodium protein, unknown function
PF3D7_1451400	Sir2B	77.6261	2.31398	0.294691	7.85224	4.08678e-15	2.41514e-14	transcriptional regulatory protein sir2b
PF3D7_1452000	RON2	1422.97	2.40859	0.0905003	26.6142	4.65544e-156	1.41948e-154	rhoptry neck protein 2
PF3D7_1453200	N/A	306.659	2.36249	0.153272	15.4137	1.32461e-53	1.70552e-52	conserved Plasmodium protein, unknown function
PF3D7_1453500	NTH	8.81125	4.21869	1.88162	2.24205	0.0249581	0.0390929	NAD(P) transhydrogenase, putative
PF3D7_1457900	N/A	253.21	2.14398	0.203492	10.5359	5.90055e-26	5.04746e-25	conserved Plasmodium protein, unknown function
PF3D7_1461800	N/A	5.76011	2.82435	1.24639	2.26602	0.0234504	0.0370112	conserved Plasmodium protein, unknown function
PF3D7_1461900	N/A	462.738	2.06969	0.189123	10.9436	7.1314e-28	6.38614e-27	valine--tRNA ligase, putative
PF3D7_1462400	N/A	130.515	2.1168	0.223852	9.45628	3.19084e-21	2.42856e-20	conserved Plasmodium protein, unknown function
PF3D7_1464600	UIS2	1052.28	2.19577	0.0798312	27.5051	1.52561e-166	5.02137e-165	serine/threonine protein phosphatase UIS2, putative
PF3D7_1465800	N/A	26.6267	2.85356	0.557396	5.11946	3.06413e-07	9.86957e-07	dynein beta chain, putative
PF3D7_1466100	PPKL	1144.32	3.18467	0.0944632	33.7134	3.68205e-249	1.7941e-247	protein phosphatase containing kelch-like domains
PF3D7_1466200	HDP1	197.967	3.95009	0.190222	20.7657	8.85044e-96	1.79537e-94	homeodomain-like protein HDP1
PF3D7_1468000	N/A	34.6032	2.15396	0.416138	5.17607	2.26606e-07	7.39967e-07	WD repeat-containing protein, putative
PF3D7_1468400	CZIF1	15.8049	2.3535	0.662265	3.55372	0.000379827	0.000816144	C3H1-type zinc finger protein CZIF1
PF3D7_1469600	ACC	199.18	2.30744	0.225209	10.2457	1.23665e-24	1.02095e-23	acetyl-CoA carboxylase
PF3D7_1471600	2026-04-02	4.98734	7.13151	2.84501	2.50667	0.0121874	0.0203124	apical polar ring protein APR2, putative
PF3D7_1473700	NUP116	30.9935	2.27209	0.837272	2.71369	0.00665392	0.0116035	nucleoporin NUP116/NSP116, putative
PF3D7_1475400	CRMP4	59.6181	2.86918	0.327458	8.76196	1.91885e-18	1.31178e-17	cysteine repeat modular protein 4
PF3D7_1476500	N/A	18.4355	2.5711	0.670107	3.83685	0.000124623	0.00028728	probable protein, unknown function
PF3D7_1476600	N/A	7.65554	2.67931	0.911405	2.93976	0.0032847	0.00602397	Plasmodium exported protein, unknown function
PF3D7_1477600	SURF14.1	7.46751	3.02301	1.18255	2.55636	0.0105774	0.0178263	surface-associated interspersed protein 14.1 (SURFIN 14.1)
PF3D7_1480100	N/A	4.38858	4.25442	1.87038	2.27463	0.0229283	0.0362218	erythrocyte membrane protein 1 (PfEMP1), pseudogene
PF3D7_API01500	RPL2	34.968	11.2726	1.53367	7.35005	1.98132e-13	1.06456e-12	apicoplast ribosomal protein L2
PF3D7_API02900	TUFA	52.8274	6.98216	0.575868	12.1246	7.8257e-34	7.70172e-33	elongation factor Tu
PF3D7_API03600	ClpM	100.809	12.7924	1.49282	8.56924	1.04171e-17	6.92153e-17	chaperone protein ClpM
PF3D7_API04400	rpoB	6.66994	8.85903	2.04507	4.33188	1.47839e-05	3.85094e-05	DNA-directed RNA polymerase subunit beta, putative
PF3D7_API04900	N/A	21450.6	16.3758	2.95565	5.54049	3.01624e-08	1.09023e-07	large subunit ribosomal RNA
PF3D7_API05700	N/A	8708.02	13.6905	2.25594	6.06864	1.28996e-09	5.28535e-09	small subunit ribosomal RNA
PF3D7_API05900	N/A	8659.56	14.3251	3.13255	4.57298	4.80845e-06	1.33211e-05	small subunit ribosomal RNA
PF3D7_API06700	N/A	21291.1	16.3644	3.04386	5.3762	7.60763e-08	2.61842e-07	large subunit ribosomal RNA
PF3D7_MIT00500	RNA23t	5.40598	2.48428	1.03632	2.39722	0.01652	0.0268754	ribosomal RNA fragment RNA23t
PF3D7_MIT00600	LSUC	22.0633	4.67999	0.679725	6.88513	5.77363e-12	2.81323e-11	large subunit ribosomal RNA fragment C
PF3D7_MIT00900	LSUG	128.629	7.83309	0.456458	17.1606	5.23733e-66	7.81668e-65	large subunit ribosomal RNA fragment G
PF3D7_MIT01000	SSUB	235.975	9.79715	0.628444	15.5895	8.5774e-55	1.12777e-53	small subunit ribosomal RNA fragment B
PF3D7_MIT01300	RNA10	15.4306	5.22773	1.11826	4.67487	2.94144e-06	8.39207e-06	ribosomal RNA fragment RNA10
PF3D7_MIT01400	COX3	22.9793	5.48417	0.668467	8.20411	2.32309e-16	1.45668e-15	cytochrome c oxidase subunit 3
PF3D7_MIT01500	LSUF	222.012	7.08543	0.400559	17.6888	5.11199e-70	7.91482e-69	large subunit ribosomal RNA fragment F
PF3D7_MIT02000	RNA3	17.4633	3.26272	0.774771	4.21121	2.54004e-05	6.42358e-05	ribosomal RNA fragment RNA3
PF3D7_MIT02200	SSUA	238.781	3.90453	0.170574	22.8906	5.76522e-116	1.39771e-114	small subunit ribosomal RNA fragment A
PF3D7_MIT02400	RNA27t	21.532	5.87505	0.808949	7.26257	3.79801e-13	2.00171e-12	ribosomal RNA fragment RNA27t
PF3D7_MIT02500	LSUB	50.6743	4.93824	0.421177	11.7249	9.50498e-32	9.04976e-31	large subunit ribosomal RNA fragment B
PF3D7_MIT03000	RNA18	29.7235	4.79908	0.537974	8.92065	4.63543e-19	3.23569e-18	ribosomal RNA fragment RNA18
PF3D7_MIT03100	RNA13	6.05851	4.57211	1.37236	3.33156	0.000863618	0.00175621	ribosomal RNA fragment RNA13
PF3D7_MIT03300	RNA7	23.6204	6.00802	0.736836	8.15381	3.52642e-16	2.19628e-15	ribosomal RNA fragment RNA7
PF3D7_MIT04200	RNA8	13.2833	5.21509	1.23229	4.23205	2.31575e-05	5.89011e-05	ribosomal RNA fragment RNA8

## Sheet: Overlap genes of RIP_ VS RNA_RT
		RIP						RNA_R						RNA_T
gene_id	Product Description	baseMean	log2FoldChange	lfcSE	stat	pvalue	padj	baseMean	log2FoldChange	lfcSE	stat	pvalue	padj	baseMean	log2FoldChange	lfcSE	stat	pvalue	padj
PF3D7_1328500	alpha/beta-hydrolase, putative	815.364	2.21354	0.128367	17.2438	1.24538e-66	1.44093e-65	3552.12	1.02816	0.288552	3.56317	0.000366409	0.12844	4763.19	0.0414891	0.0982931	0.422095	0.672955	0.869952
PF3D7_1342100	aconitate hydratase	853.501	2.60775	0.101042	25.8086	7.10455e-147	1.51028e-145	1191.93	-0.745149	0.320931	-2.32183	0.0202419	0.933411	3578.52	-0.0775998	0.0862048	-0.90018	0.368025	0.724672
PF3D7_1418700	5S ribosomal RNA	7642.84	16.9182	3.57741	4.72916	2.25448e-06	5.02799e-06	36.6239	-1.02853	0.359582	-2.86034	0.00423193	0.438294	47.2486	1.59057	1.48404	1.07178	0.283819	0.670056
PF3D7_1455800	LCCL domain-containing protein protein coding gene	20.3738	3.29268	0.663153	4.96519	6.8633e-07	1.61257e-06	40.5305	-0.577768	0.424498	-1.36106	0.173494	0.968769	56.1167	-1.04481	0.464915	-2.24733	0.0246192	0.296761
PF3D7_0317500	kinesin-5	753.52	3.42133	0.128664	26.5912	8.57252e-156	1.88209e-154	789.779	-1.12064	0.519764	-2.15606	0.0310793	0.968769	2020.84	-0.301504	0.20747	-1.45324	0.146158	0.539126
PF3D7_1244300	ACEA small nucleolar RNA U3	159.127	6.37389	0.335549	18.9954	1.86092e-80	2.43145e-79	50.0622	-1.68329	0.613891	-2.742	0.00610664	0.556559	10.6952	-2.03051	0.913643	-2.22244	0.0262538	NA
PF3D7_1429200	AP2 domain transcription factor AP2-O3, putative	17.4874	2.42602	0.808955	2.99895	0.00270908	0.00443131	47.5706	-0.123898	0.423178	-0.29278	0.769691	0.988984	115.691	-0.772803	0.28696	-2.69307	0.00707984	0.186437
PF3D7_1219400	erythrocyte membrane protein 1 (PfEMP1)	241.588	6.08309	0.258497	23.5325	1.89707e-122	3.37628e-121	51198.3	0.340844	0.187582	1.81704	0.069211	0.968769	6064.43	0.864282	0.398491	2.16888	0.0300915	0.321452
PF3D7_0616500	TRAP-like protein	47.4129	2.6091	0.521227	5.0057	5.56598e-07	1.31642e-06	25.8161	-0.642662	0.686738	-0.935818	0.349367	NA	47.6764	-1.61912	0.620743	-2.60835	0.00909792	0.212315
PF3D7_1401300	epoxide hydrolase 2	409.439	2.64777	0.150355	17.6101	2.05947e-69	2.40886e-68	539.95	-0.164151	0.39928	-0.411117	0.680987	0.981498	513.867	0.761201	0.16054	4.74149	2.1215e-06	0.00131162
PF3D7_0829800	non-coding RNA	437.908	3.38829	0.197048	17.1952	2.88309e-66	3.32144e-65	607.562	-0.571546	0.457306	-1.24981	0.211369	0.968769	2792.14	-1.31721	0.378926	-3.47617	0.000508628	0.0419279
PF3D7_1466100	protein phosphatase containing kelch-like domains	814.347	3.75827	0.208643	18.0129	1.54347e-72	1.85806e-71	190.567	-0.413672	0.212816	-1.94381	0.0519188	0.968769	1760.65	0.605957	0.290319	2.08721	0.0368688	0.336542
PF3D7_1219000	formin 2	1651.68	3.17766	0.119989	26.4829	1.52521e-154	3.32137e-153	1831.29	0.833449	0.248691	3.35135	0.0008042	0.215573	4424.44	-0.0715868	0.298548	-0.239783	0.810499	0.936973
PF3D7_1108100	conserved Plasmodium protein, unknown	38.2139	3.22947	0.528338	6.11251	9.80738e-10	2.8399e-09	972.696	-0.0320153	0.58555	-0.0546757	0.956397	0.997429	55.8064	-1.35536	0.618381	-2.19179	0.0283948	0.30995
PF3D7_1038400	gametocyte-specific protein	434.051	4.44378	0.298872	14.8685	5.27805e-50	4.9779e-49	107.749	-0.827843	0.481268	-1.72013	0.085409	0.968769	88.5156	-0.707231	0.330131	-2.14227	0.0321718	0.325966
PF3D7_1412400	conserved Plasmodium protein, unknown function	1137.75	2.02406	0.0803361	25.1949	4.55951e-140	9.25201e-139	9157.67	0.701337	0.331831	2.11354	0.034555	0.968769	6462.15	-0.0703327	0.191076	-0.368087	0.712808	0.890988
PF3D7_0814600	structural integrity maintenance protein	4.72044	2.34957	1.08287	2.16977	0.030024	0.0428903	117.258	-0.922061	0.313147	-2.9445	0.00323479	0.409471	4.46807	-1.17091	1.34228	-0.872331	0.383028	NA
PF3D7_0622900	AP2 domain transcription factor AP2Tel	458.153	2.46532	0.113373	21.7452	7.6746e-105	1.24584e-103	19467.1	0.629745	0.168781	3.73113	0.000190623	0.0868671	2362.8	-0.0402288	0.214705	-0.187368	0.851372	0.9493
PF3D7_0525900	NIMA related kinase 2	8.50616	2.58622	0.850397	3.04119	0.00235642	0.00388291	63.4037	-0.174968	0.368678	-0.474583	0.635084	0.97645	3.28671	-5.06034	2.1289	-2.37697	0.0174553	NA
PF3D7_1371600	erythrocyte binding like protein 1, pseudogene	357.144	5.83476	0.207125	28.1703	1.35367e-174	3.25184e-173	2986.7	0.28673	0.622654	0.460497	0.64516	0.977087	659.895	-1.09178	0.185531	-5.88463	3.98951e-09	4.93303e-06
PF3D7_0404500	6-cysteine protein P52	32.0316	2.90616	0.601405	4.83228	1.3498e-06	3.09048e-06	63.7041	-1.21634	0.401383	-3.03037	0.00244258	0.359059	56.7401	-0.488709	0.485133	-1.00737	0.313757	0.688554
PF3D7_1473700	nucleoporin NUP116/NSP116, putative	198.889	2.00437	0.191602	10.4611	1.30359e-25	7.59058e-25	2718.33	0.642362	0.238529	2.69301	0.00708094	0.608827	498.559	0.145313	0.312268	0.465346	0.641683	0.85042
PF3D7_1036400	liver stage antigen 1	8.46184	2.74365	1.00491	2.73023	0.00632899	0.00989909	806.822	-0.0153147	0.180446	-0.084871	0.932364	0.997311	17.3985	1.9865	0.697761	2.84696	0.00441391	NA
PF3D7_0102600	serine/threonine protein kinase, FIKK family	846.893	2.33999	0.0986061	23.7307	1.73951e-124	3.14816e-123	880.343	-0.315893	0.288348	-1.09553	0.273286	0.968769	907.149	1.50433	0.418296	3.59632	0.000322752	0.0339645
PF3D7_1219300	erythrocyte membrane protein 1, PfEMP1	36.7911	4.21751	0.502467	8.39361	4.71437e-17	2.03833e-16	3033.59	-0.924536	0.458734	-2.01541	0.0438621	0.968769	132.584	0.114629	0.422221	0.271491	0.786013	0.926253

## Sheet: Overlap genes of RIP_ VS RNA_TS
		RIP						RNA_T						RNA_S
gene_id	Product Description	baseMean	log2FoldChange	lfcSE	stat	pvalue	padj	baseMean	log2FoldChange	lfcSE	stat	pvalue	padj	baseMean	log2FoldChange	lfcSE	stat	pvalue	padj
PF3D7_1359900	quinoxaline resistance protein QRP1	612.216	3.14351	0.189876	16.5556	1.45972e-61	2.07875e-60	1032.53	-0.34001	0.312306	-1.08871	0.276283	0.66327	2935.18	-0.62426	0.235945	-2.64579	0.00815015	0.82551
PF3D7_1200600	erythrocyte membrane protein 1, PfEMP1	165.593	4.0177	0.316382	12.6989	5.99824e-37	6.19777e-36	963.115	0.272074	0.519128	0.524098	0.60021	0.836353	750.839	-1.06098	0.343135	-3.09202	0.00198797	0.56737
PF3D7_1244300	ACEA small nucleolar RNA U3	234.543	7.48168	0.358572	20.8652	1.10936e-96	2.25964e-95	10.6952	-2.03051	0.913643	-2.22244	0.0262538	NA	26.7933	3.27382	1.48418	2.20582	0.0273969	0.850963
PF3D7_1429200	AP2 domain transcription factor AP2-O3, putative	10.0815	3.30769	0.794409	4.16371	3.13114e-05	7.80038e-05	115.691	-0.772803	0.28696	-2.69307	0.00707984	0.186437	64.4948	-0.146991	0.40098	-0.366579	0.713933	0.999641
PF3D7_1219400	erythrocyte membrane protein 1 (PfEMP1), pseudogene	23.0299	5.36666	0.688297	7.79702	6.33878e-15	3.69329e-14	6064.43	0.864282	0.398491	2.16888	0.0300915	0.321452	852.221	0.133277	0.235788	0.565241	0.57191	0.999641
PF3D7_0616500	TRAP-like protein	12.4956	2.59177	0.875161	2.96148	0.00306162	0.00563982	47.6764	-1.61912	0.620743	-2.60835	0.00909792	0.212315	51.1468	-2.69962	0.836601	-3.2269	0.0012514	0.557188
PF3D7_0802100	AP2 domain transcription factor AP2-LT	2681.09	2.3395	0.103487	22.6066	3.7334e-113	8.8357e-112	2115.89	-0.607529	0.582266	-1.04339	0.296769	0.681783	15756	-0.644921	0.32142	-2.00647	0.0448056	0.850963
PF3D7_0718000	dynein heavy chain, putative	34.4494	4.07762	0.843413	4.83466	1.3337e-06	3.96205e-06	129.287	-0.283491	0.281801	-1.006	0.314417	0.688554	71.0158	-0.718891	0.316424	-2.27192	0.0230913	0.850963
PF3D7_1401300	epoxide hydrolase 2	142.313	2.20953	0.370134	5.96954	2.3792e-09	9.45969e-09	513.867	0.761201	0.16054	4.74149	2.1215e-06	0.00131162	291.18	0.218517	0.295038	0.740641	0.458911	0.999641
PF3D7_1114900	filamin domain-containing protein, putative	94.3138	2.15679	0.389717	5.53425	3.12567e-08	1.1277e-07	230.248	-0.670047	0.845549	-0.79244	0.428104	0.760543	3630.98	-0.602216	0.280761	-2.14494	0.0319575	0.850963
PF3D7_1441300	serine/threonine protein kinase, putative	359.171	3.91882	0.153454	25.5374	7.57691e-144	2.09207e-142	379.466	-0.663692	0.522769	-1.26957	0.204237	0.604161	3000.48	-0.587796	0.290954	-2.02024	0.043359	0.850963
PF3D7_0207300	serine repeat antigen 8	7.21336	3.56192	1.02645	3.47012	0.000520223	0.00109185	4.76969	-0.735426	1.23294	-0.596483	0.550853	NA	66.4315	-1.82674	0.91286	-2.00111	0.04538	0.850963
PF3D7_0829800	non-coding RNA	299.534	3.04686	0.16893	18.0362	1.01298e-72	1.61881e-71	2792.14	-1.31721	0.378926	-3.47617	0.000508628	0.0419279	1956.36	-1.06052	0.449457	-2.35955	0.0182972	0.850963
PF3D7_0905300	dynein heavy chain, putative	22.2858	2.85734	0.562177	5.08263	3.72244e-07	1.18974e-06	29.5785	-0.487915	0.551305	-0.885018	0.376147	0.728747	185.103	-1.56143	0.626575	-2.49201	0.0127023	0.850963
PF3D7_1466100	protein phosphatase containing kelch-like domains	1144.32	3.18467	0.0944632	33.7134	3.68205e-249	1.7941e-247	1760.65	0.605957	0.290319	2.08721	0.0368688	0.336542	2241.42	0.4965	0.26877	1.8473	0.0647031	0.850963
PF3D7_1108100	conserved Plasmodium protein, unknown function	28.1802	2.81283	0.505843	5.56066	2.6875e-08	9.79245e-08	55.8064	-1.35536	0.618381	-2.19179	0.0283948	0.30995	5846.69	-0.556123	0.788253	-0.705513	0.480491	0.999641
PF3D7_1038400	gametocyte-specific protein	272.844	4.14511	0.344829	12.0208	2.76321e-33	2.70338e-32	88.5156	-0.707231	0.330131	-2.14227	0.0321718	0.325966	173.313	0.106518	0.436026	0.244292	0.807005	0.999641
PF3D7_1462400	conserved Plasmodium protein, unknown function	130.515	2.1168	0.223852	9.45628	3.19084e-21	2.42856e-20	1934.04	-0.21244	0.302059	-0.703306	0.481865	0.784498	787.416	-0.607626	0.249904	-2.43144	0.0150389	0.850963
PF3D7_0201700	DnaJ protein, putative	42.9899	2.46486	0.408682	6.03125	1.62701e-09	6.60639e-09	267.385	0.626027	0.247258	2.53188	0.0113452	0.225355	503.235	-1.59777	0.778401	-2.05263	0.0401084	0.850963
PF3D7_0831750	Plasmodium exported protein (PHISTa), unknown function, pseudogene	2.78243	3.27614	1.4836	2.20823	0.027228	0.0422358	141.251	-0.917509	0.467954	-1.96068	0.049916	0.376348	40.1186	-1.21511	0.668448	-1.81781	0.0690928	0.850963
PF3D7_0112500	5.8S ribosomal RNA	134.342	13.2369	1.46522	9.03407	1.65396e-19	1.17264e-18	5.16316	0.123477	1.52292	0.0810792	0.935379	NA	12.3614	4.1388	1.74244	2.3753	0.0175348	0.850963
PF3D7_0830200	28S ribosomal RNA	2895.39	11.7752	1.07938	10.9093	1.04096e-27	9.25501e-27	159.896	0.49329	0.827321	0.59625	0.551008	0.813275	157.895	2.40488	1.08625	2.21393	0.0268333	0.850963
PF3D7_1371600	erythrocyte binding like protein 1, pseudogene	226.212	6.03705	0.27066	22.305	3.30714e-110	7.60949e-109	659.895	-1.09178	0.185531	-5.88463	3.98951e-09	4.93303e-06	15071.6	-0.605944	0.831966	-0.728328	0.466413	0.999641
PF3D7_0800700	surface-associated interspersed protein 8.3 (SURFIN 8.3)	20.935	2.54132	0.770739	3.29725	0.000976366	0.00197017	169.04	-0.0882592	0.312292	-0.282618	0.77747	0.921487	316.032	-0.62841	0.232871	-2.69853	0.00696472	0.82551
PF3D7_0102600	serine/threonine protein kinase, FIKK family	97.7714	2.20995	0.280188	7.88739	3.08569e-15	1.84547e-14	907.149	1.50433	0.418296	3.59632	0.000322752	0.0339645	235.856	-0.0731628	0.248825	-0.294033	0.768733	0.999641
PF3D7_1107800	AP2 domain transcription factor AP2-P	667.556	2.40906	0.12461	19.3328	2.84796e-83	5.18476e-82	9665.76	0.64182	0.269929	2.37773	0.0174193	0.264282	31410.5	-0.577694	0.656961	-0.879343	0.379215	0.968904
PF3D7_1129900	major facilitator superfamily-related transporter, putative	360.048	2.02751	0.16522	12.2715	1.28772e-34	1.28256e-33	2500.84	0.620783	0.158742	3.91064	9.20537e-05	0.0151766	1218.3	0.387267	0.374419	1.03431	0.300989	0.934448
PF3D7_0111000	kinesin-8B, putative	565.061	2.09616	0.153512	13.6547	1.89213e-42	2.12277e-41	2144.83	-0.504961	0.163303	-3.09217	0.00198696	0.0854566	5174.61	-0.707355	0.20625	-3.4296	0.000604471	0.557188

## Sheet: RIP_RNA_RT-heatmap
gene_id	RIP_log2FC	RNA_R_log2FC	RNA_T_log2FC	Product Description Input ID
PF3D7_0102600	2.33999	-0.315893	1.50433	serine/threonine protein kinase, FIKK family
PF3D7_0317500	3.42133	-1.12064	-0.301504	kinesin-5
PF3D7_0404500	2.90616	-1.21634	-0.488709	6-cysteine protein P52
PF3D7_0525900	2.58622	-0.174968	-5.06034	NIMA related kinase 2
PF3D7_0616500	2.6091	-0.642662	-1.61912	TRAP-like protein
PF3D7_0622900	2.46532	0.629745	-0.0402288	AP2 domain transcription factor AP2Tel
PF3D7_0814600	2.34957	-0.922061	-1.17091	structural integrity maintenance protein SIMP, putative
PF3D7_0829800	3.38829	-0.571546	-1.31721	non-coding RNA
PF3D7_1036400	2.74365	-0.0153147	1.9865	liver stage antigen 1
PF3D7_1038400	4.44378	-0.827843	-0.707231	gametocyte-specific protein
PF3D7_1108100	3.22947	-0.0320153	-1.35536	conserved Plasmodium protein, unknown function
PF3D7_1219000	3.17766	0.833449	-0.0715868	formin 2
PF3D7_1219300	4.21751	-0.924536	0.114629	erythrocyte membrane protein 1, PfEMP1
PF3D7_1219400	6.08309	0.340844	0.864282	erythrocyte membrane protein 1 (PfEMP1), pseudogene
PF3D7_1244300	6.37389	-1.68329	-2.03051	ACEA small nucleolar RNA U3
PF3D7_1328500	2.21354	1.02816	0.0414891	alpha/beta-hydrolase, putative
PF3D7_1342100	2.60775	-0.745149	-0.0775998	aconitate hydratase
PF3D7_1371600	5.83476	0.28673	-1.09178	erythrocyte binding like protein 1, pseudogene
PF3D7_1401300	2.64777	-0.164151	0.761201	epoxide hydrolase 2
PF3D7_1412400	2.02406	0.701337	-0.0703327	conserved Plasmodium protein, unknown function
PF3D7_1418700	16.9182	-1.02853	1.59057	5S ribosomal RNA
PF3D7_1429200	2.42602	-0.123898	-0.772803	AP2 domain transcription factor AP2-O3, putative
PF3D7_1455800	3.29268	-0.577768	-1.04481	LCCL domain-containing protein
PF3D7_1466100	3.75827	-0.413672	0.605957	protein phosphatase containing kelch-like domains
PF3D7_1473700	2.00437	0.642362	0.145313	nucleoporin NUP116/NSP116, putative

## Sheet: RIP_RNA_TS-heatmap
gene_id	RIP_log2FC	RNA_T_log2FC	RNA_S_log2FC	Product Description Input ID
PF3D7_0102600	2.20995	1.50433	-0.0731628	serine/threonine protein kinase, FIKK family
PF3D7_0111000	2.09616	-0.504961	-0.707355	kinesin-8B, putative
PF3D7_0112500	13.2369	0.123477	4.1388	5.8S ribosomal RNA
PF3D7_0201700	2.46486	0.626027	-1.59777	DnaJ protein, putative
PF3D7_0207300	3.56192	-0.735426	-1.82674	serine repeat antigen 8
PF3D7_0616500	2.59177	-1.61912	-2.69962	TRAP-like protein
PF3D7_0718000	4.07762	-0.283491	-0.718891	dynein heavy chain, putative
PF3D7_0800700	2.54132	-0.0882592	-0.62841	surface-associated interspersed protein 8.3 (SURFIN 8.3)
PF3D7_0802100	2.3395	-0.607529	-0.644921	AP2 domain transcription factor AP2-LT
PF3D7_0829800	3.04686	-1.31721	-1.06052	non-coding RNA
PF3D7_0830200	11.7752	0.49329	2.40488	28S ribosomal RNA
PF3D7_0831750	3.27614	-0.917509	-1.21511	Plasmodium exported protein (PHISTa), unknown function, pseudogene
PF3D7_0905300	2.85734	-0.487915	-1.56143	dynein heavy chain, putative
PF3D7_1038400	4.14511	-0.707231	0.106518	gametocyte-specific protein
PF3D7_1107800	2.40906	0.64182	-0.577694	AP2 domain transcription factor AP2-P
PF3D7_1108100	2.81283	-1.35536	-0.556123	conserved Plasmodium protein, unknown function
PF3D7_1114900	2.15679	-0.670047	-0.602216	filamin domain-containing protein, putative
PF3D7_1129900	2.02751	0.620783	0.387267	major facilitator superfamily-related transporter, putative
PF3D7_1200600	4.0177	0.272074	-1.06098	erythrocyte membrane protein 1, PfEMP1
PF3D7_1219400	5.36666	0.864282	0.133277	erythrocyte membrane protein 1 (PfEMP1), pseudogene
PF3D7_1244300	7.48168	-2.03051	3.27382	ACEA small nucleolar RNA U3
PF3D7_1359900	3.14351	-0.34001	-0.62426	quinoxaline resistance protein QRP1
PF3D7_1371600	6.03705	-1.09178	-0.605944	erythrocyte binding like protein 1, pseudogene
PF3D7_1401300	2.20953	0.761201	0.218517	epoxide hydrolase 2
PF3D7_1429200	3.30769	-0.772803	-0.146991	AP2 domain transcription factor AP2-O3, putative
PF3D7_1441300	3.91882	-0.663692	-0.587796	serine/threonine protein kinase, putative
PF3D7_1462400	2.1168	-0.21244	-0.607626	conserved Plasmodium protein, unknown function
PF3D7_1466100	3.18467	0.605957	0.4965	PF3D7_1466100 PF3D7_1466100.1 protein phosphatase containing kelch-like domains

## Sheet: RIP-RT-UP-GO
ID	Name	Bgd count	Result count	Result gene list	Pct of bgd	Fold enrichment	Odds ratio	P-value	Benjamini	Bonferroni
GO:0007155	cell adhesion	64	32	PF3D7_0102500,PF3D7_0223500,PF3D7_0315200,PF3D7_0400400,PF3D7_0412400,PF3D7_0412700,PF3D7_0420700,PF3D7_0421300,PF3D7_0425800,PF3D7_0600200,PF3D7_0632500,PF3D7_0632800,PF3D7_0711700,PF3D7_0712000,PF3D7_0712300,PF3D7_0712400,PF3D7_0712600,PF3D7_0712900,PF3D7_0733000,PF3D7_0800300,PF3D7_0808600,PF3D7_0808700,PF3D7_0809100,PF3D7_0900100,PF3D7_1100100,PF3D7_1100200,PF3D7_1150400,PF3D7_1240300,PF3D7_1…	50	6.65	13.48	5.40775e-20	1.29065e-17	3.87195e-17
GO:0044406	adhesion of symbiont to host	177	30	PF3D7_0220800,PF3D7_0223500,PF3D7_0400400,PF3D7_0412400,PF3D7_0412700,PF3D7_0420700,PF3D7_0421300,PF3D7_0425800,PF3D7_0600200,PF3D7_0632500,PF3D7_0632800,PF3D7_0711700,PF3D7_0712000,PF3D7_0712300,PF3D7_0712400,PF3D7_0712600,PF3D7_0712900,PF3D7_0733000,PF3D7_0800300,PF3D7_0808600,PF3D7_0808700,PF3D7_0809100,PF3D7_0831600,PF3D7_1100100,PF3D7_1100200,PF3D7_1150400,PF3D7_1240300,PF3D7_1240400,PF3D7_1…	16.9	2.25	2.66	1.53106e-05	0.00106319	0.0109624
GO:0042783	evasion of host immune response	205	32	PF3D7_0101900,PF3D7_0223500,PF3D7_0400400,PF3D7_0412400,PF3D7_0412700,PF3D7_0420700,PF3D7_0421300,PF3D7_0425800,PF3D7_0600200,PF3D7_0632500,PF3D7_0632800,PF3D7_0711700,PF3D7_0712000,PF3D7_0712300,PF3D7_0712400,PF3D7_0712600,PF3D7_0712900,PF3D7_0733000,PF3D7_0800300,PF3D7_0808600,PF3D7_0808700,PF3D7_0809100,PF3D7_1040400,PF3D7_1100100,PF3D7_1100200,PF3D7_1150400,PF3D7_1221000,PF3D7_1240300,PF3D7_1…	15.6	2.08	2.41	4.4295e-05	0.00176196	0.0317153
GO:0052126	movement in host environment	127	18	PF3D7_0102500,PF3D7_0209000,PF3D7_0315200,PF3D7_0424100,PF3D7_0424400,PF3D7_0923300,PF3D7_1008100,PF3D7_1035900,PF3D7_1110100,PF3D7_1116000,PF3D7_1136900,PF3D7_1138400,PF3D7_1238900,PF3D7_1250100,PF3D7_1252100,PF3D7_1321600,PF3D7_1335300,PF3D7_1342600,	14.2	1.88	2.09	0.00619285	0.145011	1
GO:0006310	DNA recombination	44	8	PF3D7_0317400,PF3D7_0416300,PF3D7_0514100,PF3D7_1037000,PF3D7_1123800,PF3D7_1304100,PF3D7_1429900,PF3D7_1433500,	18.2	2.42	2.77	0.0152498	0.302938	1

## Sheet: RIP-TS-UP-GO
ID	Name	Bgd count	Result count	Result gene list	Pct of bgd	Fold enrichment	Odds ratio	P-value	Benjamini	Bonferroni
GO:0009405	obsolete pathogenesis	75	15	PF3D7_0100300,PF3D7_0102500,PF3D7_0209000,PF3D7_0412400,PF3D7_0412700,PF3D7_0420700,PF3D7_0711700,PF3D7_0712400,PF3D7_0712600,PF3D7_0731500,PF3D7_0808600,PF3D7_1150400,PF3D7_1240600,PF3D7_1300300,PF3D7_1301600,	20	3.28	4.02	3.31944e-05	0.0245638	0.0245638
GO:0006402	mRNA catabolic process	40	7	PF3D7_0507600,PF3D7_0519500,PF3D7_0606600,PF3D7_1010200,PF3D7_1032100,PF3D7_1352700,PF3D7_1415400,	17.5	2.87	3.33	0.00947276	0.375104	1
GO:0007018	microtubule-based movement	31	6	PF3D7_0317500,PF3D7_0319400,PF3D7_0724900,PF3D7_1023100,PF3D7_1245100,PF3D7_1465800,	19.4	3.18	3.76	0.0097826	0.375104	1
GO:0034504	protein localization to nucleus	11	3	PF3D7_0627700,PF3D7_0815200,PF3D7_1473700,	27.3	4.48	5.83	0.0256053	0.375104	1
GO:0006401	RNA catabolic process	49	7	PF3D7_0507600,PF3D7_0519500,PF3D7_0606600,PF3D7_1010200,PF3D7_1032100,PF3D7_1352700,PF3D7_1415400,	14.3	2.34	2.61	0.0274113	0.375104	1

## Sheet: VENN-RIP-RT-UP
	Product Description	Gene Type
PF3D7_0100300	erythrocyte membrane protein 1, PfEMP1	protein coding gene
PF3D7_0101900	rifin	protein coding gene
PF3D7_0102500	erythrocyte binding antigen-181	protein coding gene
PF3D7_0103500	conserved Plasmodium protein, unknown function	protein coding gene
PF3D7_0104300	ubiquitin carboxyl-terminal hydrolase 1, putative	protein coding gene
PF3D7_0105500	conserved protein, unknown function	protein coding gene
PF3D7_0106700	small ribosomal subunit assembling AARP2 protein	protein coding gene
PF3D7_0108700	secreted ookinete protein, putative	protein coding gene
PF3D7_0109100	LCCL domain-containing protein	protein coding gene
PF3D7_0110500	bromodomain protein 3, putative	protein coding gene
PF3D7_0111000	kinesin-8B, putative	protein coding gene
PF3D7_0112300	18S ribosomal RNA	ncRNA gene
PF3D7_0112500	5.8S ribosomal RNA	ncRNA gene
PF3D7_0112700	28S ribosomal RNA	ncRNA gene
PF3D7_0113600	surface-associated interspersed protein 1.2 (SURFIN 1.2), pseudogene	pseudogene
PF3D7_0113800	DBL containing protein, unknown function	protein coding gene
PF3D7_0115050	H/ACA snoRNA	ncRNA gene
PF3D7_0201900	erythrocyte membrane protein 3	protein coding gene
PF3D7_0203000	repetitive organellar protein, putative	protein coding gene
PF3D7_0203100	protein kinase, putative	protein coding gene
PF3D7_0206300	pentafunctional AROM polypeptide, putative, pseudogene	pseudogene
PF3D7_0206500	conserved Plasmodium protein, unknown function	protein coding gene
PF3D7_0208100	C2 domain-containing protein 5, putative	protein coding gene
PF3D7_0208300	conserved Plasmodium protein, unknown function	protein coding gene
PF3D7_0209000	6-cysteine protein P230	protein coding gene
PF3D7_0211500	GAF domain-related protein, putative	protein coding gene
PF3D7_0212400	nucleoporin NUP390, putative	protein coding gene
PF3D7_0212800	multidrug efflux pump, putative	protein coding gene
PF3D7_0214800	conserved Plasmodium membrane protein, unknown function	protein coding gene
PF3D7_0218600	patatin-like phospholipase 4	protein coding gene
PF3D7_0220000	liver stage antigen 3	protein coding gene
PF3D7_0220800	cytoadherence linked asexual protein 2	protein coding gene
PF3D7_0223500	erythrocyte membrane protein 1, PfEMP1	protein coding gene
PF3D7_0305100	conserved Plasmodium protein, unknown function	protein coding gene
PF3D7_0308400	U4 spliceosomal RNA	ncRNA gene
PF3D7_0308900	splicing factor 3B subunit 1, putative	protein coding gene
PF3D7_0310200	phd finger protein, putative	protein coding gene
PF3D7_0311400	kinase-related protein PKRP, putative	protein coding gene
PF3D7_0312200	tetratricopeptide repeat protein, putative	protein coding gene
PF3D7_0312600	tRNA Valine	ncRNA gene
PF3D7_0315200	circumsporozoite- and TRAP-related protein	protein coding gene
PF3D7_0317200	cdc2-related protein kinase 4	protein coding gene
PF3D7_0317300	nucleoporin NUP335, putative	protein coding gene
PF3D7_0317400	DNA replication complex GINS protein, putative	protein coding gene
PF3D7_0319000	P4-type ATPase ATP7, putative	protein coding gene
PF3D7_0319400	kinesin-8X	protein coding gene
PF3D7_0319900	conserved protein, unknown function	protein coding gene
PF3D7_0320400	oocyst capsule protein Cap380	protein coding gene
PF3D7_0322600	conserved Plasmodium protein, unknown function	protein coding gene
PF3D7_0322700	conserved Plasmodium protein, unknown function	protein coding gene
PF3D7_0323100	conserved Plasmodium protein, unknown function	protein coding gene
PF3D7_0400400	erythrocyte membrane protein 1, PfEMP1	protein coding gene
PF3D7_0402200	surface-associated interspersed protein 4.1 (SURFIN 4.1), pseudogene	pseudogene
PF3D7_0402600	stevor	protein coding gene
PF3D7_0403600	conserved Plasmodium protein, unknown function	protein coding gene
PF3D7_0403800	alpha/beta hydrolase, putative	protein coding gene
PF3D7_0404600	conserved Plasmodium membrane protein, unknown function	protein coding gene
PF3D7_0407800	protein CINCH	protein coding gene
PF3D7_0408100	conserved Plasmodium protein, unknown function	protein coding gene
PF3D7_0411800	conserved Plasmodium protein, unknown function	protein coding gene
PF3D7_0412400	erythrocyte membrane protein 1, PfEMP1	protein coding gene
PF3D7_0412700	erythrocyte membrane protein 1, PfEMP1	protein coding gene
PF3D7_0413400	erythrocyte membrane protein 1 (PfEMP1), exon 1, pseudogene	pseudogene
PF3D7_0415200	conserved Plasmodium protein, unknown function	protein coding gene
PF3D7_0416300	DNA helicase MCM9, putative	protein coding gene
PF3D7_0416900	conserved Plasmodium protein, unknown function	protein coding gene
PF3D7_0417400	conserved Plasmodium protein, unknown function	protein coding gene
PF3D7_0418000	conserved Plasmodium protein, unknown function	protein coding gene
PF3D7_0418600	regulator of chromosome condensation, putative	protein coding gene
PF3D7_0420700	erythrocyte membrane protein 1, PfEMP1	protein coding gene
PF3D7_0421300	erythrocyte membrane protein 1, PfEMP1	protein coding gene
PF3D7_0421400	Plasmodium RNA of unknown function RUF6	ncRNA gene
PF3D7_0423700	early transcribed membrane protein 4	protein coding gene
PF3D7_0424100	reticulocyte binding protein homologue 5	protein coding gene
PF3D7_0424300	erythrocyte binding antigen-165, pseudogene	pseudogene
PF3D7_0424400	surface-associated interspersed protein 4.2 (SURFIN 4.2)	protein coding gene
PF3D7_0424800	Plasmodium exported protein (PHISTb), unknown function	protein coding gene
PF3D7_0425800	erythrocyte membrane protein 1, PfEMP1	protein coding gene
PF3D7_0501400	interspersed repeat antigen	protein coding gene
PF3D7_0505000	MMS19-like protein, putative	protein coding gene
PF3D7_0505100	trafficking protein particle complex subunit 8, putative	protein coding gene
PF3D7_0505500	DNA mismatch repair protein MSH6, putative	protein coding gene
PF3D7_0506700	GTPase-activating protein, putative	protein coding gene
PF3D7_0507600	protein CAF40, putative	protein coding gene
PF3D7_0509800	phosphatidylinositol 4-kinase beta	protein coding gene
PF3D7_0510100	KH domain-containing protein, putative	protein coding gene
PF3D7_0512800	conserved Plasmodium protein, unknown function	protein coding gene
PF3D7_0514100	ATP-dependent DNA helicase UvrD	protein coding gene
PF3D7_0515300	phosphatidylinositol 3-kinase	protein coding gene
PF3D7_0516100	cation-transporting ATPase 1	protein coding gene
PF3D7_0516600	sporozoite surface antigen MB2	protein coding gene
PF3D7_0518700	mRNA-binding protein PUF1	protein coding gene
PF3D7_0522400	conserved Plasmodium protein, unknown function	protein coding gene
PF3D7_0522900	zinc finger protein, putative	protein coding gene
PF3D7_0525800	inner membrane complex protein 1g	protein coding gene
PF3D7_0526500	Suf domain-containing protein, putative	protein coding gene
PF3D7_0530300	PhIL1-interacting candidate PIC6	protein coding gene
PF3D7_0530900	formin 1	protein coding gene
PF3D7_0531600	18S ribosomal RNA	ncRNA gene
PF3D7_0531800	5.8S ribosomal RNA	ncRNA gene
PF3D7_0532000	28S ribosomal RNA	ncRNA gene
PF3D7_0533100	erythrocyte membrane protein 1 (PfEMP1), pseudogene	pseudogene
PF3D7_0600200	erythrocyte membrane protein 1, PfEMP1	protein coding gene
PF3D7_0600400	erythrocyte membrane protein 1, PfEMP1	protein coding gene
PF3D7_0601800	H/ACA snoRNA	ncRNA gene
PF3D7_0602000	zinc finger protein, putative	protein coding gene
PF3D7_0604100	AP2 domain transcription factor	protein coding gene
PF3D7_0605600	nucleoside diphosphate kinase, putative	protein coding gene
PF3D7_0606600	WD repeat-containing protein, putative	protein coding gene
PF3D7_0607700	conserved Plasmodium protein, unknown function	protein coding gene
PF3D7_0609300	conserved Plasmodium protein, unknown function	protein coding gene
PF3D7_0609600	conserved Plasmodium protein, unknown function	protein coding gene
PF3D7_0609800	palmitoyltransferase DHHC2, putative	protein coding gene
PF3D7_0620400	merozoite surface protein 10	protein coding gene
PF3D7_0625600	poly(A) polymerase PAP, putative	protein coding gene
PF3D7_0626400	CRAL/TRIO domain-containing protein, putative	protein coding gene
PF3D7_0627100	ankyrin-repeat protein, putative	protein coding gene
PF3D7_0627700	transportin	protein coding gene
PF3D7_0630100	alpha/beta hydrolase, putative	protein coding gene
PF3D7_0632500	erythrocyte membrane protein 1, PfEMP1	protein coding gene
PF3D7_0632800	erythrocyte membrane protein 1, PfEMP1	protein coding gene
PF3D7_0700100	erythrocyte membrane protein 1, PfEMP1	protein coding gene
PF3D7_0701900	Plasmodium exported protein, unknown function	protein coding gene
PF3D7_0702600	chitinase, fragment	protein coding gene
PF3D7_0703900	conserved Plasmodium membrane protein, unknown function	protein coding gene
PF3D7_0704000	conserved Plasmodium membrane protein, unknown function	protein coding gene
PF3D7_0704500	serine/threonine protein kinase, putative	protein coding gene
PF3D7_0704800	protein phosphatase PPM12, putative	protein coding gene
PF3D7_0709300	mediator of RNA polymerase II transcription subunit 14, putative	protein coding gene
PF3D7_0709400	Cg7 protein	protein coding gene
PF3D7_0711700	erythrocyte membrane protein 1, PfEMP1	protein coding gene
PF3D7_0712000	erythrocyte membrane protein 1, PfEMP1	protein coding gene
PF3D7_0712300	erythrocyte membrane protein 1, PfEMP1	protein coding gene
PF3D7_0712400	erythrocyte membrane protein 1, PfEMP1	protein coding gene
PF3D7_0712600	erythrocyte membrane protein 1, PfEMP1	protein coding gene
PF3D7_0712900	erythrocyte membrane protein 1, PfEMP1	protein coding gene
PF3D7_0714300	palmitoyltransferase DHHC4, putative	protein coding gene
PF3D7_0718000	dynein heavy chain, putative	protein coding gene
PF3D7_0718100	exported serine/threonine protein kinase	protein coding gene
PF3D7_0719400	conserved Plasmodium protein, unknown function	protein coding gene
PF3D7_0720700	phosphoinositide-binding protein PX1	protein coding gene
PF3D7_0723800	apicomplexan kinetochore protein 1, putative	protein coding gene
PF3D7_0724900	kinesin-20, putative	protein coding gene
PF3D7_0725600	18S ribosomal RNA	ncRNA gene
PF3D7_0725800	5.8S ribosomal RNA	ncRNA gene
PF3D7_0726000	28S ribosomal RNA	ncRNA gene
PF3D7_0726300	DNA mismatch repair protein PMS1, putative	protein coding gene
PF3D7_0727100	conserved protein, unknown function	protein coding gene
PF3D7_0727800	cation transporting ATPase, putative	protein coding gene
PF3D7_0727900	conserved Plasmodium protein, unknown function	protein coding gene
PF3D7_0728100	anaphase-promoting complex subunit 1, putative	protein coding gene
PF3D7_0729900	dynein heavy chain, putative	protein coding gene
PF3D7_0730900	EMP1-trafficking protein	protein coding gene
PF3D7_0731300	Plasmodium exported protein (PHISTb), unknown function	protein coding gene
PF3D7_0733000	erythrocyte membrane protein 1, PfEMP1	protein coding gene
PF3D7_0800300	erythrocyte membrane protein 1, PfEMP1	protein coding gene
PF3D7_0800650	H/ACA snoRNA	ncRNA gene
PF3D7_0800700	surface-associated interspersed protein 8.3 (SURFIN 8.3)	protein coding gene
PF3D7_0801200	5.8S ribosomal RNA	ncRNA gene
PF3D7_0801900	lysine-specific histone demethylase, putative	protein coding gene
PF3D7_0802600	adenylyl cyclase beta	protein coding gene
PF3D7_0803500	AAA family ATPase, putative	protein coding gene
PF3D7_0807300	ras-related protein Rab-18	protein coding gene
PF3D7_0807700	serine protease DegP	protein coding gene
PF3D7_0808100	AP-3 complex subunit delta, putative	protein coding gene
PF3D7_0808600	erythrocyte membrane protein 1, PfEMP1	protein coding gene
PF3D7_0808700	erythrocyte membrane protein 1, PfEMP1	protein coding gene
PF3D7_0809100	erythrocyte membrane protein 1, PfEMP1	protein coding gene
PF3D7_0812500	RNA-binding protein, putative	protein coding gene
PF3D7_0815200	importin subunit beta, putative	protein coding gene
PF3D7_0817700	rhoptry neck protein 5	protein coding gene
PF3D7_0818700	DNA helicase, putative	protein coding gene
PF3D7_0820000	Snf2-related CBP activator, putative	protein coding gene
PF3D7_0822600	protein transport protein SEC23	protein coding gene
PF3D7_0823000	serine/threonine protein kinase VPS15, putative	protein coding gene
PF3D7_0823800	DnaJ protein, putative	protein coding gene
PF3D7_0825000	conserved Plasmodium protein, unknown function	protein coding gene
PF3D7_0827100	translation initiation factor IF-2, putative	protein coding gene
PF3D7_0827600	conserved Plasmodium protein, unknown function	protein coding gene
PF3D7_0830200	28S ribosomal RNA	ncRNA gene
PF3D7_0831600	cytoadherence linked asexual protein 8	protein coding gene
PF3D7_0900100	erythrocyte membrane protein 1, PfEMP1	protein coding gene
PF3D7_0903300	conserved protein, unknown function	protein coding gene
PF3D7_0903800	LCCL domain-containing protein	protein coding gene
PF3D7_0904100	AP-4 complex subunit epsilon, putative	protein coding gene
PF3D7_0904900	copper-transporting ATPase	protein coding gene
PF3D7_0905300	dynein heavy chain, putative	protein coding gene
PF3D7_0906800	conserved Plasmodium protein, unknown function	protein coding gene
PF3D7_0908200	conserved Plasmodium protein, unknown function	protein coding gene
PF3D7_0909000	conserved Plasmodium protein, unknown function	protein coding gene
PF3D7_0909700	FHA domain protein, putative	protein coding gene
PF3D7_0910200	conserved Plasmodium protein, unknown function	protein coding gene
PF3D7_0910500	DNA repair protein REV1, putative	protein coding gene
PF3D7_0910700	actin-like protein, putative	protein coding gene
PF3D7_0914200	phospholipid or glycerol acyltransferase, putative	protein coding gene
PF3D7_0914700	major facilitator superfamily-related transporter, putative	protein coding gene
PF3D7_0916400	conserved Plasmodium protein, unknown function	protein coding gene
PF3D7_0919900	regulator of chromosome condensation-PP1-interacting protein	protein coding gene
PF3D7_0922800	conserved Plasmodium protein, unknown function	protein coding gene
PF3D7_0923300	perforin-like protein 3	protein coding gene
PF3D7_0924000	patatin-like phospholipase 3	protein coding gene
PF3D7_0926500	tetratricopeptide repeat protein, putative	protein coding gene
PF3D7_0927200	gametocyte development protein GD1, putative	protein coding gene
PF3D7_0932500	palmitoyltransferase DHHC6, putative	protein coding gene
PF3D7_0932700	conserved Plasmodium protein, unknown function	protein coding gene
PF3D7_0933500	gamma-tubulin complex component, putative	protein coding gene
PF3D7_0937600	erythrocyte membrane protein 1, PfEMP1	protein coding gene
PF3D7_1004200	WD repeat-containing protein, putative	protein coding gene
PF3D7_1008000	histone deacetylase 2	protein coding gene
PF3D7_1008100	PHD finger protein PHD1	protein coding gene
PF3D7_1009600	protein phosphatase PPM10, putative	protein coding gene
PF3D7_1010200	DNA2/NAM7 helicase, putative	protein coding gene
PF3D7_1013900	translation initiation factor eIF-2B subunit delta, putative	protein coding gene
PF3D7_1014300	SPRY domain-containing protein, putative	protein coding gene
PF3D7_1018300	peptidase, putative	protein coding gene
PF3D7_1019300	zinc finger protein, putative	protein coding gene
PF3D7_1020500	ribosomal silencing factor RsfS, putative	protein coding gene
PF3D7_1021700	VPS13 domain-containing protein, putative	protein coding gene
PF3D7_1023100	dynein heavy chain, putative	protein coding gene
PF3D7_1024800	exported protein 3	protein coding gene
PF3D7_1025300	conserved protein, unknown function	protein coding gene
PF3D7_1032100	mRNA-decapping enzyme subunit 1, putative	protein coding gene
PF3D7_1035300	glutamate-rich protein GLURP	protein coding gene
PF3D7_1035900	merozoites-associated armadillo repeats protein	protein coding gene
PF3D7_1037000	DNA polymerase zeta catalytic subunit, putative	protein coding gene
PF3D7_1040400	rifin	protein coding gene
PF3D7_1100100	erythrocyte membrane protein 1, PfEMP1	protein coding gene
PF3D7_1100200	erythrocyte membrane protein 1, PfEMP1	protein coding gene
PF3D7_1104300	conserved Plasmodium protein, unknown function	protein coding gene
PF3D7_1109700	small nucleolar RNA snoR11	ncRNA gene
PF3D7_1110100	C2 domain-containing membrane protein	protein coding gene
PF3D7_1113000	conserved Plasmodium protein, unknown function	protein coding gene
PF3D7_1114900	filamin domain-containing protein, putative	protein coding gene
PF3D7_1116000	rhoptry neck protein 4	protein coding gene
PF3D7_1116100	serine esterase, putative	protein coding gene
PF3D7_1116200	pyridoxine biosynthesis protein PDX2	protein coding gene
PF3D7_1116400	guanine nucleotide-exchange factor SEC12	protein coding gene
PF3D7_1120600	DDRGK domain-containing protein, putative	protein coding gene
PF3D7_1121300	tyrosine kinase-like protein	protein coding gene
PF3D7_1123200	leucine-rich repeat protein	protein coding gene
PF3D7_1123500	golgi protein 2	protein coding gene
PF3D7_1123800	structural maintenance of chromosomes protein 5, putative	protein coding gene
PF3D7_1124100	BEACH domain-containing protein, putative	protein coding gene
PF3D7_1129000	spermidine synthase	protein coding gene
PF3D7_1131100	serpentine receptor 1, putative	protein coding gene
PF3D7_1134300	erythrocyte membrane and merozoite antigen EMMA1	protein coding gene
PF3D7_1135100	protein phosphatase PPM8, putative	protein coding gene
PF3D7_1135600	condensin-2 complex subunit D3, putative	protein coding gene
PF3D7_1136900	subtilisin-like protease 2	protein coding gene
PF3D7_1138000	conserved Plasmodium protein, unknown function	protein coding gene
PF3D7_1138400	guanylyl cyclase alpha	protein coding gene
PF3D7_1138700	protein KIC5	protein coding gene
PF3D7_1141800	EELM2 domain-containing protein, putative	protein coding gene
PF3D7_1141900	inner membrane complex protein 1b, putative	protein coding gene
PF3D7_1142100	DnaJ domain-containing protein, putative	protein coding gene
PF3D7_1142300	conserved Plasmodium membrane protein, unknown function	protein coding gene
PF3D7_1143100	AP2 domain transcription factor AP2-O	protein coding gene
PF3D7_1143800	oocyst capsule protein Cap93, putative	protein coding gene
PF3D7_1145200	serine/threonine protein kinase, putative	protein coding gene
PF3D7_1146800	female development protein FD2, putative	protein coding gene
PF3D7_1148600	18S ribosomal RNA	ncRNA gene
PF3D7_1148620	5.8S ribosomal RNA	ncRNA gene
PF3D7_1148640	28S ribosomal RNA	ncRNA gene
PF3D7_1149200	ring-infected erythrocyte surface antigen	protein coding gene
PF3D7_1150400	erythrocyte membrane protein 1, PfEMP1	protein coding gene
PF3D7_1205400	kelch domain-containing protein, putative	protein coding gene
PF3D7_1207400	conserved Plasmodium protein, unknown function	protein coding gene
PF3D7_1208800	zinc finger protein, putative	protein coding gene
PF3D7_1208900	protein phosphatase PPM11, putative	protein coding gene
PF3D7_1212900	bromodomain protein 2, putative	protein coding gene
PF3D7_1213400	kelch domain-containing protein, putative	protein coding gene
PF3D7_1213900	W2 domain-containing protein, putative	protein coding gene
PF3D7_1215900	serpentine receptor 10	protein coding gene
PF3D7_1216400	conserved Plasmodium membrane protein, unknown function	protein coding gene
PF3D7_1220300	cell cycle associated protein, putative	protein coding gene
PF3D7_1221000	histone-lysine N-methyltransferase, H3 lysine-4 specific	protein coding gene
PF3D7_1222400	AP2 domain transcription factor	protein coding gene
PF3D7_1223600	conserved Plasmodium protein, unknown function	protein coding gene
PF3D7_1226400	regulator of MON1-CCZ1 complex, putative	protein coding gene
PF3D7_1227200	potassium channel K1	protein coding gene
PF3D7_1227500	protein SOC2, putative	protein coding gene
PF3D7_1229300	PhIL1-interacting candidate PIC1	protein coding gene
PF3D7_1229800	myosin J, putative	protein coding gene
PF3D7_1231800	asparagine-rich protein, putative	protein coding gene
PF3D7_1232500	CG2-related protein, putative	protein coding gene
PF3D7_1234600	protein TOC75, putative	protein coding gene
PF3D7_1234700	upregulated in late gametocytes ULG8	protein coding gene
PF3D7_1235200	V-type K+-independent H+-translocating inorganic pyrophosphatase	protein coding gene
PF3D7_1236200	WD repeat-containing protein, putative	protein coding gene
PF3D7_1238900	protein kinase 2	protein coding gene
PF3D7_1239200	AP2 domain transcription factor, putative	protein coding gene
PF3D7_1240300	erythrocyte membrane protein 1, PfEMP1	protein coding gene
PF3D7_1240400	erythrocyte membrane protein 1, PfEMP1	protein coding gene
PF3D7_1240900	erythrocyte membrane protein 1, PfEMP1	protein coding gene
PF3D7_1241000	Plasmodium RNA of unknown function RUF6	ncRNA gene
PF3D7_1241400	female development protein FD1, putative	protein coding gene
PF3D7_1245100	kinesin-13, putative	protein coding gene
PF3D7_1245600	kinesin-15, putative	protein coding gene
PF3D7_1249700	conserved Plasmodium protein, unknown function	protein coding gene
PF3D7_1250100	osmiophilic body protein G377	protein coding gene
PF3D7_1252100	rhoptry neck protein 3	protein coding gene
PF3D7_1255200	erythrocyte membrane protein 1, PfEMP1	protein coding gene
PF3D7_1300300	erythrocyte membrane protein 1, PfEMP1	protein coding gene
PF3D7_1301600	erythrocyte binding antigen-140	protein coding gene
PF3D7_1301800	surface-associated interspersed protein 13.1 (SURFIN 13.1), pseudogene	pseudogene
PF3D7_1302100	gamete antigen 27/25	protein coding gene
PF3D7_1304100	DNA ligase I	protein coding gene
PF3D7_1304600	conserved Plasmodium protein, unknown function	protein coding gene
PF3D7_1305300	translational activator GCN1, putative	protein coding gene
PF3D7_1307600	DNA-directed RNA polymerase subunit alpha, putative	protein coding gene
PF3D7_1308400	conserved Plasmodium protein, unknown function	protein coding gene
PF3D7_1309400	HORMA domain protein, putative	protein coding gene
PF3D7_1312800	protein AAP2	protein coding gene
PF3D7_1316100	inositol polyphosphate kinase, putative	protein coding gene
PF3D7_1316600	choline-phosphate cytidylyltransferase	protein coding gene
PF3D7_1317200	AP2 domain transcription factor AP2-FG, putative	protein coding gene
PF3D7_1318300	conserved Plasmodium protein, unknown function	protein coding gene
PF3D7_1319000	conserved Plasmodium protein, unknown function	protein coding gene
PF3D7_1321600	cGMP-specific 3',5'-cyclic phosphodiesterase gamma, putative	protein coding gene
PF3D7_1324300	conserved Plasmodium membrane protein, unknown function	protein coding gene
PF3D7_1328200	BRCA2 protein, putative	protein coding gene
PF3D7_1329700	apicoplast calcium binding protein 1	protein coding gene
PF3D7_1332200	conserved protein, unknown function	protein coding gene
PF3D7_1335300	reticulocyte binding protein 2 homologue b	protein coding gene
PF3D7_1336700	parasitophorous vacuolar protein 3, putative	protein coding gene
PF3D7_1337500	conserved Plasmodium protein, unknown function	protein coding gene
PF3D7_1341100	U6 spliceosomal RNA	ncRNA gene
PF3D7_1342600	myosin A	protein coding gene
PF3D7_1342900	AP2 domain transcription factor AP2-HS	protein coding gene
PF3D7_1343400	DNA repair protein RAD5, putative	protein coding gene
PF3D7_1343800	VPS13 domain-containing protein, putative	protein coding gene
PF3D7_1344300	zinc finger protein, putative	protein coding gene
PF3D7_1344700	conserved Plasmodium protein, unknown function	protein coding gene
PF3D7_1348400	conserved Plasmodium membrane protein, unknown function	protein coding gene
PF3D7_1351000	phosphatidylinositol transfer protein, putative	protein coding gene
PF3D7_1351200	conserved Plasmodium protein, unknown function	protein coding gene
PF3D7_1351800	conserved Plasmodium protein, unknown function	protein coding gene
PF3D7_1352000	GTP-binding protein, putative	protein coding gene
PF3D7_1352700	intron-binding protein aquarius, putative	protein coding gene
PF3D7_1359900	quinoxaline resistance protein QRP1	protein coding gene
PF3D7_1360700	E3 SUMO-protein ligase PIAS, putative	protein coding gene
PF3D7_1362700	conserved Plasmodium protein, unknown function	protein coding gene
PF3D7_1364000	conserved protein, unknown function	protein coding gene
PF3D7_1364400	conserved Plasmodium protein, unknown function	protein coding gene
PF3D7_1371000	18S ribosomal RNA	ncRNA gene
PF3D7_1371300	28S ribosomal RNA	ncRNA gene
PF3D7_1400800	rifin	protein coding gene
PF3D7_1405700	RING zinc finger protein, putative	protein coding gene
PF3D7_1408200	AP2 domain transcription factor AP2-G2	protein coding gene
PF3D7_1408400	FANCJ-like helicase, putative	protein coding gene
PF3D7_1408700	conserved protein, unknown function	protein coding gene
PF3D7_1409800	CUGBP Elav-like family member 2, putative	protein coding gene
PF3D7_1410300	WD repeat-containing protein, putative	protein coding gene
PF3D7_1410400	rhoptry-associated protein 1	protein coding gene
PF3D7_1411400	plastid replication-repair enzyme	protein coding gene
PF3D7_1411600	GTP-binding protein Obg1	protein coding gene
PF3D7_1414500	atypical protein kinase, ABC-1 family, putative	protein coding gene
PF3D7_1415600	conserved Plasmodium protein, unknown function	protein coding gene
PF3D7_1416200	metacaspase-3	protein coding gene
PF3D7_1416500	NADP-specific glutamate dehydrogenase	protein coding gene
PF3D7_1417600	ookinete surface and oocyst capsule protein OSCP, putative	protein coding gene
PF3D7_1418500	5S ribosomal RNA	ncRNA gene
PF3D7_1418600	5S ribosomal RNA	ncRNA gene
PF3D7_1422700	conserved protein, unknown function	protein coding gene
PF3D7_1423700	NTF2-like domain-containing protein, putative	protein coding gene
PF3D7_1425400	DEAD/DEAH box helicase, putative	protein coding gene
PF3D7_1426400	MORN repeat protein, putative	protein coding gene
PF3D7_1429900	ADP-dependent DNA helicase RecQ	protein coding gene
PF3D7_1432300	importin, putative	protein coding gene
PF3D7_1433100	HID1 domain-containing protein, putative	protein coding gene
PF3D7_1433500	DNA topoisomerase 2	protein coding gene
PF3D7_1435300	glutamate synthase [NADH], putative	protein coding gene
PF3D7_1439100	DEAD/DEAH box helicase, putative	protein coding gene
PF3D7_1439500	oocyst rupture protein 2, putative	protein coding gene
PF3D7_1440200	stromal-processing peptidase, putative	protein coding gene
PF3D7_1441300	serine/threonine protein kinase, putative	protein coding gene
PF3D7_1442400	protein KIC9	protein coding gene
PF3D7_1442900	Sec7 domain-containing protein ARFGEF, putative	protein coding gene
PF3D7_1446000	U5 spliceosomal RNA	ncRNA gene
PF3D7_1448300	conserved protein, unknown function	protein coding gene
PF3D7_1450500	conserved Plasmodium protein, unknown function	protein coding gene
PF3D7_1451400	transcriptional regulatory protein sir2b	protein coding gene
PF3D7_1451600	LCCL domain-containing protein	protein coding gene
PF3D7_1452000	rhoptry neck protein 2	protein coding gene
PF3D7_1453200	conserved Plasmodium protein, unknown function	protein coding gene
PF3D7_1453500	NAD(P) transhydrogenase, putative	protein coding gene
PF3D7_1455300	conserved protein, unknown function	protein coding gene
PF3D7_1457900	conserved Plasmodium protein, unknown function	protein coding gene
PF3D7_1460100	FYVE and coiled-coil domain-containing protein	protein coding gene
PF3D7_1461800	conserved Plasmodium protein, unknown function	protein coding gene
PF3D7_1462400	conserved Plasmodium protein, unknown function	protein coding gene
PF3D7_1464500	conserved Plasmodium membrane protein, unknown function	protein coding gene
PF3D7_1465800	dynein beta chain, putative	protein coding gene
PF3D7_1466200	homeodomain-like protein HDP1	protein coding gene
PF3D7_1466400	AP2 domain transcription factor AP2-EXP	protein coding gene
PF3D7_1467900	rab GTPase activator, putative	protein coding gene
PF3D7_1468400	C3H1-type zinc finger protein CZIF1	protein coding gene
PF3D7_1469600	acetyl-CoA carboxylase	protein coding gene
PF3D7_1471600	apical polar ring protein APR2, putative	protein coding gene
PF3D7_1472700	DNA-directed RNA polymerase, alpha subunit, putative	protein coding gene
PF3D7_1474000	conserved Plasmodium protein, unknown function	protein coding gene
PF3D7_1475400	cysteine repeat modular protein 4	protein coding gene
PF3D7_1476600	Plasmodium exported protein, unknown function	protein coding gene
PF3D7_1480100	erythrocyte membrane protein 1 (PfEMP1), pseudogene	pseudogene
PF3D7_API01500	apicoplast ribosomal protein L2	protein coding gene
PF3D7_API02700	apicoplast ribosomal protein S12	protein coding gene
PF3D7_API02900	elongation factor Tu	protein coding gene
PF3D7_API03000	probable protein, unknown function	protein coding gene
PF3D7_API03600	chaperone protein ClpM	protein coding gene
PF3D7_API04400	DNA-directed RNA polymerase subunit beta, putative	protein coding gene
PF3D7_API04900	large subunit ribosomal RNA	ncRNA gene
PF3D7_API05700	small subunit ribosomal RNA	ncRNA gene
PF3D7_API05900	small subunit ribosomal RNA	ncRNA gene
PF3D7_API06700	large subunit ribosomal RNA	ncRNA gene
PF3D7_MIT00600	large subunit ribosomal RNA fragment C	ncRNA gene
PF3D7_MIT00900	large subunit ribosomal RNA fragment G	ncRNA gene
PF3D7_MIT01000	small subunit ribosomal RNA fragment B	ncRNA gene
PF3D7_MIT01400	cytochrome c oxidase subunit 3	protein coding gene
PF3D7_MIT01500	large subunit ribosomal RNA fragment F	ncRNA gene
PF3D7_MIT02000	ribosomal RNA fragment RNA3	ncRNA gene
PF3D7_MIT02200	small subunit ribosomal RNA fragment A	ncRNA gene
PF3D7_MIT02400	ribosomal RNA fragment RNA27t	ncRNA gene
PF3D7_MIT02500	large subunit ribosomal RNA fragment B	ncRNA gene
PF3D7_MIT03000	ribosomal RNA fragment RNA18	ncRNA gene
PF3D7_MIT03100	ribosomal RNA fragment RNA13	ncRNA gene
PF3D7_MIT03300	ribosomal RNA fragment RNA7	ncRNA gene
PF3D7_MIT04200	ribosomal RNA fragment RNA8	ncRNA gene

[truncated: 1 more sheets: VENN-RIP-TS-UP]
