# Supplementary material for: The serine-arginine-rich protein PfSR-X2 modulates human malaria parasite gene expression during the intraerythrocytic developmental cycle
Source: Front Cell Infect Microbiol. 2026 May 26;16:1842355. doi: 10.3389/fcimb.2026.1842355 (PMC13247540; doi:10.3389/fcimb.2026.1842355)
Supplement: Supplementary Table 4 — Target genes bound by PfSR-X2. [file Table4.xlsx]

## Sheet: protein ID
Table S1. Protein IDs of other SR-X2 proteins in eukaryotes

## Sheet: Sheet1
species	protein ID	protein sequence
Plasmodium ovale wallikeri	SBT34319.1	MGLYDKIRTIEKLSEAELKNVGNSDSSWHDQYKDSSYIYIGNLDKRLTEGDIVIVFSQFGEPIDVNLVRDKETGKSKGYC
		FLSYEDQRSTILAVDNFNGFKLLGKPLVVDHILNYRLPKDYLNRYDTNEYKPTGAEGKGIGVYNVIESEIKLTKAFEKVK
		NNQNQDRRKKLLDEEELWAMNFEKAIKEKTRNEKNEKGDKDSPSVDGSKNKTRDEHKEEYSKRHNYKSKRKYDTERSKRK
		KHTSYHKRRSSEEKQKRRKHARSYSTSGSRATRKGEEDDKRK
Plasmodium malariae	SBT79278.1	MGIFDKIRDIERLNEAELNNIGNGDSSWHDQYKDSSYIYIGNLDNRLTEGDIVIVFSQYGEPIDVNLVREKETGKSKGYC
		FLAYKDQRSTVLAVDNLNGYKLLDKPLVVDHVSNYRLPHNYTEDGNKEEYKPTGAEGKGIGVCNVVQSEINLSKAFEKIK
		NKFHEEKRKKLLDADELWVLNFEKSIKENSMSNKEINDYDELDTADRGRVNTHEGKNDKSCKKHSHDRKPIDDKKHIYDK
		KHRHDGKHIDDRKHSYDKIHRHDEKHIDDRKHSYDKIHRHDEKHSADRKHSYDKIHRHDEKHSADRKHSYDKIYRHDEKH
		IDDRKHSYDKIHRHDEKHSDNKKRRREKKHGRKR
Plasmodium falciparum 3D7	XP_001351265.1	MGLFDKIRNIEKLNEAELKNIGNNDSSWHDQYRDSSYIYIGNLDNRLTEGDIVIVFSQYGEPIDVNLVRDNETGKSKGYC
		FLSYADQRSTILAVDNFNGYKLLERPLVVDHILNYRLPKKYLKDADKNEYKPTGAEGQGIGVYNVVESEIKLSKVFDKIK
		NKSNEEKKKKLLDEDELWALNFEKSIKKDIISPIGHDEKSRHNEGMKEEEEDEDDEDDDDEDDDDDDSVDIKYKRHKEKR
		KSLTTKKYDKKEKHKRKSDHRDKHRRRENHSRHREKEKDKKSHKRRHKHSYDKYSSRSRSYSTSSSTDR
Plasmodium knowlesi	XP_002258858.1	MGIFDKIRSVEKLNEAELKNIGNDQASWHDQYKDSSYIYIGNLDSRLTEGDIVIVFSQFGEPIDVNLVRDKETGKSKGYC
		FLSYEDQRSTVLAVDNFNGYKLLDRPLVVDHILNYRLPQKYANDDGQSEYKPSGAEGQGIGVHNVIESEINLTKTFERIR
		NKQSEEKRKELMDEDELWALNFEKSLNKGGDKGERQSEHRRSTSSDNVKDRRKRRHGERSVSPKRHKRRDRKNDDDMTHI
		RDKHKSHRSKGGKSRKRRRRSHNSGSSGSSSRCSSRRGDRRKGKRRH
Plasmodium vivax	XP_001614518.1	MGIFDKIRSVEKLNEAELKNIGSEQTSWHDQYKDSSYIYIGNLDSRLTEGDIVIVFSQFGEPIDVNLVRDKETGKSKGYC
		FLSYEDQRSTVLAVDNFNGYKLLDRPLVVDHILNYRLPQKYANDDGQNEYKPTGAEGQGIGVYNVIESEINLTKTFDKIR
		NKQNEEKRKKLMDEDELWALNFEKSLNKRDGKGEKENEDRRSTSSHNVAEKRKRRHGERSTSPKRHKRRDRKHDDDMTHV
		RDKHKSHRSKGGESRKRERRTHNSGSRGRSNGHSSRHSSRRSSRRSSGRGDRRKGKRRH
Plasmodium berghei	XP_034421028.1	MGIFDKIKSIEKLNETELKNLGTNNASWHDQYKESSYIYIGNLDTRLTEGDIVIVFSQFGEPIDVNLVRDKETGKSKGYC
		FLAYEDQRSTILAVDNFNGFKLLDKPLVVDHILNYRLPQKYMNNDEMDQYKPTGAEGQGIGIYNVVESEIKLSKAFEKLN
		NNHNKYNQKKLMDEDELWSMNFEKLIKGDSDKKKGDGNDSYSSDGNQIRKSEHKKVKKSSKMHRSKKEYGTKGYPEKGRE
		RKWDKERSRERNRDIYRKRDTVRDRKRGIE
Plasmodium yoelii	XP_022811910.1	MGIFDKIKSIEKLNETELKNLGTNSASWHDQYKESSYIYIGNLDTRLTEGDIVIVFSQFGEPIDVNLVRDKETGKSKGYC
		FLAYEDQRSTILAVDNFNGFKLLDKPLVVDHISNYRLPQKYMNNDEMDKYKPTGAEGQGIGIYNVVESEIKLSKAFEKLN
		SNHNKYNQQKLMDADELWSMNFEKLIKGDKDKKKDDNDSYSSDGNQSQKSEHKKVKRSSKTHRSKKEYDTKGYDENGRER
		KRDKDRERKRDKDRDRKRDKDRDRKRDREGDRKRGREGDKERDRERYRERDRERDREGDRERDRKRDKKRDRKRDSGTDRE
Candida albicans	KGR03616.1	MNTIKQINQINQKELNSQTSYKSSWHYDYRDTNYLYIGNIPYNLTTKDLIIIFSQYGIPTHINLIKDKESSKHHRGFGFL
		KYANFKSCILAIDNFNGIKLGDRYLKVDHNYYKLRGDENEDDYLIDYEEIKREMEEKEKK
Yarrowia lipolytica	QNP95870.1	MNAIRKTTQINNQELAEGTSISASWHNDYNDTAYIYIGGLESKLTEMDIATVFSQFGNPTHVKLSRDQKTGKSRGFAWLK
		YEDQRSTVLAVDNFNGVELLGRTMRVDHTYYESRDEEGDAKEVEMLNKARNQRLGRQSGDGGGDERNDHEDRSRDERDRR
		SHHSSRDRSPNARDTRERRSHRSSRDRSPGDRQRSHRRSRRSRDDDNKDGEEIERSRRSLDDMGRIGGERNRRGGDSKHD
		GERSSRRSRDDGSSRRSRRSRGDGSRERSRKQSRRDRSTSRDRSGERESETARGSTKLESTANQDPDLVDPMAAYFADKK
Homo sapiens	NP_057108.2	MNPLTKVKLINELNEREVQLGVADKVSWHSEYKDSAWIFLGGLPYELTEGDIICVFSQYGEIVNINLVRDKKTGKSKGFCFLCYEDQRSTILAVDNF
		NGIKIKGRTIRVDHVSNYRAPKDSEEIDDVTRQLQEKGCGARTPSPSLSESSEDEKPTKKHKKDKKEKKKKKKEKEKADREVQAEQPSSSSPRRKTVK
		EKDDTGPKKHSSKNSERAQKSEPREGQKLPKSRTAYSGGAEDLERELKKEKPKHEHKSSSRREAREEKTRIRDRGRSSDAHSSWYNGRSEGRSYRS
		RSRSRDKSHRHKRARRSRERESSNPSDRWRH
Mus musculus	BAE35704.1	MNPLTKVKLINELNEREVQLGVAEKVSWHSEYKHSAWIFVGGLPYELTEGDIICVFSQYGEIVNINLVRDKKTGKSKGFC
		FLCYEDQRSTVLAVDNFNGIKIKGRTIRVDHVSNYRAPQESEDVDDVTRELQEKGCGVKTPPSSPPEVSEDEDAKLTKKH
		KKDKK
Xenopus laevis	OCT67267.1	SPLTKVKLINELNAREASLGVKDSVSWHQDYKDSAWIFIGGLPFELTEGDVICVFSQYGEVVNINLARDKSSGRSRGFCF
		VCFEDQRSTVLAVDNLNGIKLKGRTIRVDHVANYRPPKDAEDIDEITQTLREKGCAARTPSPTSSSQDEEEEPPRKKKDK
		KKKKDKSRRKEGESSNSTTKYIKQEPVDSAYDRARTTEKVSKVAPENSRALEEDRGSRKRSNSKGASQDKHKEQHRQKEK
		YKECEQQMPRDRYREQQEQRSKGRTERGRRV
Drosophila mojavensis	XP_002003957.1	MNPLTNMRNVLKLSEQELKNPSGKSWHDMYRDSAWIFIAGFPYTLSEGDIICVFSQYGEVVNINLVRDSKTGKSKGFCFL
		CYEDQRSTVLAVDNLNGIKIIDRTLRVDHVADYKPPKDNEKLDEETLLLYMEGCAPKPVIKPNPAAREPQSDLKLSDAIK
		QEKQKRKKSSKEKKHKKRRKSSE
Saccharomyces cerevisiae	CAI4405401.1	MNKIQQINDKELQSGILSPHQSWHNEYRDNAYIYIGNLNRELTEGDILTVFSEYGVPVDVILSRDENTGKSQGFAYLKYE
		DQRSTILAVDNLNGFKIGGRALKIDHTFYRPKRSLQKYYEAVKEELDRDIVSKNNAEKLILAKKDQPN
Arabidopsis thaliana	NP_190296.1	MNPLTQVKNLQKINARESDLGISDEASWHAKYKNSAYVYVGGIPFDLTEGDLLAVFSQYGEIVDVNLIRDKGTGKSKGFA
		FLAYEDQRSTILAVDNLNGALVLGRTIKVDHCGAYKKHEEEDEETRRQNREARGVCRAFQRGECTRGDSCKFSHDEKRAA
		NTGWGHEEDRSSKWDHDKNREGRGVCRAFQRGECTRGDSCKFSHDEKRAATTGWGHEEDRSSKWDQDKLNGAKKGGTSFG
		NRGDFKPDVEEKSYRGRGDGDASYGRPKERERVDREDMGPRSRDAYDMKEQKRSGRYDNAYSRRHNDEIDYVREDKGSRA
		QDWEKRKAESRRDRNDREEKDRDSLRREDRRR
Leishmania infantum	XP_001470418.1	MKKYRSGNSGPYTPEYHALLGSAPWIVIRRLLSQPPKDARDDSSTPQISEGDIVTVFSQFGEIVDVRFVRHRKTGRFLGT
		AFVKFKDYRSGILAADELNSNYDKGEHFFLSEAQEGSMSSGEQKGITVERCEEVVVPQLYNDEVETYVQWLCRHNITL
Toxoplasma gondii	KAF4640932.1	MRSVEMATLPAADPSQVNAPANANIQAVWKLNELELRHNLTGEASWHWQYRNSSYIFIGGLDVRLTEGDIIIVFSQWGEP
		IDIHLVRDKKTGAPKGFCFLAYEDQRSTILAVDNANGMKLLNGTLRVDHCKNYRPPRKDDDEAGTYEATGAEGGGIGVYR
		VTEDEKRKAAALAQAERLQKETEALQTKMGGRRGKDVDEMWAEEFEEMLKKVNEDAEEEAKEVLRAERRKQKEEKKREKK
		EKKREKKEMKKWRKEAKRRRLNDSLDGDREREGHRGDRRRDGRERSEEARETREAMREGRRRESSSDSDETGSTSSSSSR
		DSDSGDDRRRDRDEWRVLQNI

## Sheet: sequences of PCR
Sequences of the PCR primers used in the experiments

## Sheet: Sheet2
P1
GGATAGGTGTGTATAACGTAGTAG
P2
TTTTTTACAAAATGCTTAAGTTAGTCGTATGTATATTCTTATACTC
P3
TCTCCCCTGCGGCCGCttatttgtatagttcatccatgcc
P4
TTATTTTTCTCCCCTGCGGCCGCGTCCCCTCCTACATGTTTTTTG
LHR-F
GCCCTAGTCTAGGGCGCGCCAAGATGAATTATGGGCATTAAATTTTG
LHR-R
ACCACTTCCGGTACCaCgaTCAGTACTTGATGAAGTACTATAAC
RHR-F
CGGCCGCAGGGGAGAAAAATAAACGAAATATATAC
RHR-R
TTTTTTACAAAATGCTTAAGTTAGTCGTATGTATATTCTTATACTC
sgRNA-F
TTAAGTATATAATATTTCAAGTACTGACAGGTGAAGgttttagagctaga
sgRNA-R
tctagctctaaaacCTTCACCTGTCAGTACTTGAAATATTATATACTTAA
glms-F
CTGAtcGtGGTACCGGAAGTGGTTCTGGAGGTGAAGTACATACTAAC
glms-R
TTATTTTTCTCCCCTGCGGCCGCGTCCCCTCCTACATGTTTTTTG
GFP-F
TACTGAtcGtGGTACCGCTGCCGCAGCGGTTGACGCAGCAGCAGCTCTCGAGGAAGTAC
GFP-R
TCTCCCCTGCGGCCGCttatttgtatagttcatccatgcc
